# Supplementary material for: Alterations in lipidome profiles distinguish early-onset hyperuricemia, gout, and the effect of urate-lowering treatment
Source: Arthritis Res Ther. 2023 Dec 2;25:234. doi: 10.1186/s13075-023-03204-6 (PMC10693150; doi:10.1186/s13075-023-03204-6)
Supplement: Supplementary file 2 — Additional file 2: Supplementary Table 1. Specifications of used internal standards. [file 13075_2023_3204_MOESM2_ESM.xlsx]

## Sheet: Supplementary Table S1
Specifications of used internal standards
Lipid classes	Standard name	Molecular Weight	Exact mass	Formula	Concentration provided by Avanti (ug/mL)	Concentration in SPLASH standard mix (ug/mL)	Concentration in SPLASH standard mix (nmol/mL)	Adduct	Calculated mass (neutral)	Calculated mass (charged)	Quantitation fragment (m/z)	Concentration in extraction solution (nmol/mL)	Concentration in samples (nmol/mL)	Number of carbons	Type I error correction factor	Final concentration (nmol/mL)
CE	CE 18:1d7	658.16	657.644	C45H71(2H7)O2	329.1	329.1	487.066	[M+NH4]+	657.644	675.678	369.4	9.74133	7.306	45	1.60812	11.7489
PC, PC O-, PC P-	PC (15:0/18:1d7)	753.11	752.606	C41H73(2H7)NO8P	150.6	150.6	199.837	[M+H]+	752.606	753.613	184.1	3.99674	2.99756	41	1.54432	4.6292
Cholesterol	Cholesterol (d7)	393.71	393.399	C27H39(2H7)O	98.4	98.4	261.427	[M-H2O+H]+	393.399	376.396	376.396	5.22854	3.92141	27	1.336	5.23901
TG	TG (15:0/18:1d7/15:0)	812.37	811.765	C51H89(2H7)O6	52.8	52.8	63.6299	[M+NH4]+	811.765	829.798	570.5	1.2726	0.954449	51	1.70738	1.62961
SM	SM (d18:1/18:1d9)	738.12	737.64	C41H72(2H9)N2O6P	29.6	29.6	40.0732	[M+H]+	737.639	738.647	184.1	0.801465	0.601099	41	1.54432	0.928291
PG	PG (15:0/18:1d7) (Na salt)	764.02	763.536	C39H67(2H7)NaO10P	26.7	25.9313	35.0165	[M-H]-	741.554	740.546	153.1	0.700329	0.525247	39	1.51314	0.794771
LPC, LPC O-, LPC P-	LPC 18:1d7	528.72	528.392	C26H45(2H7)NO7P	23.8	23.8	44.9566	[M+H]+	528.392	529.399	184.1	0.899132	0.674349	26	1.32201	0.891498
DG	DG (15:0/18:1d7)	587.98	587.551	C36H61(2H7)O5	8.8	8.8	14.5314	[M+NH4]+	587.551	605.584	346.3	0.290628	0.217971	36	1.46725	0.319818
PI	PI (15:0/18:1d7) (NH4 salt)	847.13	846.596	C42H75(2H7)NO13P	8.5	8.32905	10.0524	[M-H]-	829.57	828.562	241.3	0.201048	0.150786	42	1.5601	0.235241
PE, PE O-, PE P-	PE (15:0/18:1d7)	711.03	710.559	C38H67(2H7)NO8P	5.3	5.3	7.44836	[M+H]+	710.559	711.566	570.5	0.148967	0.111725	38	1.49772	0.167334
LPE, LPE O-	LPE 18:1d7	486.64	486.345	C23H39(2H7)NO7P	4.9	4.9	10.0543	[M+H]+	486.345	487.352	346.3	0.201087	0.150815	23	1.28076	0.193158
PS	PS(15:0/18:1d7) (Na salt)	777.02	776.531	C39H66(2H7)NNaO10P	3.9	3.7896	5.02905	[M-H]-	754.549	753.542	666.547	0.100581	0.0754358	39	1.51314	0.114145
Cer, HexCer, Hex2Cer	Cer (d18:1-d7/15:0)	530.917	530.54	C33H58(2H7)NO3	-	-	-	[M+H]+	530.54	531.548	271.3	1	0.75	33	1.42243	1.06682
FA	FA 18:1d9	291.517	291.312	C18H25(2H9)O2	-	-	-	[M-H]-	291.2	290.2	290.2	1	0.75	20	1.24057	0.93043
