# Supplementary material for: Alterations in lipidome profiles distinguish early-onset hyperuricemia, gout, and the effect of urate-lowering treatment
Source: Arthritis Res Ther. 2023 Dec 2;25:234. doi: 10.1186/s13075-023-03204-6 (PMC10693150; doi:10.1186/s13075-023-03204-6)
Supplement: Supplementary file 3 — Additional file 3: Supplementary Table 2. Semiquantitative concentrations (nmol/mL) of all measured lipids in all samples including LC-MS parameters for measured lipids. [file 13075_2023_3204_MOESM3_ESM.xlsx]

## Sheet: Supplementary Table S2
Semiquantitative concentrations (nmol/mL) of all measured lipids in all samples including LC-MS parameters for measured lipids
							Lipid	CE 16:1	CE 18:1	CE 18:2	CE 18:3	CE 18:4	CE 20:5	Cer 18:1;O2/15:1	Cer 18:0;O2/16:0	Cer 18:1;O2/16:1	Cer 18:0;O2/18:0	Cer 16:0;O2/22:0	Cer 18:0;O2/20:0	Cer 16:0;O2/24:0	Cer 18:0;O2/22:0	Cer 16:1;O2/24:0	Cer 16:1;O2/24:1	Cer 18:1;O2/22:1	Cer 18:2;O2/22:0	Cer 18:2;O2/22:1	Cer 18:1;O2/22:4	Cer 18:1;O2/22:5	Cer 18:2;O2/22:5	Cer 18:0;O2/23:0	Cer 18:1;O2/23:0	Cer 18:1;O2/24:1	Cer 18:2;O2/24:0	Cer 18:2;O2/24:1	Cer 18:1;O2/26:1	HexCer 16:1;O2/16:1	HexCer 18:1;O2/15:0	HexCer 18:0;O2/16:1	HexCer 18:1;O2/16:1	HexCer 20:0;O2/16:1	HexCer 18:1;O2/18:1	HexCer 18:1;O2/21:0	HexCer 18:0;O2/22:2	HexCer 18:1;O2/22:1	DG 14:0_18:1	DG 16:0_18:1	DG 16:0_18:2	DG 16:1_18:1	DG 18:0_18:1
							Structure (full annotation)	16:1	18:1	18:2	18:3	18:4	20:5	18:1;O2/15:1	18:0;O2/16:0	18:1;O2/16:1	18:0;O2/18:0	16:0;O2/22:0	18:0;O2/20:0	16:0;O2/24:0	18:0;O2/22:0	16:1;O2/24:0	16:1;O2/24:1	18:1;O2/22:1	18:2;O2/22:0	18:2;O2/22:1	18:1;O2/22:4	18:1;O2/22:5	18:2;O2/22:5	18:0;O2/23:0	18:1;O2/23:0	18:1;O2/24:1	18:2;O2/24:0	18:2;O2/24:1	18:1;O2/26:1	16:1;O2/16:1	18:1;O2/15:0	18:0;O2/16:1	18:1;O2/16:1	20:0;O2/16:1	18:1;O2/18:1	18:1;O2/21:0	18:0;O2/22:2	18:1;O2/22:1	14:0_18:1	16:0_18:1	16:0_18:2	16:1_18:1	18:0_18:1
							Number of carbons	16	18	18	18	18	20	33	34	34	36	38	38	40	40	40	40	40	40	40	40	40	40	41	41	42	42	42	44	32	33	34	34	36	36	39	40	40	32	34	34	34	36
							Number of double bonds	1	1	2	3	4	5	2	0	2	0	0	0	0	0	1	2	2	2	3	5	6	7	0	1	2	2	3	2	2	1	1	2	1	2	1	2	2	1	1	2	2	1
							Q1 (m/z)	640.6	668.6	666.6	664.6	662.6	688.6	522.5	540.5	536.5	568.6	596.6	596.6	624.6	624.6	622.6	620.6	620.6	620.6	618.6	614.6	612.5	610.5	638.6	636.6	648.6	648.6	646.6	676.7	670.5	686.6	700.6	698.6	728.6	726.6	770.7	782.7	782.7	584.5	612.6	610.5	610.5	640.6
							Q3 (m/z)	369.4	369.4	369.4	369.4	369.4	369.4	264.3	266.3	264.3	266.3	238.3	266.3	238.3	266.3	236.2	236.2	264.3	262.2	262.2	264.3	264.3	262.2	266.3	264.3	264.3	262.2	262.2	264.3	236.2	264.3	266.3	264.3	312.3	264.3	264.3	266.3	264.3	285.2	313.3	313.3	311.3	341.3
							Adduct	[M+NH4] +	[M+NH4] +	[M+NH4] +	[M+NH4] +	[M+NH4] +	[M+NH4] +	[M+H] +	[M+H] +	[M+H] +	[M+H] +	[M+H] +	[M+H] +	[M+H] +	[M+H] +	[M+H] +	[M+H] +	[M+H] +	[M+H] +	[M+H] +	[M+H] +	[M+H] +	[M+H] +	[M+H] +	[M+H] +	[M+H] +	[M+H] +	[M+H] +	[M+H] +	[M+H] +	[M+H] +	[M+H] +	[M+H] +	[M+H] +	[M+H] +	[M+H] +	[M+H] +	[M+H] +	[M+NH4] +	[M+NH4] +	[M+NH4] +	[M+NH4] +	[M+NH4] +
							Retention time (min)	12.2687	12.7573	12.3182	11.8854	11.4315	11.5652	6.11324	7.51792	6.13454	8.37575	9.26735	9.19077	10.0249	9.93196	9.84905	9.04466	10.1029	9.15781	8.27761	7.97613	7.11328	6.45097	10.277	10.1012	9.70611	9.91317	9.13037	10.3881	5.145	6.0714	7.20693	6.13367	8.10376	7.12042	8.90045	9.53582	8.90019	7.93502	8.74122	8.09866	8.09219	9.48712
Class	ID	Sex (male - 1, female - 2)	ABCG2 dysfunctional variant (WT/HOM/HET)	Primary gout (1)	HUA/Gout	Early/late (≤/>40 years) onset/detection of HUA/Gout for patients or age for controls	Urate-lowering treatment (without - 0, with - 1)	CE 16:1	CE 18:1	CE 18:2	CE 18:3	CE 18:4	CE 20:5	Cer d18:1/15:1	Cer d18:0/16:0	Cer d18:1/16:1	Cer d18:0/18:0	Cer d16:0/22:0	Cer d18:0/20:0	Cer d16:0/24:0	Cer d18:0/22:0	Cer d16:1/24:0	Cer d16:1/24:1	Cer d18:1/22:1	Cer d18:2/22:0	Cer d18:2/22:1	Cer d18:1/22:4	Cer d18:1/22:5	Cer d18:2/22:5	Cer d18:0/23:0	Cer d18:1/23:0	Cer d18:1/24:1	Cer d18:2/24:0	Cer d18:2/24:1	Cer d18:1/26:1	HexCer d16:1/16:1	HexCer d18:1/15:0	HexCer d18:0/16:1	HexCer d18:1/16:1	HexCer d20:0/16:1	HexCer d18:1/18:1	HexCer d18:1/21:0	HexCer d18:0/22:2	HexCer d18:1/22:1	DG 14:0_18:1	DG 16:0_18:1	DG 16:0_18:2	DG 16:1_18:1	DG 18:0_18:1
Patient	ID6352	1	WT	0	HUA	E	0	194.897	867.954	2713.21	239.939	11.7693	87.5889	0.105241	0.072958	0.240315	0.0668064	0.0232111	0.0374161	0.0673317	0.252223	0.211276	0.106552	0.112893	0.151291	0.0419473	0.202396	0.295646	0.0457886	0.390168	0.729505	1.20524	0.44762	0.269001	0.183612	0.0202672	0.19665	0.558525	0.432837	0.0381796	0.0627584	0.0469707	0.0632322	0.212862	7.24469	46.8666	21.9136	17.335	13.8422
Patient	ID6398	1	WT	0	HUA	E	0	169.188	888.344	5743.49	280.921	20.7866	373.46	0.166941	0.0600101	0.329293	0.0420598	0.0228103	0.0321664	0.0590175	0.217281	0.133618	0.094656	0.142524	0.138542	0.0269124	0.340878	0.317895	0.0740027	0.278337	0.445419	0.954899	0.433269	0.289672	0.226407	0.0188293	0.234215	0.392168	0.612215	0.0525636	0.0455513	0.0476256	0.0563496	0.214033	5.53897	37.9543	12.8932	12.0443	9.45393
Patient	ID6650	2	WT	0	HUA	E	0	623.928	1724.45	7709.27	588.537	34.5653	579.26	0.145118	0.0541289	0.371505	0.0462819	0.0175927	0.0337128	0.0234628	0.178353	0.285663	0.126604	0.13989	0.478465	0.0331184	0.317884	0.490148	0.103207	0.2052	1.47166	2.18452	0.857389	0.753095	0.241848	0.0214523	0.270232	0.269213	0.702138	0.0412853	0.175048	0.0374155	0.0820003	0.208242	4.98593	47.5694	13.3345	19.2147	7.40127
Patient	ID6697	1	WT	0	HUA	E	0	95.451	625.126	2536.87	183.754	5.46411	116.238	0.0913388	0.0579237	0.278704	0.0712917	0.0231512	0.0327366	0.0362923	0.216523	0.179717	0.0921664	0.131502	0.146812	0.0235262	0.182892	0.18466	0.0416339	0.337223	0.7745	0.854294	0.349823	0.230736	0.160299	0.0173143	0.164598	0.287446	0.509256	0.0334334	0.0864901	0.0580161	0.046232	0.222267	6.61938	33.3243	15.6718	7.16996	8.74167
Patient	ID7000	1	HOM	0	HUA	E	0	148.17	963.333	4254.11	341.47	8.24444	184.95	0.0871148	0.0444512	0.214249	0.0322969	0.00649327	0.0210501	0.0140504	0.0658216	0.122843	0.0595136	0.0489649	0.125866	0.0261049	0.157218	0.263473	0.0864253	0.163937	0.670046	0.906619	0.446694	0.250453	0.159766	0.014052	0.158713	0.585114	0.498876	0.04456	0.0328756	0.0439269	0.0350273	0.108682	4.50153	20.1764	11.7263	6.65113	7.28625
Patient	ID7106	1	WT	0	HUA	E	0	160.987	908.159	6474.59	403.576	18.0207	348.656	0.154671	0.0323403	0.235163	0.0102347	0.00968815	0.020041	0.0316642	0.100447	0.102019	0.0502543	0.0344967	0.0759175	0.00587913	0.138577	0.221518	0.0610149	0.12541	0.4754	0.589769	0.247579	0.111033	0.150317	0.0162006	0.114656	1.31115	0.475759	0.11803	0.0185519	0.0331106	0.0514991	0.0882607	3.26268	11.7526	3.53499	2.60791	7.04375
Patient	ID7167	1	WT	0	HUA	E	0	222.523	898.368	6523	802.072	39.8919	917.625	0.103246	0.0285327	0.208644	0.0286451	0.0109505	0.0158385	0.0277977	0.118353	0.0841341	0.0401602	0.0401281	0.0412092	0.0190694	0.128397	0.175742	0.0667754	0.138877	0.357472	0.448422	0.158196	0.0801363	0.106284	0.0144962	0.111968	1.05521	0.416608	0.0573985	0.0313833	0.0288867	0.0265759	0.0838143	2.25311	12.3026	6.02508	3.11235	6.37578
Patient	ID7282	2	HET	0	HUA	E	0	375.653	939.33	7256.61	1236.21	111.977	1235.62	0.132694	0.0625932	0.272413	0.0438069	0.00971371	0.0212317	0.0292785	0.156473	0.160206	0.0704726	0.125076	0.0909809	0.0549128	0.2474	0.245967	0.0677321	0.143923	0.524529	0.834267	0.381918	0.163938	0.159142	0.0402373	0.187105	0.470541	0.628494	0.0368235	0.08228	0.0523306	0.0480937	0.2702	5.48104	45.2178	23.5147	17.5928	11.8751
Patient	ID7291	1	HET	0	HUA	E	0	124.178	775.154	5231.97	505.843	10.3444	299.585	0.0894422	0.0180574	0.251054	0.0119254	0.0151694	0.0164196	0.0217236	0.127816	0.125117	0.0480123	0.026782	0.101307	0.0151649	0.180588	0.303613	0.114455	0.0552022	0.399611	0.594064	0.339665	0.181925	0.18524	0.0194107	0.169688	0.699396	0.478902	0.0676734	0.024966	0.0539768	0.0409459	0.0819848	1.17152	10.9315	4.52414	3.63014	3.36991
Patient	ID7292	2	HET	0	HUA	E	0	221.965	866.685	5866.33	437.521	14.3788	281.454	0.152195	0.134038	0.352839	0.134903	0.065088	0.0938237	0.1086	0.509324	0.201885	0.157251	0.134047	0.192311	0.0381051	0.149156	0.279506	0.078874	0.96468	0.92583	1.36797	0.421136	0.320347	0.251959	0.0238689	0.159952	0.354964	0.803529	0.0356761	0.129477	0.0469442	0.112812	0.288668	3.3108	27.1531	8.1871	8.66987	9.91585
Patient	ID7330	1	HET	0	HUA	E	0	62.1829	496.783	3675.27	280.888	15.7329	939.549	0.102333	0.0413011	0.187674	0.0234373	0.00758934	0.0180078	0.0181689	0.0986107	0.0919067	0.0438387	0.0239712	0.065135	0.0101162	0.267778	0.336154	0.178957	0.0479432	0.27976	0.712529	0.285661	0.132623	0.138473	0.0118858	0.124513	0.720649	0.496749	0.048458	0.0328985	0.0243178	0.0268879	0.0726481	0.576652	9.20268	5.84236	1.21498	3.99857
Patient	ID7332	1	WT	0	HUA	E	0	147.329	990.484	8460.95	745.763	18.6239	479.214	0.120565	0.0428194	0.259953	0.0325102	0.00596458	0.0241339	0.00883166	0.113104	0.0396667	0.0232704	0.0367006	0.0423304	0.0113673	0.186302	0.310956	0.0772345	0.0696872	0.253807	0.580151	0.167269	0.126184	0.104838	0.01465	0.193127	1.00116	0.475425	0.0664156	0.0691304	0.0304019	0.0461729	0.0962361	0.639727	7.05874	2.88004	1.91467	5.14348
Patient	ID7333	1	HOM	0	HUA	E	0	97.8127	771.682	8921.17	1487.35	9.43393	622.646	0.192433	0.0898425	0.240443	0.0147305	0.0128818	0.0141549	0.0224659	0.0783103	0.137271	0.0657508	0.0661903	0.0959243	0.0462473	0.253923	0.252873	0.127207	0.161523	0.58726	1.29707	0.618118	0.300682	0.182263	0.00955859	0.164263	1.00295	0.629087	0.0916374	0.0752869	0.0396097	0.0572478	0.231692	0.495443	8.88626	9.78102	4.39865	7.41544
Patient	ID7413	1	HOM	0	HUA	E	0	269.485	1402.43	9745.71	812.661	14.874	463.847	0.0485906	0.038207	0.140563	0.0360448	0.0139821	0.0262889	0.0213119	0.118262	0.108455	0.0418937	0.036472	0.0919536	0.0116293	0.1321	0.274502	0.0607455	0.163917	0.275856	0.435544	0.100623	0.10088	0.0892229	0.00923567	0.0979984	0.389508	0.319876	0.0347978	0.0240825	0.0317996	0.0444022	0.0823626	2.55387	24.2688	8.10422	4.81917	6.27741
Patient	ID7421	1	HOM	0	HUA	E	0	87.3044	908.045	3776.24	501.855	22.3881	414.624	0.108972	0.0372975	0.181556	0.0168484	0.00838685	0.0115802	0.0206559	0.0569109	0.127792	0.0516956	0.034589	0.0832391	0.017685	0.187211	0.331536	0.110962	0.0551539	0.496832	0.618488	0.407155	0.135149	0.139586	0.0198723	0.122764	0.879996	0.427723	0.0702194	0.0275946	0.0325344	0.0370646	0.0482207	0.468102	3.18237	3.01864	1.85136	3.09775
Patient	ID7425	1	HOM	0	HUA	E	0	136.254	419.689	14712.7	648.507	11.4749	739.645	0.107534	0.0330355	0.26164	0.0208608	0.00667634	0.0268717	0.0201483	0.108412	0.0707045	0.0610312	0.0639668	0.0518176	0.0135978	0.170557	0.222768	0.0734588	0.152504	0.361716	0.766857	0.197393	0.225637	0.116532	0.0110727	0.116528	0.512168	0.499344	0.0699139	0.0665692	0.0473753	0.0489764	0.21492	2.62367	21.2664	26.0462	9.63601	8.09307
Patient	ID7487	1	HET	0	HUA	E	0	324.739	796.283	4455.77	714.736	41.6785	895.536	0.196241	0.0256903	0.188121	0.0331145	0.0065557	0.0225335	0.0126878	0.127238	0.0332266	0.0240925	0.0761255	0.0373205	0.0164346	0.129064	0.165296	0.0393907	0.0582599	0.228477	0.424159	0.0903324	0.0594116	0.0939745	0.0182039	0.127323	0.520674	0.425731	0.0567456	0.0630342	0.0254224	0.0372484	0.128311	0.979737	9.15509	6.37533	3.67181	4.53158
Patient	ID7627	1	WT	0	HUA	E	0	133.725	951.865	4715.12	409.849	13.349	384.057	0.108571	0.0606305	0.238798	0.031085	0.00923238	0.0132246	0.0262703	0.150071	0.0804723	0.070308	0.0674544	0.0701517	0.0417223	0.128308	0.222845	0.091796	0.208025	0.470971	0.730886	0.256703	0.211696	0.128604	0.0220585	0.160527	0.665007	0.543678	0.060591	0.0884421	0.0531669	0.0403849	0.229291	2.68338	15.1733	8.69293	5.16668	8.28785
Patient	ID7768	1	WT	0	HUA	E	0	302.496	1133.16	6627.64	732.052	38.0475	586.725	0.138957	0.0815293	0.309611	0.0310164	0.0139775	0.0274204	0.0359031	0.132554	0.191711	0.0651434	0.0772934	0.139117	0.0150803	0.350909	0.350691	0.111738	0.261524	0.894185	0.917149	0.706615	0.235845	0.226375	0.0201963	0.230017	0.692136	0.559148	0.0615973	0.0630732	0.0633445	0.0623268	0.157298	2.34527	14.9851	7.4697	3.88191	5.14873
Patient	ID7865	2	HOM	0	HUA	E	0	77.9875	521.252	3759.39	215.191	6.26674	73.9105	0.144487	0.0474756	0.282477	0.00990183	0.0188526	0.0313779	0.0257753	0.151897	0.152717	0.0706086	0.0684319	0.131111	0.0428222	0.260924	0.379516	0.0984617	0.191003	0.509336	0.737141	0.450544	0.219922	0.156564	0.0165561	0.177524	0.273247	0.398958	0.027843	0.0302448	0.0452582	0.049289	0.151638	1.44953	19.5147	14.5688	6.94572	9.13471
Patient	ID7900	1	HET	0	HUA	E	0	83.4781	471.222	3941.33	360.6	3.54004	86.6108	0.0995223	0.0405181	0.201388	0.0188545	0.0162646	0.0260774	0.0536074	0.118447	0.240738	0.0686257	0.0135231	0.0721217	0.0127592	0.157177	0.199552	0.0401907	0.199619	0.44317	0.52214	0.357655	0.106183	0.133815	0.0222203	0.0824356	0.315094	0.316967	0.0228564	0.018578	0.0272282	0.0463055	0.0680925	4.91343	14.3321	10.4224	3.11824	5.34007
Patient	ID7928	1	WT	0	HUA	E	0	251.848	1126.66	5868.94	849.881	44.0873	529.354	0.0584912	0.0466193	0.249889	0.0627962	0.0208052	0.0545999	0.0552716	0.287701	0.216312	0.107019	0.09042	0.166366	0.0149719	0.296269	0.35864	0.0997236	0.311843	0.972274	1.0198	0.48762	0.197812	0.224241	0.0225832	0.139738	0.897671	0.479927	0.0750745	0.0676809	0.053857	0.0461579	0.174186	3.03615	28.2477	17.1085	6.41475	6.94195
Patient	ID7929	1	WT	0	HUA	E	0	237.285	931.042	4359.38	500.85	17.0072	278.173	0.0919206	0.0625303	0.193564	0.0372151	0.0246818	0.0419817	0.0513987	0.199409	0.171424	0.0468936	0.0412559	0.0739212	0.0235368	0.156997	0.178496	0.101534	0.338623	0.556393	0.59301	0.251463	0.127923	0.149856	0.028322	0.13539	0.398402	0.42726	0.0296002	0.0322468	0.0282812	0.0501597	0.0905344	1.94623	8.71267	3.24666	1.93537	3.63404
Patient	ID7945	2	HET	0	HUA	E	0	336.324	863.978	5347.06	515.809	35.4907	465.631	0.138074	0.0663333	0.315806	0.0431491	0.0389496	0.0395943	0.0617304	0.276903	0.218348	0.158849	0.194456	0.216398	0.026737	0.203227	0.264318	0.0681841	0.408079	0.79191	1.35747	0.392992	0.332692	0.197941	0.0314406	0.194056	0.437324	0.622848	0.0344674	0.106759	0.045814	0.0770989	0.378757	5.49804	57.411	26.1717	17.0865	12.3415
Patient	ID7985	2	HOM	0	HUA	E	0	218.377	795.009	5491.05	499.41	35.48	262.753	0.0707357	0.0293344	0.356254	0.0483362	0.0138776	0.0194986	0.0215553	0.187149	0.115379	0.0756317	0.114265	0.162707	0.0466614	0.261477	0.357734	0.0716788	0.20183	0.495189	0.896532	0.399749	0.250275	0.145816	0.0208491	0.16892	0.570257	0.644409	0.0427515	0.0699081	0.0581645	0.04062	0.221667	4.45277	29.9639	12.1682	12.0284	8.269
Patient	ID8068	2	HET	0	HUA	E	0	114.478	790.362	3591.43	295.746	7.26691	202.219	0.266707	0.132414	0.25369	0.171662	0.00239192	0.0578415	0.0133324	0.227909	0.0438662	0.0462852	0.0363122	0.0493774	0.0198553	0.0860307	0.311501	0.0511536	0.216084	0.560562	1.05886	0.191654	0.16189	0.153341	0.00820674	0.174352	0.182408	0.476459	0.00926412	0.0499096	0.041846	0.0169542	0.0339197	0.732184	20.1507	11.2567	8.16463	4.4285
Patient	ID8132	2	HOM	0	HUA	E	0	452.74	1132.61	9815.5	509.422	17.8937	487.565	0.108305	0.0687469	0.279746	0.0503397	0.0164202	0.040156	0.0304727	0.225492	0.125455	0.081778	0.125791	0.0797375	0.0300606	0.15125	0.263329	0.0377712	0.297443	0.559044	1.3314	0.347705	0.24562	0.157013	0.0104693	0.152781	0.415776	0.593118	0.0383809	0.0907012	0.0441743	0.0439607	0.22649	2.67805	36.2515	14.9497	12.6608	6.66144
Patient	ID8133	1	WT	0	HUA	E	0	220.988	1013.46	8199.15	665.166	50.1767	828.781	0.111855	0.058998	0.326534	0.0676499	0.0251726	0.0443117	0.0389741	0.254359	0.108796	0.0680371	0.0929401	0.132091	0.0377421	0.219782	0.381031	0.0840269	0.282613	0.487719	0.886821	0.355055	0.284801	0.153446	0.0205903	0.223558	0.979655	0.622721	0.0790911	0.0719831	0.0714674	0.0490417	0.235934	3.62996	37.3843	21.4097	9.05381	9.73433
Patient	ID8365	1	WT	0	HUA	E	0	137.023	955.614	6405.6	350.407	8.46506	367.641	0.106915	0.0482153	0.249989	0.022178	0.0236597	0.037528	0.0454269	0.24742	0.214471	0.0757371	0.097073	0.104938	0.0275094	0.121502	0.190112	0.0613602	0.252677	0.52178	0.689478	0.321812	0.11951	0.155711	0.0408364	0.178863	0.438619	0.587788	0.0489057	0.0437763	0.0536019	0.070881	0.228251	1.76233	16.0173	9.15869	5.93328	6.95782
Patient	ID8366	1	HET	0	HUA	E	0	78.3594	788.38	5816.06	249.218	6.56577	161.586	0.118646	0.0468525	0.23135	0.0262891	0.0106041	0.0173177	0.0238595	0.124961	0.0867339	0.062031	0.0618399	0.0751305	0.0186976	0.177501	0.213259	0.0771889	0.163847	0.462682	0.772008	0.327268	0.184193	0.142863	0.0159443	0.153192	0.615453	0.453016	0.0501072	0.0347204	0.0437531	0.0345595	0.0995479	2.13154	27.5018	15.4397	6.70856	10.048
Patient	ID8370	1	WT	0	HUA	E	0	126.414	835.936	4611.85	499.955	18.6048	429.124	0.105315	0.0425353	0.192707	0.0309199	0.0123114	0.0142799	0.0334621	0.171519	0.209601	0.0753827	0.0899888	0.10784	0.0290788	0.24447	0.319655	0.063737	0.202102	0.565625	0.701268	0.441589	0.17597	0.173122	0.0221645	0.142486	0.942535	0.475576	0.084336	0.0544015	0.067462	0.0681642	0.188559	2.13356	13.5792	7.34996	4.98309	6.2685
Patient	ID8376	2	HET	0	HUA	E	0	331.312	1181.4	6650.94	790.63	33.3751	439.427	0.100836	0.0430097	0.26431	0.0165265	0.00993466	0.0177493	0.0337783	0.182217	0.0882134	0.0473747	0.062525	0.0569438	0.0208526	0.131461	0.178355	0.0364695	0.201596	0.247689	0.540366	0.195437	0.108329	0.117519	0.0177395	0.143117	0.901297	0.584895	0.0928607	0.0579832	0.0367274	0.0254369	0.161391	1.36457	18.7766	13.6755	8.53739	7.7196
Patient	ID8481	1	WT	0	HUA	E	0	44.523	405.726	3263.69	104.055	2.09977	55.3183	0.113842	0.0429564	0.180186	0.0216375	0.00905705	0.00371764	0.00797427	0.0383857	0.0573601	0.044418	0.0329065	0.0575535	0.00894293	0.119003	0.218838	0.0491746	0.0507346	0.202823	0.391952	0.153967	0.119864	0.0904265	0.0143234	0.0776638	0.324216	0.294075	0.0344127	0.0224758	0.0201263	0.024867	0.0720213	0.760947	9.79905	6.1628	1.00299	5.5925
Patient	ID8508	1	WT	0	HUA	E	0	44.3312	468.331	3265.46	102.44	1.30775	57.3884	0.121052	0.0523556	0.230716	0.0498383	0.0102725	0.0318072	0.0173403	0.130947	0.0637511	0.0529451	0.109014	0.139308	0.0347929	0.132682	0.187323	0.0500416	0.167849	0.331872	0.892487	0.237792	0.249661	0.107022	0.0190911	0.0813772	0.751099	0.566689	0.0801101	0.11028	0.0363587	0.0399908	0.426734	1.56416	24.3504	9.49908	3.45135	13.311
Patient	ID8517	1	WT	0	HUA	E	0	443.487	1146.82	9152.29	1034.11	34.1715	414.843	0.108298	0.0719791	0.271462	0.0421611	0.0198704	0.0205822	0.0478501	0.27112	0.0859625	0.0285899	0.0706165	0.0619198	0.0169317	0.511235	0.496142	0.0649216	0.511313	0.728631	0.563798	0.244526	0.0994798	0.209682	0.0126178	0.15351	0.492743	0.67946	0.0559627	0.0418225	0.0644713	0.0676872	0.113698	1.40127	9.90482	3.85245	4.19029	5.34175
Patient	ID8525	1	WT	0	HUA	E	0	105.485	795.73	3128.54	281.998	10.113	105.123	0.065082	0.0450311	0.162312	0.0320394	0.00753852	0.0269994	0.0122502	0.135287	0.0399462	0.0304257	0.12385	0.0539636	0.0149759	0.0838559	0.158916	0.0312674	0.111115	0.264161	0.738506	0.160722	0.100222	0.0842569	0.00185793	0.0921239	0.245763	0.352027	0.0252489	0.0370518	0.0225004	0.0155566	0.394172	1.29619	19.5476	19.8979	6.24977	5.30782
Patient	ID8563	1	HET	0	HUA	E	0	197.234	909.482	7846.4	720.985	31.4495	609.075	0.0873889	0.0439932	0.32871	0.0455842	0.0157909	0.0201272	0.0272148	0.204108	0.201949	0.0792519	0.162139	0.136168	0.0221615	0.0630412	0.130372	0.0470412	0.291618	0.953904	0.97881	0.504165	0.229516	0.175844	0.0239875	0.135027	0.519922	0.559047	0.0719216	0.100791	0.0400238	0.0331448	0.284827	6.39241	68.7742	30.504	11.2192	15.8052
Patient	ID8564	1	WT	0	HUA	E	0	128.558	750.829	3525.24	145.175	1.4106	161.559	0.256246	0.0582335	0.278171	0.111136	0.00970819	0.0335004	0.0157121	0.210467	0.054378	0.0524878	0.0103602	0.0593563	0.0146389	0.403723	0.483288	0.157837	0.205034	0.373756	0.658073	0.221406	0.14674	0.124232	0.0126846	0.101294	0.22388	0.626447	0.0194676	0.0805877	0.0311538	0.0528315	0.107534	0.805559	12.621	6.41357	3.33469	6.19659
Patient	ID8580	1	WT	0	HUA	E	0	446.002	1149.18	5427.49	1053.95	72.5374	365.027	0.0924319	0.0360575	0.253018	0.0265901	0.00713318	0.0214423	0.0151102	0.224264	0.0943429	0.0384972	0.0494869	0.0579697	0.0107376	0.150631	0.256955	0.0521924	0.257949	0.477129	0.578605	0.243446	0.104193	0.0987856	0.0203192	0.114378	0.400535	0.511363	0.0460491	0.048308	0.0274768	0.0333337	0.102865	2.23713	29.0627	14.3061	9.95211	8.59427
Patient	ID8594	1	WT	0	HUA	E	0	154.624	846.552	5703.55	428.843	10.0275	501.823	0.144073	0.0712432	0.23631	0.0907077	0.00923714	0.0254138	0.0215453	0.167121	0.0552287	0.062787	0.0456992	0.0510072	0.0230477	0.153519	0.392568	0.127185	0.220793	0.262046	0.627087	0.141078	0.110498	0.111606	0.0156228	0.189777	0.558717	0.46726	0.0486993	0.0488267	0.0327481	0.0618395	0.106341	0.64162	10.13	4.88094	3.03239	7.27938
Patient	ID8640	1	WT	0	HUA	E	0	55.9697	461.189	2287.89	190.161	4.15249	84.5658	0.0815299	0.0222409	0.173699	0.0114296	0.00481483	0.0161645	0.0088535	0.0517903	0.0427224	0.0264088	0.0121788	0.0710119	0.0013118	0.160008	0.182824	0.0640116	0.0521471	0.198575	0.560434	0.196769	0.134598	0.0884409	0.00213351	0.0715552	0.301089	0.261861	0.0266692	0.0145787	0.0165526	0.0136685	0.0569476	2.06779	14.2122	6.90143	4.34683	6.62619
Patient	ID8646	1	WT	0	HUA	E	0	326.684	1234.21	6543.49	755.313	26.6073	1009	0.22559	0.0580439	0.274569	0.0466682	0.0138045	0.0348085	0.0280025	0.149723	0.102575	0.0558262	0.0588441	0.0661503	0.0162368	0.229204	0.375184	0.0761997	0.15405	0.556532	0.909204	0.350115	0.172318	0.176922	0.0229346	0.206885	0.357825	0.538088	0.0359681	0.0585589	0.0435482	0.0456056	0.132003	1.21063	15.2788	10.9543	3.70882	4.29152
Patient	ID8702	1	WT	0	HUA	E	0	102.69	888.98	5482.03	322.937	4.44572	212.932	0.129796	0.0365218	0.267128	0.0361889	0.00975311	0.0142501	0.0215151	0.163929	0.0667795	0.042899	0.0519208	0.07509	0.0249513	0.157821	0.223119	0.0743777	0.132461	0.475222	0.58116	0.251622	0.113469	0.165173	0.0235996	0.210071	0.821769	0.640069	0.0571871	0.0291364	0.0549164	0.054597	0.131661	0.490836	10.3249	4.96137	3.95665	6.42117
Patient	ID8752	1	WT	0	HUA	E	0	256.9	1437.3	10598.8	865.946	24.5758	789.851	0.135093	0.0261114	0.357974	0.0414153	0.0134504	0.0240841	0.0311426	0.105818	0.185296	0.0706158	0.0758315	0.116849	0.026183	0.201588	0.238772	0.0724586	0.139329	0.50662	0.727675	0.292381	0.149745	0.16224	0.0343746	0.162237	0.650654	0.543092	0.0550566	0.0326597	0.0433478	0.0519577	0.124914	2.3107	16.8599	12.6609	6.98487	7.32122
Patient	ID8758	1	HET	0	HUA	E	0	327.693	1526.46	11432.2	699.632	20.4185	860.684	0.128881	0.170868	0.587883	0.132233	0.043341	0.0798645	0.172822	1.00328	0.387082	0.130471	0.295588	0.209602	0.0438034	0.314703	0.291747	0.0576145	1.42465	1.66661	1.98391	0.878753	0.285211	0.360201	0.0527489	0.309102	1.51905	1.4419	0.148644	0.120724	0.0866119	0.0577812	0.354186	9.91398	92.2178	61.9609	35.4724	13.9321
Patient	ID8768	1	WT	0	HUA	E	0	139.701	609.144	4925.8	282.104	9.06909	391.27	0.211925	0.076435	0.367617	0.0605802	0.0241916	0.0389109	0.0642591	0.309011	0.108378	0.0523974	0.15188	0.0711948	0.0413256	0.272547	0.235473	0.0880742	0.220694	0.636816	0.897815	0.326062	0.17135	0.18165	0.0215869	0.190824	0.615756	0.680397	0.0559151	0.0828862	0.0768315	0.0565594	0.252694	1.87612	26.1674	16.4544	6.72873	9.18831
Patient	ID8803	1	WT	0	HUA	E	0	221.778	796.254	5818.99	730.373	30.614	629.842	0.119936	0.0650253	0.253588	0.0403441	0.0129353	0.0302453	0.0327927	0.17047	0.108293	0.0560989	0.034265	0.0878987	0.014583	0.132025	0.247745	0.043913	0.127239	0.380977	0.839488	0.25407	0.187526	0.138284	0.0111622	0.182798	0.689653	0.42257	0.0319852	0.0307727	0.0380897	0.0386802	0.124421	1.29155	16.3566	6.81753	5.24297	6.1081
Patient	ID8873	1	WT	0	HUA	E	0	132.806	716.732	5040.87	370.621	10.3126	394.068	0.14067	0.0343531	0.18101	0.0188912	0.00489363	0.0208795	0.00674972	0.0679407	0.0523257	0.0316734	0.0248377	0.0496999	0.0206199	0.11632	0.269183	0.0620154	0.0510416	0.259974	0.631077	0.150569	0.14846	0.0880488	0.0106183	0.100759	0.408372	0.296759	0.0333796	0.0353914	0.0259593	0.0323318	0.0639847	1.15765	12.5926	4.17125	3.50398	5.37385
Patient	ID8874	1	WT	0	HUA	E	0	183.695	992.536	8666.13	397.309	6.78118	359.549	0.150125	0.0291974	0.196379	0.0273353	0.00658271	0.00998762	0.00993088	0.0904158	0.0927584	0.0365556	0.0215062	0.0567389	0.0138026	0.268923	0.213454	0.0944902	0.0318942	0.275533	0.526532	0.256187	0.113342	0.104832	0.0113378	0.10788	0.975721	0.342294	0.0547014	0.0232452	0.0469857	0.0374729	0.0796356	0.431519	3.94966	3.06454	1.12861	3.06227
Patient	ID8881	1	WT	0	HUA	E	0	108.439	720.313	5127.39	328.249	12.1409	293.767	0.169925	0.0368152	0.294547	0.0218142	0.00671662	0.0173633	0.0112281	0.099183	0.0741639	0.0275163	0.041241	0.0778254	0.0166341	0.190674	0.227952	0.136776	0.0616234	0.282983	0.716157	0.276722	0.151165	0.120929	0.0172112	0.195856	0.669105	0.430833	0.0580133	0.0271743	0.026073	0.0583947	0.159814	0.483507	8.34176	5.07505	2.79088	4.17244
Patient	ID8882	1	HET	0	HUA	E	0	341.903	907.332	8136.27	1083.86	57.4186	880.38	0.085957	0.0381966	0.259317	0.0314608	0.0130234	0.0266488	0.0230386	0.208853	0.0887895	0.0407591	0.0690419	0.0590173	0.0122171	0.18874	0.193112	0.10276	0.120161	0.382909	0.629172	0.258498	0.0995706	0.120201	0.0197224	0.110003	0.731358	0.468784	0.0507923	0.0487396	0.0521577	0.0274672	0.158835	1.92226	17.4979	13.565	8.62986	6.35304
Patient	ID8897	1	WT	0	HUA	E	0	229.224	1073.46	6842.61	498.084	16.6383	532.167	0.144833	0.0577257	0.277366	0.0299373	0.0166579	0.0166075	0.0402528	0.160256	0.164066	0.0809472	0.114587	0.076469	0.0108409	0.149251	0.269982	0.0467528	0.150054	0.525023	0.867244	0.256095	0.170463	0.161723	0.0249382	0.125837	0.936039	0.579967	0.0878676	0.0488151	0.0308918	0.0365932	0.127239	5.14192	24.5304	12.4666	6.42062	7.72873
Patient	ID8898	1	WT	0	HUA	E	0	284.639	1021.56	6588.25	897.343	31.6459	851.86	0.106575	0.0499946	0.229048	0.0178107	0.00515484	0.0136396	0.0169331	0.138328	0.0975453	0.0539157	0.101186	0.0933675	0.0125429	0.155531	0.230423	0.0542518	0.0690536	0.437145	0.785156	0.325713	0.16428	0.134656	0.0106493	0.165685	0.26801	0.405347	0.0182149	0.0478937	0.0497668	0.0413099	0.127596	1.27924	13.3614	12.7266	4.18765	6.51831
Patient	ID8906	1	HET	0	HUA	E	0	436.376	1121.41	11421	1168.73	57.6655	1514.51	0.121956	0.0495394	0.237133	0.0247671	0.0101035	0.0154793	0.0290683	0.131257	0.133623	0.0588025	0.0423101	0.05892	0.0191941	0.150037	0.172571	0.0883852	0.0882041	0.347344	0.470521	0.215893	0.100873	0.137892	0.0234881	0.160968	1.05502	0.621301	0.0713869	0.0520716	0.036699	0.0711595	0.144109	0.883432	7.43442	7.37223	2.65939	5.23857
Patient	ID8911	2	WT	0	HUA	E	0	185.137	785.577	6392.51	374.005	10.3997	366.87	0.139906	0.0581331	0.270734	0.0406054	0.00926755	0.0377016	0.0289291	0.208996	0.0885129	0.0437643	0.0984711	0.0381881	0.0161324	0.140366	0.274464	0.0584867	0.15414	0.335619	0.608884	0.150059	0.0931262	0.12341	0.010947	0.159899	0.840674	0.540804	0.102161	0.0505468	0.0522533	0.0478649	0.181004	1.71228	22.2159	5.70504	4.64138	11.8382
Patient	ID8917	1	WT	0	HUA	E	0	298.646	1029.39	7235.42	1205.28	34.6753	847.02	0.236615	0.0555529	0.278148	0.0479587	0.021015	0.0302043	0.0414322	0.234957	0.120013	0.0596277	0.0494443	0.12374	0.0123475	0.268041	0.300909	0.0727469	0.112457	0.458589	0.863685	0.357646	0.20508	0.190928	0.0276914	0.1619	0.814491	0.560539	0.0872163	0.030844	0.0514691	0.0365785	0.126923	2.14867	20.8593	14.1986	4.51574	5.11399
Patient	ID8922	1	WT	0	HUA	E	0	93.7637	637.849	4935.2	477.261	24.8245	847.174	0.0916147	0.0212296	0.171481	0.0156313	0.0165633	0.0197364	0.0355259	0.120479	0.0979097	0.0497565	0.0602486	0.0720027	0.0162771	0.195499	0.134677	0.032291	0.068591	0.251241	0.478993	0.24309	0.103551	0.114129	0.0156974	0.138648	0.693781	0.378793	0.0380516	0.0210364	0.0355362	0.0316607	0.0894635	1.67906	15.3084	7.11813	2.26479	5.36497
Patient	ID8958	1	WT	0	HUA	E	0	123.361	627.518	4973.69	325.731	12.771	525.896	0.0623699	0.0724376	0.276711	0.0344451	0.0136745	0.0274507	0.0299142	0.186349	0.120028	0.0726938	0.0410694	0.0841278	0.0154862	0.179725	0.2778	0.0514694	0.14857	0.319677	0.519286	0.312449	0.117114	0.143311	0.0291684	0.194651	0.840515	0.606861	0.0452336	0.040939	0.0314586	0.0421088	0.132148	1.37157	11.6503	6.8191	3.77622	6.78092
Patient	ID9028	2	HET	0	HUA	E	0	154.904	914.417	7087.29	381.772	10.2948	324.94	0.0671397	0.0517715	0.21144	0.037853	0.0149463	0.0122165	0.0203503	0.156379	0.0817953	0.040364	0.0484899	0.0703033	0.0138871	0.135692	0.214191	0.0601254	0.103129	0.31687	0.628043	0.242667	0.156577	0.11967	0.0107756	0.107608	0.874766	0.420768	0.0522051	0.053097	0.0274234	0.0259231	0.137871	1.64282	14.5672	10.8337	7.77533	4.4946
Patient	ID9058	1	WT	0	HUA	E	0	175.892	627.877	7793.12	566.307	13.426	599.147	0.157843	0.090965	0.363413	0.0305945	0.0132744	0.0271724	0.0210425	0.199877	0.058123	0.0440045	0.0595121	0.039778	0.0543164	0.141276	0.310392	0.0727162	0.0982582	0.249056	0.562607	0.183474	0.0748877	0.132	0.0235018	0.21954	1.32097	0.563673	0.0862652	0.0591588	0.0540482	0.040692	0.157814	1.10803	5.23339	3.09849	0.727435	3.44813
Patient	ID6365	1	WT	0	HUA	E	1	172.256	1396.08	7533.04	333.402	8.64319	425.272	0.153123	0.0661061	0.325044	0.0689069	0.0248203	0.0184227	0.0549807	0.253943	0.187159	0.106939	0.0740676	0.116502	0.0220483	0.310327	0.323142	0.0894097	0.481887	0.857204	0.999552	0.557179	0.241504	0.203239	0.0251729	0.253745	0.672191	0.801762	0.0618814	0.0453259	0.0643293	0.0743624	0.191074	3.30667	26.1831	7.70317	5.17496	7.28884
Patient	ID6369	1	WT	0	HUA	E	1	264.518	1050.32	3321.14	343.382	14.2353	231.304	0.0867607	0.08778	0.214771	0.0475832	0.0175995	0.0394747	0.0254616	0.163452	0.110514	0.0455909	0.053124	0.0720129	0.00700583	0.24793	0.261973	0.0721314	0.227907	0.470341	0.758891	0.19784	0.155523	0.127057	0.0111123	0.14458	0.186408	0.425764	0.0167509	0.0392904	0.0513549	0.0682865	0.138171	3.20737	34.9315	10.8376	14.1227	10.3952
Patient	ID6541	1	HET	0	HUA	E	1	90.154	559.905	2094.28	122.653	3.17585	47.9806	0.114796	0.0400953	0.21994	0.0360278	0.020333	0.0222652	0.0232526	0.119202	0.116132	0.0346818	0.0281729	0.1001	0.00960755	0.115115	0.222435	0.0947872	0.19507	0.407834	0.571112	0.338457	0.155924	0.132363	0.00961222	0.0919503	0.252033	0.349073	0.0152844	0.0142617	0.0389256	0.0505233	0.0842025	3.23234	20.5396	6.65146	5.22314	9.31796
Patient	ID6580	1	WT	0	HUA	E	1	112.964	890.731	3347.84	294.37	10.4296	234.886	0.140357	0.11596	0.381296	0.0602074	0.0483396	0.0574865	0.065285	0.284913	0.173903	0.206114	0.169284	0.189844	0.0696698	0.38151	0.37992	0.0725695	0.332557	0.631234	1.84173	0.359732	0.487433	0.204051	0.0228292	0.14478	0.31173	0.63743	0.0101617	0.0697042	0.0652703	0.0637972	0.259226	1.86197	16.7208	4.43625	4.50468	7.2496
Patient	ID6590	1	WT	0	HUA	E	1	298.023	804.822	4816.04	359.993	24.9527	444.063	0.187801	0.0239577	0.247175	0.017749	0.00823223	0.0201451	0.0200316	0.080548	0.180323	0.102714	0.0430841	0.126283	0.0109676	0.20859	0.392555	0.0958354	0.0986732	0.455029	1.08774	0.386449	0.318731	0.165061	0.0258653	0.173487	0.177093	0.573003	0.0131449	0.0672954	0.0383665	0.05455	0.125986	3.54914	29.1937	12.7431	9.85225	7.50031
Patient	ID6782	1	HET	0	HUA	E	1	184.398	837.08	3326.39	170.145	7.89584	193.684	0.140453	0.0726808	0.244476	0.0273116	0.0277879	0.0284894	0.0438343	0.218564	0.108227	0.0738788	0.0787824	0.0499286	0.0177207	0.188473	0.260018	0.0391271	0.329085	0.426277	0.685046	0.225298	0.142703	0.140592	0.0137637	0.166922	0.430336	0.490229	0.0227979	0.0550676	0.0596825	0.037634	0.15875	3.07843	30.3463	8.37548	6.65118	8.14936
Patient	ID6856	1	WT	0	HUA	E	1	129.901	862.12	3512.19	129.157	2.75645	123.566	0.142548	0.063594	0.216051	0.0775712	0.00801521	0.0239841	0.00560032	0.119138	0.0336409	0.0516434	0.0722832	0.0765731	0.0153069	0.0909897	0.187283	0.0855074	0.106715	0.336795	0.887116	0.161597	0.167891	0.115083	0.0123018	0.109252	0.0715967	0.391546	0.0189843	0.098107	0.0332314	0.0285341	0.114975	0.720403	23.5288	5.05062	3.96513	9.61769
Patient	ID7289	1	WT	0	HUA	E	1	114.745	766.957	5399.92	446.371	8.90622	297.798	0.145239	0.0351063	0.243587	0.0145836	0.00793197	0.0182625	0.0192297	0.118131	0.0949447	0.0637949	0.0630446	0.0644155	0.0343939	0.135704	0.245994	0.0556639	0.0538635	0.282143	0.585193	0.268613	0.136467	0.146245	0.013045	0.218107	0.67076	0.489394	0.0459629	0.0572365	0.0735845	0.0415163	0.144862	2.06468	12.184	7.26697	4.67545	5.23651
Patient	ID7764	1	WT	0	HUA	E	1	137.205	1362.67	6871.49	513.522	15.8627	671.331	0.127179	0.102267	0.359312	0.024	0.0290636	0.0309922	0.0519358	0.225539	0.191499	0.0789815	0.100925	0.0955066	0.0318607	0.236453	0.283426	0.109443	0.418105	0.731307	0.92399	0.339124	0.215089	0.204052	0.0356523	0.177696	0.631562	0.657631	0.0489368	0.0474559	0.0397833	0.0624265	0.184212	1.40296	12.1824	7.05791	2.1703	4.86008
Patient	ID8005	1	HET	0	HUA	E	1	165.458	1248.61	5310.98	404.049	19.7556	303.093	0.157483	0.0205011	0.246216	0.0188726	0.010959	0.0226377	0.0311333	0.136966	0.164367	0.059959	0.061826	0.120031	0.0181529	0.237241	0.280666	0.0544629	0.196195	0.575279	0.669987	0.330495	0.183974	0.162622	0.0207945	0.156191	0.376123	0.478775	0.0289328	0.0540947	0.0432913	0.0548562	0.160939	1.94603	10.9778	5.83969	5.23502	6.75138
Patient	ID8092	2	HET	0	HUA	E	1	112.408	652.148	2615.83	219.729	4.85175	115.644	0.124278	0.02912	0.21256	0.0900633	0.0137446	0.037678	0.0244631	0.159468	0.119033	0.0670867	0.0358385	0.113601	0.0170151	0.154118	0.262743	0.0515283	0.183612	0.471343	0.721509	0.260017	0.19366	0.157409	0.0166825	0.138566	0.222756	0.361117	0.0225093	0.0420046	0.0516963	0.036727	0.093422	1.22223	19.0287	8.29682	7.62377	7.29254
Patient	ID8732	1	WT	0	HUA	E	1	204.487	1073.79	6258.99	480.678	20.0781	383.177	0.182488	0.0489635	0.218551	0.0500032	0.0268491	0.0431765	0.0496622	0.23802	0.13205	0.0911625	0.0928284	0.0751091	0.0249638	0.147815	0.284696	0.0705168	0.286639	0.536968	1.21987	0.216273	0.22248	0.133301	0.0243814	0.166855	0.592279	0.545593	0.057871	0.119416	0.0612703	0.0689125	0.230164	3.16148	33.9198	13.2946	7.69006	8.68544
Patient	ID6294	1	WT	0	HUA	L	0	171.978	1102.15	6379.38	359.382	13.6572	506.162	0.0850257	0.0851835	0.293764	0.0271185	0.011362	0.0264176	0.0185735	0.172682	0.114533	0.0834998	0.0683281	0.141496	0.0287032	0.119635	0.259007	0.0487665	0.233286	0.549626	0.871126	0.343098	0.236902	0.162612	0.022001	0.153625	0.363376	0.519798	0.0465338	0.067406	0.0334709	0.0459581	0.167019	2.15612	20.3197	11.1514	4.08636	7.95205
Patient	ID6328	1	WT	0	HUA	L	0	199.457	1007.23	3039.27	238.716	6.25148	253.616	0.0809402	0.0722852	0.295672	0.0464522	0.0167882	0.036924	0.0240796	0.150806	0.248296	0.164569	0.193176	0.217143	0.0333257	0.135137	0.210868	0.0923366	0.185678	0.932798	1.40172	0.44559	0.371944	0.18087	0.0360076	0.241589	0.367733	0.590606	0.0244008	0.127938	0.061838	0.0550081	0.356472	2.25301	29.3896	10.5155	8.87949	12.3536
Patient	ID6359	1	WT	0	HUA	L	0	530.139	1695.39	8900.55	1027.73	66.4351	1115.28	0.124939	0.0748558	0.348359	0.0376052	0.0146035	0.0250142	0.0356932	0.192473	0.312627	0.122675	0.166254	0.163529	0.0356308	0.205066	0.37199	0.105118	0.274058	1.14537	1.08329	0.75637	0.297794	0.235556	0.036902	0.171797	0.64245	0.753176	0.0707887	0.0813416	0.0473533	0.0411628	0.230163	7.67042	42.663	23.4831	11.8674	13.3697
Patient	ID6394	2	HET	0	HUA	L	0	243.036	1153.13	5426.14	227.506	5.8949	277.338	0.149561	0.0918816	0.371284	0.0650181	0.0228167	0.0460434	0.0445593	0.283615	0.126848	0.0859181	0.0737574	0.140965	0.0376828	0.22003	0.384976	0.135961	0.515845	0.771763	1.25965	0.409759	0.311558	0.205037	0.0201751	0.156265	0.264925	0.790989	0.0301222	0.14165	0.0483903	0.0733571	0.271803	5.20146	32.4743	11.1954	7.27523	11.593
Patient	ID6711	2	HET	0	HUA	L	0	164.872	1147.49	4389.43	377.212	10.2804	382.318	0.0982725	0.0392917	0.314924	0.0303913	0.0104632	0.0211295	0.0170351	0.208638	0.115018	0.0463791	0.0786901	0.1259	0.0156066	0.307487	0.328167	0.0961463	0.201354	0.447198	0.970237	0.433987	0.234127	0.150087	0.0218149	0.166353	0.272804	0.666262	0.0307953	0.0537481	0.0497227	0.0279309	0.191041	2.34789	29.0459	8.28888	6.9197	9.45581
Patient	ID6717	1	WT	0	HUA	L	0	324.748	1377.65	4112.2	330.257	19.5067	282.444	0.119168	0.076099	0.338073	0.0521379	0.0186638	0.0446662	0.0283861	0.200991	0.22175	0.114629	0.112106	0.148367	0.0330731	0.181126	0.216022	0.0699685	0.233213	0.734734	0.852212	0.511784	0.251192	0.189472	0.0410808	0.128199	0.393852	0.658102	0.050971	0.0607742	0.0282503	0.0445321	0.171455	4.18477	51.9462	17.6785	18.9101	18.0618
Patient	ID6737	1	WT	0	HUA	L	0	197.064	952.751	5366.09	583.026	31.5821	231.564	0.149378	0.0317909	0.292165	0.0460839	0.0131562	0.0218256	0.0207837	0.174795	0.112206	0.0806669	0.1291	0.0711192	0.0362439	0.14744	0.209782	0.0764175	0.213564	0.403627	0.872302	0.265948	0.204085	0.121121	0.0262643	0.135942	0.558924	0.650278	0.0344572	0.158205	0.0412886	0.0467535	0.271135	1.32875	21.3481	11.6861	7.99637	6.62117
Patient	ID6786	1	WT	0	HUA	L	0	461.165	847.494	13498.6	1061.55	39.1586	972.197	0.130665	0.0576623	0.348432	0.0251417	0.0135727	0.0151023	0.0298547	0.128657	0.118741	0.0689167	0.0727157	0.0773827	0.0227358	0.181021	0.353049	0.0730352	0.0813623	0.551681	1.10177	0.29462	0.174656	0.171631	0.0204768	0.205922	1.44406	0.804925	0.0922031	0.0992054	0.0389248	0.0677249	0.1837	1.14505	8.03185	5.83138	3.63061	3.5031
Patient	ID8056	2	WT	0	HUA	L	0	227.626	1149.87	5882.69	418.784	26.2847	506.302	0.15845	0.0383342	0.295392	0.0201982	0.0257327	0.0244846	0.0484002	0.178545	0.213428	0.159277	0.232294	0.180491	0.0547057	0.191651	0.209502	0.136051	0.283652	0.846256	1.23273	0.438614	0.382715	0.212521	0.0397228	0.229625	0.407314	0.714069	0.0342145	0.13124	0.0472471	0.0551749	0.401058	3.03994	15.8771	8.4695	6.30915	6.49475
Patient	ID8100	2	WT	0	HUA	L	0	866.59	2234.25	8296.3	586.165	76.1574	843.139	0.0535265	0.0334602	0.276787	0.0163619	0.00462784	0.0185522	0.0218401	0.100216	0.332277	0.216467	0.100192	0.190615	0.0233909	0.345513	0.533197	0.110932	0.142432	0.825125	1.69073	0.847218	0.61865	0.324568	0.0242657	0.169301	0.29351	0.596883	0.0342635	0.0750454	0.0451284	0.0569507	0.222407	9.10019	43.2353	17.9413	32.6105	7.11063
Patient	ID8157	2	WT	0	HUA	L	0	295.428	805.347	5502.16	350.728	17.0508	528.628	0.140935	0.0787306	0.264476	0.0624655	0.0108218	0.0334389	0.020004	0.184427	0.0741563	0.0540955	0.126541	0.0700264	0.0236926	0.114342	0.28667	0.0813069	0.198114	0.280411	0.710455	0.192175	0.190791	0.130813	0.012882	0.131351	0.358538	0.493265	0.0289141	0.0892999	0.0312899	0.0263087	0.173759	0.927561	17.9018	6.47889	2.41986	3.84315
Patient	ID8550	1	HET	0	HUA	L	0	524.245	1269.43	9656.64	1181.92	52.4606	643.152	0.127234	0.0955444	0.433306	0.0415222	0.0247493	0.0297824	0.0651818	0.28802	0.197739	0.122517	0.135761	0.0946515	0.0409079	0.222461	0.214678	0.0417301	0.512061	0.995913	1.25208	0.380625	0.180027	0.184529	0.0580043	0.239845	0.663772	0.949639	0.0572149	0.118475	0.107269	0.0811083	0.425885	5.00931	26.6737	23.2064	13.2647	7.84815
Patient	ID6098	2	WT	0	HUA	L	1	460.801	1376.36	4841.41	660.93	50.7215	661.188	0.109246	0.113627	0.278552	0.0807939	0.0309917	0.0488006	0.0561919	0.22933	0.140293	0.122067	0.0396531	0.0903509	0.0108462	0.30564	0.541284	0.11836	0.27763	0.558534	1.29147	0.291096	0.210141	0.21412	0.0269658	0.17225	0.238593	0.60528	0.03854	0.0646416	0.0369035	0.0369839	0.107637	2.64357	20.9166	6.09667	14.0212	8.15883
Patient	ID6104	2	WT	0	HUA	L	1	204.938	853.316	4339.6	307.263	13.4516	138.635	0.140377	0.0828213	0.4435	0.0834646	0.023088	0.0333188	0.0498464	0.222423	0.0922162	0.0945541	0.239088	0.0694964	0.041773	0.141576	0.2256	0.109612	0.386634	0.638729	1.5149	0.223088	0.253219	0.183161	0.0223568	0.267118	0.898558	0.995695	0.0857851	0.161466	0.0502918	0.0665291	0.269674	1.52634	19.0677	5.51532	5.4842	6.61028
Patient	ID6292	1	WT	0	HUA	L	1	338.175	1269.54	6075.05	562.914	20.0659	567.817	0.0723464	0.0398807	0.235235	0.0360806	0.0347359	0.0580649	0.0282174	0.160931	0.178167	0.094366	0.0346667	0.210563	0.0231168	0.121004	0.254238	0.054509	0.16616	0.682043	0.885982	0.469787	0.438515	0.17235	0.0153243	0.129828	0.550025	0.402441	0.0684104	0.0593511	0.0429942	0.0436213	0.0982299	1.46589	17.611	6.9865	7.12916	10.484
Patient	ID6367	2	WT	0	HUA	L	1	250.493	955.049	4128.44	292.54	19.199	377.226	0.125318	0.074559	0.361707	0.0606476	0.0497287	0.0467847	0.0594328	0.356512	0.179508	0.170378	0.301564	0.123414	0.0219436	0.142092	0.398044	0.0385419	0.472037	0.881638	1.41656	0.310124	0.367803	0.230546	0.0349355	0.188946	0.217578	0.677488	0.0174973	0.229027	0.0441022	0.0700247	0.358913	6.98741	78.1703	13.1879	12.2886	15.8371
Patient	ID6388	1	WT	0	HUA	L	1	178.588	1147.27	6064.64	354.22	11.0014	103.423	0.0542781	0.0857179	0.242234	0.0288396	0.02573	0.0252139	0.0448355	0.220706	0.228696	0.108954	0.142406	0.162086	0.0346079	0.0985502	0.133436	0.0362708	0.419189	0.993455	1.10869	0.401844	0.311996	0.184076	0.0289668	0.160522	0.564932	0.498583	0.0732311	0.0562333	0.0368321	0.0458099	0.231229	10.7076	56.0116	24.484	7.56569	14.7024
Patient	ID6569	1	HET	0	HUA	L	1	258.104	751.165	3041.28	220.386	36.3677	643.5	0.0836227	0.0939627	0.240032	0.0350651	0.0857586	0.0476849	0.177635	0.453362	0.314266	0.179374	0.0690842	0.129606	0.0193608	0.303091	0.310178	0.0524117	0.604796	0.678218	1.42124	0.320456	0.195628	0.326727	0.0167648	0.147196	0.434021	0.539191	0.0266687	0.0484379	0.0509713	0.0525075	0.155601	11.78	62.2243	23.501	19.5277	11.8931
Patient	ID6632	2	HET	0	HUA	L	1	329.005	1202.38	9578.89	892.308	25.5158	655.619	0.176371	0.0802646	0.315441	0.0534128	0.0215651	0.0302192	0.0627697	0.303088	0.108356	0.0696015	0.108257	0.0711884	0.0495836	0.261628	0.270377	0.0791769	0.515013	0.726285	0.892058	0.320729	0.171594	0.179507	0.0225636	0.211379	0.752724	0.638416	0.0639273	0.14114	0.042454	0.0668029	0.20153	1.31759	9.75173	3.94098	4.43284	4.46673
Patient	ID6677	1	WT	0	HUA	L	1	219.823	1134.17	9117.04	452.115	14.3901	282.726	0.0980082	0.0911648	0.332913	0.0463975	0.0149027	0.0431671	0.0248597	0.338039	0.0747262	0.0446617	0.0934858	0.115524	0.0220638	0.156884	0.435616	0.0670094	0.292093	0.480561	0.821984	0.246493	0.221013	0.193038	0.0118263	0.163395	0.920236	0.63275	0.127286	0.0957757	0.0557966	0.0245802	0.214256	1.85126	24.2603	19.167	6.85396	9.39822
Patient	ID6846	1	WT	0	HUA	L	1	184.013	1173.74	7552.97	594.951	20.2195	668.979	0.10632	0.0844609	0.370025	0.0721212	0.036171	0.0341271	0.082717	0.366226	0.159167	0.0916811	0.10676	0.0833032	0.0390613	0.214886	0.321457	0.088836	0.542025	0.723338	1.06621	0.311916	0.204293	0.215106	0.0446369	0.189006	0.678979	0.686094	0.0764461	0.0963456	0.0552553	0.0611395	0.199538	1.74871	19.9694	8.81338	5.89778	5.20454
Patient	ID7325	1	HET	0	HUA	L	1	755.88	1300.04	5687.27	648.166	36.9063	539.606	0.0816261	0.0706697	0.305174	0.0659218	0.0150629	0.0416223	0.0190985	0.203012	0.0720457	0.0878518	0.0789514	0.031893	0.0296306	0.136016	0.277049	0.0618013	0.19232	0.312705	0.799357	0.123192	0.144182	0.115942	0.0255845	0.238065	0.253869	0.53833	0.0264653	0.171373	0.0393493	0.0351008	0.321193	1.76798	25.253	7.25208	13.2673	8.12965
Patient	ID5753	1	WT	1	Gout	E	0	340.167	1229.59	7118.15	667.001	21.0268	809.995	0.117719	0.0567725	0.129985	0.0540682	0.0163403	0.0367404	0.0283503	0.176414	0.0949604	0.12608	0.0526308	0.124154	0.0164187	0.16461	0.518682	0.0786991	0.219375	0.702831	1.28504	0.304302	0.29622	0.177923	0.00846711	0.177808	0.536628	0.363685	0.0805056	0.0646844	0.0356095	0.0402774	0.141092	5.05317	53.2788	23.8556	22.3572	13.8417
Patient	ID6002	1	HOM	1	Gout	E	0	481.943	1384.46	7319.89	795.466	33.6236	323.824	0.0729812	0.0611	0.359202	0.053826	0.0417062	0.0317048	0.0762239	0.245646	0.282181	0.149555	0.134981	0.146994	0.0112538	0.277646	0.402752	0.0916635	0.434893	1.01118	1.25746	0.368354	0.247467	0.22388	0.0404215	0.155558	0.675531	0.65469	0.0899454	0.0921189	0.0597	0.0839861	0.196568	7.88564	45.2206	10.4022	10.9695	12.1536
Patient	ID6483	1	HET	1	Gout	E	0	278.991	641.519	4876.09	265.689	3.93151	105.39	0.123839	0.0596748	0.392844	0.0253091	0.0282203	0.0245267	0.0580821	0.143294	0.204415	0.099187	0.296867	0.295152	0.0371492	0.364245	0.416109	0.0822019	0.24184	0.933633	1.4188	0.751894	0.372937	0.256153	0.025043	0.0929332	0.262407	0.596967	0.0142198	0.123553	0.0722103	0.0691321	0.346764	2.12426	24.6816	14.6536	19.5459	14.3603
Patient	ID6658	1	HET	1	Gout	E	0	322.699	1497.31	8469.58	379.298	15.8283	380.365	0.155047	0.0903846	0.514988	0.0965404	0.0287479	0.0516643	0.0489776	0.321129	0.123213	0.0870006	0.231152	0.200661	0.0441957	0.316516	0.438963	0.0976273	0.352464	1.06473	1.79963	0.302772	0.449978	0.239863	0.024645	0.320409	0.306019	1.07644	0.0510747	0.165238	0.0737646	0.113638	0.304414	2.07703	25.8406	7.7357	4.6337	10.0706
Patient	ID6729	1	HOM	1	Gout	E	0	356.142	1510.77	9808.24	456.104	14.1228	571.214	0.0952534	0.0517199	0.244245	0.0213339	0.0155059	0.00965206	0.0182995	0.0886038	0.0751134	0.124584	0.126294	0.101256	0.0318337	0.164834	0.179617	0.075839	0.204043	1.0913	0.943573	0.238143	0.328035	0.239837	0.0126458	0.16129	0.528077	0.533219	0.0370339	0.0729936	0.0246417	0.0565605	0.174857	1.02991	11.5823	7.47339	5.09025	5.97588
Patient	ID6866	1	HOM	1	Gout	E	0	114.828	887.842	2898.55	300.083	9.53075	252.352	0.183912	0.0851103	0.250317	0.0332128	0.0173983	0.0313933	0.0271885	0.265549	0.13317	0.0709988	0.070903	0.0925205	0.0198715	0.244749	0.434873	0.103071	0.55106	0.595385	1.17601	0.192029	0.248891	0.212619	0.019699	0.211921	0.247965	0.623233	0.0150781	0.0405842	0.0378546	0.0769559	0.159676	7.35936	32.6447	29.4802	11.3493	13.0705
Patient	ID6877	1	WT	1	Gout	E	0	256.051	1181.47	5170.52	352.098	10.766	587.584	0.123122	0.079794	0.158908	0.0387724	0.0309515	0.0282699	0.0939787	0.274626	0.217121	0.0933102	0.0919065	0.197422	0.0120489	0.21285	0.256362	0.067814	0.317554	0.864065	1.51719	0.536624	0.396656	0.166397	0.0193119	0.109156	0.291936	0.356664	0.0494249	0.0377418	0.045764	0.0438412	0.109834	4.65181	32.8728	23.4769	12.0013	8.79701
Patient	ID7075	1	WT	1	Gout	E	0	79.3863	649.477	4005.63	252.189	3.97376	240.107	0.119798	0.029815	0.307258	0.0188998	0.00869425	0.0246699	0.0133906	0.0985235	0.11995	0.106589	0.183728	0.0853411	0.0547493	0.134554	0.319579	0.0805963	0.15677	0.614568	1.13166	0.267065	0.202617	0.148326	0.0325552	0.192319	0.387599	0.551164	0.0274031	0.10763	0.0451986	0.0632424	0.338071	1.48639	16.9753	8.78492	5.23027	6.53614
Patient	ID7166	1	WT	1	Gout	E	0	274.392	859.738	6966.5	447.959	19.288	792.614	0.0835016	0.0444422	0.264471	0.0249452	0.0181197	0.0254381	0.0243326	0.150185	0.105989	0.0522635	0.0830265	0.0570829	0.0172672	0.149024	0.284453	0.0511225	0.151474	0.433724	0.661123	0.167	0.14927	0.113278	0.0193114	0.149282	0.542106	0.492716	0.0402117	0.10731	0.0338387	0.0387545	0.184571	5.15436	39.778	26.4719	8.55779	11.3923
Patient	ID7175	1	WT	1	Gout	E	0	170.758	888.989	11073.3	351.749	12.7877	274.93	0.138897	0.0481693	0.311126	0.0110067	0.00702527	0.0261536	0.0187526	0.051278	0.101488	0.0902464	0.0262052	0.107077	0.0401404	0.169669	0.361943	0.115677	0.0723939	0.717417	0.816826	0.21944	0.178914	0.110906	0.0192428	0.218482	0.602821	0.51946	0.0539807	0.0542145	0.0459384	0.0569503	0.137506	1.82082	17.1403	6.83692	6.51399	5.92482
Patient	ID7255	1	HOM	1	Gout	E	0	178.888	962.642	6178.51	741.905	13.7435	597.731	0.0956956	0.021148	0.149988	0.0338055	0.013013	0.013843	0.0205388	0.101197	0.188559	0.0749047	0.0524225	0.081575	0.0193024	0.146445	0.25825	0.0606588	0.0986239	0.547428	0.86176	0.300306	0.120759	0.100165	0.0234995	0.150949	0.263663	0.424747	0.0198454	0.0507678	0.0516781	0.0430682	0.0980735	0.855423	14.7429	8.84401	6.6765	5.66413
Patient	ID7261	1	HET	1	Gout	E	0	214.066	727.385	4764.02	378.692	28.7825	854.395	0.130193	0.0498788	0.27504	0.04448	0.0236972	0.0265699	0.055934	0.193157	0.151921	0.0729967	0.0804738	0.0438625	0.0234431	0.181818	0.272284	0.0518313	0.170223	0.532379	1.24944	0.28397	0.126048	0.176605	0.0340028	0.175743	0.972584	0.605417	0.0834453	0.12745	0.0229919	0.0248518	0.201821	2.84503	25.5234	10.4618	9.85461	6.74018
Patient	ID7293	1	WT	1	Gout	E	0	279.423	1309.29	5114.83	353.334	23.6513	357.856	0.12847	0.0617603	0.438218	0.142008	0.0140339	0.0570562	0.0368379	0.239191	0.47679	0.128077	0.124187	0.0727179	0.0384763	0.44289	0.681731	0.108297	0.171624	0.595534	1.9239	0.471983	0.209438	0.257987	0.0453412	0.266632	0.300212	0.866927	0.0404425	0.16101	0.0838076	0.0366431	0.251908	0.748263	23.331	5.55032	11.7847	9.60152
Patient	ID7323	1	WT	1	Gout	E	0	156.208	845.089	7685.6	1292.06	77.3833	2232.28	0.132375	0.046083	0.353653	0.0372492	0.0210281	0.0228567	0.0399923	0.168297	0.133318	0.0827162	0.141826	0.0953895	0.0359102	0.234217	0.195203	0.0633676	0.141202	0.532045	0.893176	0.383026	0.194106	0.194544	0.0300721	0.178308	0.783001	0.844985	0.0997174	0.119222	0.0551653	0.0614631	0.273403	2.68642	15.7439	14.229	5.02511	5.893
Patient	ID7374	1	HOM	1	Gout	E	0	256.74	1287.35	9453.92	785.554	15.8428	400.837	0.157658	0.0826354	0.282802	0.0373321	0.00993433	0.0201228	0.0393176	0.100064	0.118887	0.0868544	0.164274	0.120032	0.0246211	0.216544	0.449985	0.131216	0.175267	0.496721	1.00398	0.0842711	0.349186	0.152599	0.032044	0.170796	0.429177	0.486925	0.0501027	0.0442352	0.0882732	0.0794192	0.167119	1.7552	10.3074	5.60416	5.25996	2.30041
Patient	ID7405	1	WT	1	Gout	E	0	710.088	1400.95	8235.65	1324.25	102.526	1933.01	0.157949	0.0682555	0.244685	0.0416788	0.0137496	0.0295967	0.0255843	0.169212	0.0675395	0.0618388	0.0528676	0.046354	0.0138555	0.150942	0.338464	0.0394624	0.089094	0.351364	0.785081	0.148385	0.124741	0.126769	0.0156286	0.180826	0.261343	0.446775	0.0328344	0.141141	0.0309969	0.0225288	0.145651	2.38642	29.6429	10.0768	13.7268	7.57914
Patient	ID7414	1	WT	1	Gout	E	0	225.747	652.318	3468.92	428.316	22.4101	707.303	0.170463	0.040736	0.179419	0.0321849	0.00879317	0.0299991	0.0142867	0.124052	0.0772881	0.0443025	0.0850605	0.0302328	0.00739964	0.148974	0.301615	0.0836351	0.0593699	0.229359	0.543309	0.144192	0.0870842	0.109758	0.0327892	0.132216	0.265261	0.487045	0.0265531	0.0433403	0.0503258	0.0354529	0.0903536	1.14934	14.7974	3.99271	6.11275	9.44143
Patient	ID7541	1	HOM	1	Gout	E	0	485.959	2272.99	9409.49	1664	36.8601	1767.78	0.108319	0.0428785	0.236681	0.069232	0.00684319	0.0342971	0.0182091	0.158416	0.0288484	0.0403955	0.0876808	0.0480286	0.0138307	0.098459	0.321085	0.0711949	0.170614	0.189844	0.574276	0.172503	0.0711888	0.14636	0.0143497	0.124527	0.1878	0.589726	0.0345936	0.130834	0.0408903	0.0328938	0.18316	3.46682	12.3666	5.15456	6.08215	5.99832
Patient	ID7582	1	WT	1	Gout	E	0	229.823	915.401	5597.24	348.477	8.50541	220.607	0.15951	0.0891751	0.341818	0.0532913	0.0308866	0.041295	0.0359214	0.183665	0.110327	0.066238	0.0667518	0.0820446	0.0370874	0.267632	0.414621	0.102948	0.289191	0.495491	0.828248	0.264329	0.220326	0.168834	0.0206148	0.227975	0.211973	0.646186	0.0282213	0.0766876	0.053807	0.0813485	0.166488	1.63733	24.0872	8.36183	4.76809	9.37574
Patient	ID7606	2	HET	1	Gout	E	0	253.038	1130.88	17707.5	1038.76	19.0688	599.668	0.166609	0.04595	0.398844	0.0181749	0.0144689	0.0242386	0.018674	0.195953	0.0576334	0.0897464	0.128312	0.0833841	0.0320834	0.174452	0.346975	0.0878861	0.311114	0.633428	1.18689	0.377595	0.251618	0.130846	0.0125147	0.196556	1.40494	0.88006	0.213109	0.109608	0.0556592	0.0682887	0.39685	0.926237	6.6512	2.51306	1.52196	1.42293
Patient	ID7836	2	HOM	1	Gout	E	0	235.625	985.903	6766.37	494.143	32.1672	1039.62	0.122131	0.069689	0.510509	0.0394388	0.0097358	0.0139417	0.0243913	0.185882	0.119557	0.0693445	0.0899476	0.0586164	0.0447473	0.239058	0.414623	0.0835264	0.215207	0.536276	0.833033	0.189172	0.157796	0.148633	0.0516135	0.20178	1.04478	1.30817	0.116587	0.0651245	0.0379085	0.0710867	0.253808	1.2887	15.19	6.442	4.68306	5.49176
Patient	ID7837	1	HOM	1	Gout	E	0	478.364	1864.94	7762.21	2132.58	77.0829	1581.69	0.141703	0.103259	0.484036	0.130009	0.0370724	0.0804437	0.0808524	0.499801	0.146167	0.0857704	0.133005	0.0797162	0.0569194	0.284685	0.663282	0.104635	0.422271	0.416877	1.26844	0.894639	0.117442	0.234463	0.0293491	0.192618	1.28566	1.24421	0.146765	0.111861	0.0472549	0.0399509	0.252546	0.458377	8.6955	2.768	3.21831	2.15348
Patient	ID7842	1	WT	1	Gout	E	0	279.063	788.642	5545.68	409.584	18.3764	271.571	0.0755397	0.0830053	0.258442	0.102481	0.0312492	0.0614571	0.0809193	0.436589	0.214552	0.149476	0.177272	0.11982	0.0293096	0.253427	0.391437	0.054578	0.575911	0.817879	1.80993	0.504629	0.255981	0.223915	0.0344959	0.121891	0.611045	0.582609	0.0625395	0.0741095	0.0394429	0.0362984	0.277507	12.8824	114.707	73.0228	56.3506	19.4126
Patient	ID7955	1	WT	1	Gout	E	0	304.555	1163.64	11329	778.34	71.2851	463.291	0.206451	0.0634283	0.353047	0.0477863	0.03122	0.0120658	0.0470651	0.194717	0.191669	0.0701251	0.14257	0.0937546	0.0281876	0.167791	0.241094	0.140487	0.297806	1.07667	1.54477	0.583811	0.353115	0.135483	0.0295781	0.149334	0.673768	0.613358	0.0414144	0.116354	0.0419277	0.047226	0.280384	11.5336	30.9057	24.585	25.5524	12.3186
Patient	ID7957	1	WT	1	Gout	E	0	303.973	1449.34	7052.1	538.556	18.7393	720.915	0.164116	0.0898402	0.350223	0.0573351	0.0373349	0.058467	0.0545078	0.215112	0.17001	0.20734	0.164882	0.203165	0.034333	0.345659	0.491003	0.0878178	0.299097	0.9893	1.21525	0.382811	0.506749	0.223294	0.0283038	0.226	0.396824	0.75187	0.0478985	0.127257	0.0685878	0.103066	0.27768	2.52652	20.0262	6.62039	7.45731	8.40615
Patient	ID7998	1	HET	1	Gout	E	0	355.056	2411.27	19256.7	1431.8	11.9379	723.769	0.287175	0.0785758	0.421644	0.0511656	0.0237791	0.073113	0.0436373	0.381896	0.1713	0.184085	0.116898	0.176317	0.0316657	0.403227	0.521335	0.256426	0.479248	1.14042	1.35854	1.6871	0.336547	0.212271	0.0277718	0.388799	1.62233	1.00901	0.0472147	0.153507	0.0605837	0.0675035	0.208806	1.50772	10.8126	7.72199	5.74675	4.99892
Patient	ID8030	1	WT	1	Gout	E	0	263.17	1146.65	6295.27	746.173	41.5392	991.012	0.172205	0.0546924	0.380355	0.085887	0.0304734	0.0407633	0.0402903	0.181004	0.082277	0.113055	0.198413	0.0877232	0.0556692	0.25137	0.416096	0.104716	0.251247	0.816258	1.10399	0.274472	0.187121	0.205605	0.0311718	0.180626	0.580199	0.627918	0.0840407	0.101661	0.0482394	0.038232	0.169767	0.428909	7.40916	2.79243	4.22165	2.02776
Patient	ID8121	1	HET	1	Gout	E	0	103.603	529.254	2638.22	257.774	7.49872	132.68	0.229215	0.120045	0.757926	0.132363	0.000820939	0.0518527	0.00675989	0.182973	0.0398964	0.0925701	0.51946	0.0474796	0.0675696	0.0760912	0.282401	0.0748713	0.163044	0.754507	1.48378	0.0877187	0.245636	0.153404	0.0228089	0.17454	0.311407	1.29578	0.0185234	0.807426	0.0506474	0.0222824	0.532065	1.32817	28.2871	14.8509	8.28528	14.8951
Patient	ID8197	1	HET	1	Gout	E	0	339.608	604.224	10134.5	665.947	25.0587	404.745	0.0921217	0.0640927	0.249133	0.0190154	0.0248504	0.0234083	0.0695863	0.255013	0.172213	0.0582163	0.152487	0.0498028	0.0235607	0.148362	0.207123	0.0288899	0.234451	0.4714	0.823728	0.477834	0.112377	0.193808	0.0213213	0.10253	1.53587	0.615752	0.166603	0.0753489	0.0288387	0.0259814	0.285606	2.51469	39.1615	24.2407	26.7598	17.3949
Patient	ID8241	1	WT	1	Gout	E	0	122.367	622.316	10787.6	482.916	15.3232	247.356	0.200081	0.0644603	0.249228	0.0536537	0.00636837	0.0240114	0.0254983	0.264826	0.0533287	0.0371451	0.161095	0.137406	0.0173399	0.183764	0.299642	0.0385854	0.222323	0.448727	0.707649	0.231637	0.108997	0.119072	0.0121096	0.207912	1.59776	0.443554	0.163097	0.0995021	0.0684505	0.0441386	0.174349	0.603856	6.01712	7.65369	1.93879	1.96156
Patient	ID8249	1	WT	1	Gout	E	0	364.393	893.925	15590.1	768.985	17.7651	537.564	0.137405	0.0602984	0.230897	0.00887307	0.0174713	0.0218249	0.041458	0.112988	0.20345	0.0554359	0.0298438	0.0787963	0.0101628	0.212019	0.401461	0.153059	0.186108	0.439954	0.807408	0.244357	0.153296	0.165229	0.0244127	0.23463	0.69697	0.569553	0.116512	0.0745554	0.0476775	0.0609188	0.139481	0.742209	4.94925	6.24774	3.50205	2.47114
Patient	ID8487	1	HET	1	Gout	E	0	124.769	773.946	9691.46	1065.59	33.5963	982.887	0.217862	0.0558219	0.352682	0.0172212	0.0130258	0.00694974	0.0330295	0.123238	0.139438	0.0712858	0.0783189	0.0911296	0.0149471	0.337199	0.253808	0.0887896	0.193783	0.634186	1.27261	0.257131	0.196251	0.15795	0.0398809	0.200438	1.15427	0.671976	0.0319503	0.00664929	0.0435343	0.0571327	0.245831	4.54174	13.7347	14.7102	15.4921	7.57514
Patient	ID8504	1	HET	1	Gout	E	0	252.16	629.932	7056.58	556.831	20.1778	262.202	0.0831729	0.0720624	0.294614	0.0381716	0.0195292	0.0305408	0.0251282	0.17054	0.0949757	0.121016	0.0644843	0.0714148	0.0209131	0.153768	0.379601	0.132346	0.173669	0.972311	1.00226	0.364033	0.18102	0.137887	0.019435	0.150849	1.10701	0.501087	0.0891331	0.0496728	0.0432476	0.0134673	0.148887	1.1612	6.27141	5.96979	1.80719	3.74628
Patient	ID8547	1	HET	1	Gout	E	0	146.818	527.661	6285.75	455.242	10.8277	244.199	0.104977	0.0552602	0.24863	0.0418715	0.0176453	0.0296303	0.0217059	0.180917	0.110967	0.159113	0.0518339	0.22483	0.00943406	0.152901	0.443657	0.107543	0.207366	0.580966	1.68466	0.313788	0.32575	0.137391	0.017265	0.136697	0.545837	0.391934	0.0150286	0.0500876	0.0312695	0.0381632	0.132653	1.60253	16.8501	9.58941	3.94169	14.0912
Patient	ID8562	1	HET	1	Gout	E	0	181.789	2105.45	13818.7	860.857	46.2935	787.354	0.0945348	0.0286626	0.218346	0.0244453	0.00295307	0.0283555	0.008228	0.0442978	0.0636704	0.0339641	0.0365833	0.0431993	0.0163241	0.0850918	0.275565	0.0722598	0.0630288	0.332062	0.84053	0.111621	0.145274	0.0892771	0.0118434	0.114199	0.480198	0.400086	0.0514172	0.047658	0.036883	0.0221507	0.113912	1.04489	4.97361	6.50201	2.05004	1.51289
Patient	ID8735	1	WT	1	Gout	E	0	282.009	1167.7	8984.28	1174.87	56.6202	929.591	0.415375	0.0972449	0.496363	0.0512157	0.00389276	0.0437413	0.00854463	0.192879	0.103928	0.0658131	0.168066	0.0975477	0.0125902	0.185055	0.484039	0.0462954	0.174686	0.595522	1.68976	0.369319	0.254072	0.163	0.0169368	0.317964	1.62487	1.13958	0.0962107	0.308484	0.0786597	0.0737132	0.364045	1.83673	31.8114	10.018	10.5908	18.1962
Patient	ID8790	1	WT	1	Gout	E	0	214.811	552.371	8874.28	689.564	26.1782	601.856	0.0779012	0.058313	0.165023	0.0194817	0.0108142	0.0115962	0.0180169	0.210019	0.124254	0.0535367	0.139323	0.128352	0.0122391	0.133181	0.145255	0.0412442	0.150019	0.382523	0.67411	0.403412	0.196374	0.0652622	0.0130155	0.0714234	0.604226	0.511623	0.0639824	0.070416	0.0177833	0.021069	0.169264	3.19175	25.1211	24.5193	9.65233	6.05956
Patient	ID8844	1	HET	1	Gout	E	0	155.364	638.94	12513.8	918.237	22.9025	502.888	0.150062	0.0741907	0.359142	0.0197699	0.00411105	0.0227592	0.0309144	0.26901	0.0828308	0.0434901	0.0600944	0.0230985	0.0316239	0.160087	0.352949	0.0647908	0.160752	0.405073	1.32643	0.282422	0.0737228	0.136165	0.0167343	0.245093	1.88714	0.917749	0.160826	0.0932357	0.0469603	0.0365513	0.152897	0.669094	3.74385	10.7435	1.77866	1.05799
Patient	ID9086	1	HOM	1	Gout	E	0	131.095	858.815	7909.74	474.557	31.3642	999.13	0.0765107	0.0750675	0.245385	0.0178532	0.0153481	0.0241916	0.0407423	0.271077	0.116796	0.0678187	0.0800992	0.0546148	0.0249522	0.181148	0.294432	0.0574869	0.206043	0.387443	0.584088	0.226396	0.115107	0.147859	0.0128487	0.139107	0.79431	0.495939	0.0679077	0.0521249	0.0557511	0.0529816	0.150108	5.33191	20.7387	18.6247	6.57997	10.1805
Patient	ID5347	1	HET	1	Gout	E	1	132.522	707.287	7262.93	1323.76	42.927	1774.12	0.171525	0.128844	0.33072	0.0242414	0.00698008	0.0319335	0.0148328	0.10289	0.072431	0.0757971	0.112259	0.0288325	0.0278275	0.173825	0.453805	0.161612	0.118871	0.523666	1.0461	0.246007	0.123173	0.123348	0.0274183	0.290042	0.904424	0.823933	0.0893941	0.0616481	0.0753924	0.042699	0.165179	1.17612	4.52013	2.86625	3.13964	1.55656
Patient	ID5769	1	WT	1	Gout	E	1	105.507	613.923	2738.67	190.773	6.32832	99.4751	0.169113	0.11715	0.542212	0.154109	0.0295974	0.117593	0.0324399	0.394989	0.160373	0.207773	0.258517	0.234761	0.0476111	0.243524	0.323781	0.101706	0.309814	0.832418	2.15438	0.382222	0.456993	0.186905	0.0355371	0.246345	0.866801	0.860393	0.0954947	0.111152	0.0608111	0.0509364	0.398504	10.5597	154.942	49.7775	19.7414	23.6981
Patient	ID6093	1	WT	1	Gout	E	1	416.247	1483.27	4879.74	602.314	38.5971	942.265	0.10116	0.0529599	0.38298	0.0225889	0.0252855	0.0220752	0.0659976	0.225058	0.32948	0.152059	0.116194	0.187525	0.0364564	0.346044	0.297198	0.070586	0.303053	0.932678	1.67343	0.575233	0.38827	0.215515	0.0367126	0.207654	0.441691	0.947436	0.0575849	0.0910616	0.0799325	0.0704037	0.272993	19.4113	135.617	39.5464	35.9454	19.3618
Patient	ID6211	1	HET	1	Gout	E	1	233.566	1087.73	3935.8	514.097	24.9275	326.695	0.0761747	0.116732	0.324449	0.104057	0.0455507	0.0609046	0.0701717	0.361597	0.224297	0.139323	0.211376	0.154293	0.0327456	0.250614	0.32831	0.0752849	0.511983	0.866487	1.1532	0.372025	0.278576	0.232552	0.0468699	0.205477	0.267967	0.730938	0.0312721	0.117162	0.0478592	0.0658733	0.303175	13.3536	137.507	45.5278	25.626	24.5751
Patient	ID6261	1	HET	1	Gout	E	1	282.227	1067.02	5698.91	466.088	14.8872	326.687	0.128846	0.0594533	0.24523	0.0424792	0.0223922	0.034882	0.0399366	0.279392	0.108364	0.0817192	0.127286	0.0981675	0.0520687	0.178078	0.204852	0.0708183	0.329792	0.479853	0.760591	0.208721	0.193073	0.144831	0.0213132	0.132854	0.433713	0.574704	0.0349577	0.0998609	0.0308497	0.0434858	0.230632	1.71472	13.1874	6.64838	4.7656	5.39168
Patient	ID6267	1	WT	1	Gout	E	1	347.184	1087.52	5715.38	537.544	16.4262	616.706	0.0997732	0.0653177	0.219456	0.0960724	0.035717	0.041562	0.0393932	0.257638	0.148597	0.129908	0.143433	0.141502	0.0326572	0.144015	0.28041	0.0949809	0.314109	0.605344	1.36679	0.294858	0.315005	0.179321	0.0249716	0.171055	0.228303	0.526888	0.0434476	0.0810039	0.0242785	0.0648952	0.212422	4.24021	51.185	10.3468	9.77231	8.76268
Patient	ID6370	1	WT	1	Gout	E	1	242.839	1134.15	5607.58	351.185	12.2308	251.392	0.137058	0.0822986	0.259749	0.0246197	0.024126	0.025876	0.0637943	0.232651	0.267238	0.14182	0.160072	0.157346	0.0175565	0.191784	0.291939	0.0701999	0.344964	0.668179	0.997648	0.427255	0.341595	0.181129	0.0332231	0.162828	0.562605	0.516409	0.0559058	0.0431029	0.0418151	0.0603194	0.216132	3.03761	20.2071	8.19362	8.40883	6.22007
Patient	ID6383	2	WT	1	Gout	E	1	205.354	658.527	2124.61	212.01	7.30702	138.407	0.0806373	0.0262432	0.23354	0.0313751	0.00877131	0.0177173	0.0160974	0.101602	0.0785549	0.0675068	0.095231	0.0522985	0.0294674	0.164503	0.1903	0.0645708	0.126511	0.228767	0.622212	0.216676	0.163738	0.0957962	0.0131477	0.0985265	0.245156	0.41056	0.0231714	0.0685373	0.0422885	0.0554266	0.234325	2.01038	24.999	7.66377	8.91578	8.12235
Patient	ID6397	1	HET	1	Gout	E	1	169.959	1094.48	4807.55	271.498	7.94783	154.53	0.150798	0.111744	0.431922	0.0677918	0.00931046	0.0456715	0.0148775	0.258208	0.126133	0.0976668	0.154332	0.139932	0.0202544	0.207394	0.35207	0.136987	0.209992	0.623116	1.05633	0.428472	0.325622	0.183739	0.0229204	0.245049	0.287515	0.895138	0.0215816	0.104694	0.0562042	0.0939586	0.271241	2.68317	42.9172	12.5077	7.57165	12.7396
Patient	ID6410	1	HOM	1	Gout	E	1	299.404	835.434	6658.84	1025.81	31.8758	741.849	0.143775	0.0757873	0.341653	0.0539025	0.0336639	0.0278957	0.0667967	0.293874	0.0791985	0.0899019	0.154004	0.111505	0.0493033	0.126486	0.204578	0.102323	0.376278	0.596111	1.04287	0.26066	0.297998	0.159039	0.0245871	0.253649	0.505049	0.724538	0.11507	0.0908641	0.0573721	0.057565	0.380119	6.56239	16.039	11.9529	6.72586	5.27861
Patient	ID6412	2	WT	1	Gout	E	1	497.341	1330.93	3371.24	249.199	10.8718	128.637	0.110746	0.0772555	0.377636	0.116388	0.069174	0.0694805	0.0914932	0.282225	0.179346	0.188877	0.101953	0.120955	0.038358	0.206949	0.414409	0.146958	0.453201	0.610758	1.46047	0.33904	0.433119	0.252113	0.0486347	0.178221	0.161704	0.743064	0.00613433	0.0903162	0.039801	0.0419502	0.192761	4.37735	35.8284	7.80277	31.6138	9.52384
Patient	ID6433	1	HOM	1	Gout	E	1	327.078	1018.26	4195.38	248.339	4.95269	387.58	0.170905	0.139045	0.509209	0.242521	0.0957189	0.145088	0.0701623	0.482666	0.0905657	0.14822	0.291125	0.0909826	0.0278768	0.142258	0.377609	0.0785581	0.702858	0.834734	2.88939	0.144362	0.256978	0.293747	0.0282441	0.270536	0.230064	0.91962	0.0186826	0.331511	0.061304	0.0487966	0.286945	3.73894	52.126	8.45612	11.8997	9.13934
Patient	ID6434	1	HET	1	Gout	E	1	189.827	714.156	6561.76	263.061	14.0107	359.305	0.0846792	0.0365516	0.194077	0.0540189	0.0148385	0.0175774	0.0299759	0.153465	0.122441	0.0812642	0.0646486	0.107757	0.0131211	0.206031	0.279442	0.0811287	0.178776	0.489153	0.925629	0.372808	0.16716	0.131786	0.0227112	0.16514	0.407445	0.520585	0.0360766	0.0611752	0.0474236	0.0534626	0.183384	1.74307	23.0744	13.7761	8.6447	6.54785
Patient	ID6438	1	WT	1	Gout	E	1	276.933	557.848	4166.38	137.718	12.4569	260.728	0.100749	0.0331694	0.286547	0.0308906	0.0260433	0.0301579	0.0482712	0.144039	0.143157	0.0717978	0.165212	0.0892953	0.0250309	0.238623	0.419683	0.0945693	0.227926	0.530535	1.34322	0.241758	0.495325	0.250948	0.0116253	0.164475	0.168571	0.730739	0.0181049	0.16585	0.0234912	0.0510689	0.275881	6.22444	34.754	6.393	8.8665	4.08072
Patient	ID6457	1	WT	1	Gout	E	1	235.923	569.634	1681.52	164.797	15.0842	85.5413	0.103305	0.0223248	0.223081	0.00577177	0.00183371	0.0135185	0.00659873	0.0589617	0.0755961	0.0453801	0.0317181	0.0912736	0.0186738	0.140989	0.25283	0.0622584	0.0702664	0.353129	0.681352	0.44174	0.215747	0.101896	0.0115913	0.115871	0.0541291	0.349403	0.0149242	0.0256442	0.0262004	0.0403766	0.0737337	2.96239	41.5625	11.2772	15.2337	8.44085
Patient	ID6532	1	HET	1	Gout	E	1	268.827	1258.29	6779.27	625.809	20.9922	662.716	0.106491	0.0619829	0.3726	0.0282402	0.0162369	0.0302424	0.0163254	0.0988914	0.183397	0.168248	0.105345	0.235407	0.0635259	0.242444	0.375242	0.105747	0.189269	0.783871	1.47684	0.474264	0.500356	0.199107	0.0229151	0.152506	0.488692	0.655809	0.0495531	0.11087	0.0326939	0.0797612	0.319931	3.47323	23.0854	7.45292	6.53146	9.94534
Patient	ID6555	1	WT	1	Gout	E	1	120.411	876.481	5451.44	179.898	2.98112	105.069	0.165358	0.0546055	0.323821	0.0495015	0.0341169	0.0358267	0.0584555	0.218595	0.145464	0.123935	0.173269	0.152632	0.0426335	0.162497	0.314044	0.0586312	0.24316	0.494974	0.96775	0.259825	0.252444	0.186624	0.0272846	0.199127	0.437716	0.678336	0.0564998	0.136375	0.0672879	0.0409975	0.292225	0.564825	8.21762	3.61011	1.84276	4.99832
Patient	ID6564	1	HET	1	Gout	E	1	176.369	1041.08	5496.63	362.555	9.37936	227.029	0.119169	0.0772897	0.281791	0.0583278	0.0242784	0.0297468	0.0514585	0.218054	0.250655	0.156932	0.148432	0.107183	0.033008	0.146849	0.231485	0.0449771	0.374705	0.806574	1.04331	0.328235	0.297053	0.17441	0.027428	0.184834	0.932044	0.660695	0.0747903	0.045866	0.0248802	0.0736299	0.252341	2.95418	27.1254	14.9484	8.41238	6.89923
Patient	ID6567	1	WT	1	Gout	E	1	663.409	1972.78	9344.07	858.802	36.3285	1461.57	0.0815859	0.044717	0.177006	0.050892	0.0258345	0.0299673	0.0456987	0.237893	0.194186	0.0963984	0.0718096	0.137765	0.0309759	0.242306	0.235719	0.0719354	0.309908	0.760485	0.876502	0.412533	0.303123	0.187146	0.02893	0.147475	0.402642	0.526729	0.0301583	0.116456	0.0374022	0.0534902	0.176649	9.16572	57.5133	18.7915	20.5405	12.8878
Patient	ID6577	1	WT	1	Gout	E	1	270.447	1034.31	5887.57	511.304	23.9393	401.615	0.106044	0.0612522	0.268823	0.0276134	0.0124898	0.0180151	0.0400219	0.140738	0.128368	0.0718532	0.031417	0.0776009	0.0131864	0.188799	0.207449	0.0288913	0.283151	0.534758	0.765285	0.270799	0.148883	0.159973	0.0179335	0.140053	0.404879	0.552636	0.0500384	0.037887	0.0258698	0.0588267	0.122789	1.39203	13.4725	8.76199	4.67053	6.98047
Patient	ID6599	1	WT	1	Gout	E	1	480.609	1573.18	7328.92	653.693	38.8713	654.891	0.0990988	0.0428933	0.201137	0.0318936	0.0196325	0.0316737	0.037559	0.224869	0.223212	0.0840322	0.0737537	0.151589	0.0251016	0.263157	0.321103	0.0490184	0.232871	0.622845	0.945291	0.476914	0.256028	0.202609	0.0186674	0.141454	0.507651	0.514332	0.0488055	0.105317	0.0513366	0.0521091	0.20366	4.53899	40.9919	19.8087	24.1547	9.39088
Patient	ID6609	1	HOM	1	Gout	E	1	271.343	1115.43	5976.1	626.289	28.0692	306.999	0.10126	0.0443192	0.268577	0.0418845	0.032607	0.039714	0.061806	0.28876	0.127947	0.107479	0.0961553	0.0843248	0.018073	0.153273	0.212028	0.051372	0.411251	0.560886	0.811592	0.284097	0.209367	0.149399	0.0298604	0.103942	0.428319	0.524484	0.03889	0.0628149	0.0288206	0.0448994	0.202956	2.60908	26.915	10.8536	7.54101	10.17
Patient	ID6649	1	HET	1	Gout	E	1	231.769	1444.51	7008.58	883.753	52.9165	487.829	0.0637125	0.0775783	0.277615	0.0430405	0.0358833	0.0266253	0.13127	0.35379	0.337648	0.101336	0.108835	0.103732	0.0335809	0.227594	0.241801	0.0562842	0.440569	0.807654	0.87984	0.534167	0.192654	0.196588	0.0197202	0.155713	0.614793	0.557059	0.0634726	0.0767405	0.0444533	0.0435809	0.279977	7.21878	51.4492	34.8877	35.8643	13.8178
Patient	ID6656	1	HET	1	Gout	E	1	263.973	1177.61	5402.82	281.882	9.85655	270.374	0.0822499	0.0708203	0.251972	0.0324106	0.0280974	0.0235609	0.054266	0.23274	0.203936	0.079341	0.163012	0.177903	0.0426577	0.505241	0.297522	0.0932077	0.151224	0.439905	0.838853	0.769908	0.332627	0.228658	0.0175576	0.1318	0.196098	0.559459	0.0304285	0.0571426	0.0566784	0.0453469	0.378085	1.26859	24.3032	5.46904	4.43875	9.25687
Patient	ID6668	1	HOM	1	Gout	E	1	244.459	1017.14	3396.26	353.107	11.372	280.487	0.173543	0.0790302	0.424118	0.0779406	0.0136994	0.0424022	0.0246835	0.2183	0.0466758	0.0659313	0.106181	0.09426	0.0361187	0.106585	0.44234	0.0906738	0.180708	0.379769	1.6048	0.169503	0.22031	0.151696	0.019355	0.23143	0.198137	0.777262	0.00864059	0.191069	0.0398085	0.0265722	0.162741	2.80774	36.7099	12.1091	24.5642	10.0563
Patient	ID6675	1	HET	1	Gout	E	1	178.88	665.849	5624.84	344.282	14.7904	247.989	0.160075	0.0502574	0.341276	0.052314	0.0251588	0.0272482	0.0491254	0.168557	0.163563	0.105213	0.0539896	0.0963054	0.0418433	0.178579	0.289788	0.0981555	0.320835	0.568104	0.813932	0.315784	0.240426	0.168762	0.0230619	0.178473	0.357904	0.782326	0.0259491	0.079023	0.0510077	0.0938451	0.209481	1.97506	10.0098	5.47466	2.51779	5.24479
Patient	ID6678	1	WT	1	Gout	E	1	39.5406	382.331	886.47	87.1866	2.42908	39.0656	0.177716	0.121683	0.32018	0.0432715	0.0400347	0.0672158	0.0399453	0.41182	0.481822	0.128556	0.21774	0.0925729	0.0490142	0.25247	0.65755	0.0801489	0.440184	1.03213	1.648	0.393449	0.278533	0.256618	0.032711	0.205003	0.863307	0.707176	0.0680943	0.24465	0.0427544	0.0927093	0.264193	2.94933	58.8128	35.5792	15.7521	12.7426
Patient	ID6708	1	HET	1	Gout	E	1	207.144	855.659	3054.02	162.988	4.1059	50.3536	0.128947	0.0570611	0.285587	0.0405306	0.0478014	0.0393812	0.0691244	0.232744	0.374127	0.278019	0.224888	0.400902	0.0616634	0.292606	0.345787	0.0743711	0.292798	0.982517	2.06431	0.614411	0.492981	0.225745	0.0454594	0.146602	0.271543	0.584889	0.01287	0.102358	0.0491037	0.0706934	0.239599	9.99233	57.0175	19.4021	14.1346	16.0461
Patient	ID6721	1	HET	1	Gout	E	1	277.49	930.5	7314.44	407.848	14.8869	353.278	0.150421	0.0452153	0.309317	0.0246291	0.016439	0.0227328	0.027341	0.157117	0.108479	0.08646	0.095654	0.136047	0.0163986	0.263499	0.470835	0.0842433	0.238053	0.772304	1.12726	0.420383	0.270474	0.180866	0.0117612	0.191376	0.481721	0.605301	0.0344251	0.0728713	0.0467718	0.0801898	0.183292	4.21737	23.7285	7.56698	6.33353	7.11707
Patient	ID6804	1	HET	1	Gout	E	1	120.949	651.395	4317.11	460.294	19.2481	375.046	0.0851218	0.0399642	0.337814	0.0123845	0.00358942	0.0159649	0.00926251	0.0458869	0.0597298	0.0685645	0.122833	0.0896032	0.0342634	0.145055	0.180264	0.0554203	0.0655933	0.363661	1.05755	0.268908	0.279326	0.116458	0.0124944	0.182413	0.290315	0.680809	0.0423801	0.0972022	0.0329007	0.0237409	0.264897	0.942415	10.7002	4.51391	6.13934	6.23394
Patient	ID6928	1	WT	1	Gout	E	1	352.795	1341.95	14575.6	1010.26	60.4622	4614.71	0.165653	0.082833	0.346166	0.0264731	0.0173039	0.0349834	0.0456379	0.189695	0.134205	0.0888394	0.0869063	0.0805966	0.00980628	0.160803	0.316958	0.0835031	0.34096	0.59055	0.900367	0.281244	0.150683	0.175475	0.0349385	0.211306	0.482077	0.645973	0.0576837	0.0649566	0.0470418	0.0485789	0.159317	5.19018	36.3136	22.8433	12.2411	11.3336
Patient	ID6936	1	HET	1	Gout	E	1	887.534	1327.76	6709.29	924.067	19.2084	246.468	0.0926602	0.0546241	0.24382	0.0599177	0.0318435	0.0323093	0.0455243	0.197073	0.120736	0.0433827	0.0778241	0.133034	0.0189642	0.179199	0.285875	0.0743604	0.225311	0.609508	0.783297	0.211656	0.187432	0.166054	0.0371734	0.145736	0.321335	0.600797	0.0342065	0.0359902	0.0546701	0.0283869	0.133639	6.79371	53.0305	14.0398	31.9274	16.1737
Patient	ID6937	1	HET	1	Gout	E	1	203.882	711.833	5691.5	481.246	22.2037	488.553	0.108221	0.0398316	0.234149	0.038562	0.0104739	0.019367	0.0240537	0.187177	0.102113	0.0624227	0.124767	0.080023	0.0354394	0.169461	0.287122	0.0449889	0.235738	0.603139	0.795476	0.248985	0.164201	0.125328	0.0174707	0.132414	0.491915	0.461279	0.048523	0.0568059	0.0491187	0.0459648	0.216509	3.25485	25.062	13.9757	7.23322	7.20832
Patient	ID7070	1	HET	1	Gout	E	1	210.333	971.656	11271.5	951.058	16.525	732.041	0.0882665	0.0465637	0.266943	0.0513733	0.0179199	0.0286244	0.034975	0.157517	0.0952321	0.0852012	0.138492	0.0860571	0.023674	0.149721	0.167374	0.0636224	0.192228	0.260952	0.857889	0.315543	0.197432	0.129221	0.020344	0.140274	0.403749	0.468881	0.0220904	0.0795093	0.0524655	0.053942	0.220729	5.15101	31.331	10.0974	4.34063	13.2516
Patient	ID7074	1	WT	1	Gout	E	1	144.096	1438.35	5845.18	385.075	14.797	379.311	0.14586	0.0880535	0.439821	0.0483163	0.0579974	0.0610543	0.0990124	0.299572	0.450475	0.279412	0.0860399	0.257575	0.0464912	0.298027	0.356573	0.0826986	0.328953	1.1366	1.38181	0.55947	0.474615	0.221238	0.0490368	0.271945	0.825518	1.00381	0.08688	0.0721599	0.0590002	0.155979	0.328525	4.83658	34.5633	16.7717	7.38287	12.0526
Patient	ID7098	1	WT	1	Gout	E	1	175.929	992.491	5347.71	606.815	14.2973	388.544	0.184811	0.0865343	0.256674	0.075679	0.0106955	0.039702	0.0122878	0.141084	0.0514808	0.0414345	0.122684	0.0716094	0.025129	0.168529	0.273333	0.0698701	0.131602	0.457785	1.08675	0.102029	0.125697	0.130682	0.00960765	0.179066	0.390366	0.429003	0.0247006	0.132189	0.0497484	0.0510316	0.148849	0.882965	15.7469	8.30372	2.20318	5.27611
Patient	ID7109	1	WT	1	Gout	E	1	131.554	948.619	5093.73	211.245	1.5082	131.162	0.177841	0.0901271	0.280458	0.0681195	0.0187663	0.0409678	0.0474048	0.339119	0.121016	0.0768825	0.0622341	0.126058	0.0303509	0.236707	0.444396	0.108118	0.293675	0.557959	1.23034	0.280651	0.250565	0.202414	0.0182928	0.183648	0.325436	0.481769	0.0346714	0.0752921	0.0628468	0.0395001	0.220538	1.43257	22.578	12.7078	5.97991	5.58073
Patient	ID7117	1	WT	1	Gout	E	1	384.881	1260.8	7187	808.338	51.1956	1150.94	0.0850782	0.0525322	0.243161	0.027133	0.00480248	0.0174319	0.0112988	0.0955789	0.0788514	0.0502624	0.124284	0.0810054	0.0263532	0.0917278	0.19517	0.0557547	0.107296	0.559945	1.16495	0.324914	0.212698	0.125633	0.0188924	0.139073	0.512574	0.61026	0.0654436	0.12014	0.00990466	0.0306473	0.251011	1.90959	20.916	10.5905	7.96296	9.09684
Patient	ID7130	1	WT	1	Gout	E	1	362.778	846.843	9336.55	426.739	31.0758	541.74	0.0817088	0.0585415	0.347697	0.0552639	0.0396388	0.0316534	0.0691725	0.313727	0.207499	0.128225	0.245447	0.118613	0.0308754	0.301771	0.297748	0.102697	0.362905	0.579843	1.00139	0.445447	0.258802	0.163608	0.0354255	0.24111	0.698379	0.721448	0.0636359	0.234474	0.0557953	0.0357059	0.314753	32.4867	137.571	93.1949	22.7423	52.0885
Patient	ID7154	1	HET	1	Gout	E	1	256.512	1876.68	6143.26	852.107	29.3372	627.353	0.0823977	0.0229234	0.195201	0.0180571	0.00935693	0.0148138	0.0213743	0.0886971	0.0758584	0.0407816	0.0836853	0.0368482	0.00507361	0.112302	0.447254	0.0443912	0.144969	0.599365	0.726647	0.242241	0.12759	0.110517	0.017374	0.0887191	0.357447	0.35536	0.0463831	0.0343154	0.0225312	0.0295126	0.109978	5.1922	35.9631	25.0831	21.1334	8.40354
Patient	ID7173	1	WT	1	Gout	E	1	283.863	1214.46	4427.37	413.281	12.4729	412.466	0.126249	0.0812368	0.221578	0.0183046	0.0038068	0.0170622	0.00677463	0.0405937	0.0338447	0.0426579	0.068454	0.0594622	0.0370054	0.116113	0.33579	0.124262	0.045976	0.359141	1.20966	0.142522	0.243855	0.102148	0.00809937	0.151026	0.228955	0.458672	0.0141124	0.116322	0.0148323	0.0249359	0.293035	0.753987	13.8513	8.60291	6.26755	7.23288
Patient	ID7176	1	HET	1	Gout	E	1	82.7744	800.202	4299.16	172.862	2.64946	134.676	0.10794	0.0625141	0.24408	0.0439954	0.0162443	0.0306291	0.0387568	0.187694	0.126968	0.067446	0.0786575	0.128804	0.0204524	0.247494	0.254012	0.0795599	0.250653	0.73671	0.877664	0.349278	0.218628	0.163775	0.0149707	0.152368	0.284167	0.518344	0.0267358	0.0713871	0.0389353	0.0624736	0.178992	1.93736	17.4301	15.9847	4.22632	5.89181
Patient	ID7244	1	HET	1	Gout	E	1	280.26	1035.74	9332.14	1233.94	25.9469	1378.34	0.11132	0.0476635	0.362559	0.0249059	0.00921288	0.0136334	0.0225916	0.154916	0.119086	0.0806852	0.113946	0.0837784	0.0455347	0.22071	0.380491	0.0928397	0.0936522	0.374085	1.10592	0.258614	0.271878	0.157164	0.0208654	0.147752	0.716988	0.838372	0.0809769	0.120233	0.0306596	0.0470542	0.229575	3.71832	27.2098	13.1898	5.76612	9.79346
Patient	ID7247	1	WT	1	Gout	E	1	538.359	1327.01	11811	535.406	12.9084	651.498	0.151836	0.0870182	0.368795	0.151246	0.0856196	0.0898262	0.127914	0.467778	0.354885	0.145053	0.142847	0.177727	0.0127916	0.205965	0.287718	0.081077	0.713405	0.995871	2.41087	0.477464	0.280274	0.221301	0.0483528	0.126177	0.730762	0.772389	0.074272	0.0564398	0.0407817	0.114156	0.184544	4.70622	49.7144	17.5678	14.8084	10.5773
Patient	ID7294	1	HET	1	Gout	E	1	924.352	1392.23	9230.17	1348.39	103.009	1899.2	0.124285	0.0375166	0.227837	0.0268087	0.00505485	0.0218811	0.0191251	0.177439	0.0756529	0.0347268	0.0381438	0.0638875	0.0136911	0.212417	0.378364	0.0335263	0.0981276	0.273439	0.563941	0.256963	0.09746	0.154571	0.0138207	0.199556	0.290306	0.457997	0.0344276	0.0432526	0.0427257	0.0279818	0.106817	3.73161	29.5303	11.8709	15.4275	5.50307
Patient	ID7305	1	WT	1	Gout	E	1	118.579	857.013	8079.6	736.403	35.1437	662.875	0.155971	0.053941	0.459946	0.0213433	0.0223154	0.0185629	0.0511878	0.233902	0.151111	0.0852411	0.105406	0.0501658	0.0366206	0.170188	0.257212	0.0745432	0.0988728	0.371165	0.751826	0.263779	0.139515	0.195978	0.0413865	0.20041	1.49549	0.888347	0.098559	0.039648	0.0445609	0.0632832	0.242291	2.80281	24.4172	13.012	3.22813	7.12757
Patient	ID7373	1	HET	1	Gout	E	1	356.286	823.062	5023.51	318.4	12.1732	426.793	0.160314	0.0673412	0.319485	0.0231727	0.0264957	0.0354346	0.0682581	0.229044	0.178901	0.131003	0.233259	0.0803368	0.0309485	0.289208	0.482822	0.120343	0.321292	0.906579	1.35456	0.88927	0.380023	0.236247	0.0379621	0.174402	1.3572	0.74206	0.0795567	0.0593762	0.0698986	0.0515116	0.200335	1.66942	16.3741	8.02412	7.64901	4.95304
Patient	ID7390	1	WT	1	Gout	E	1	678.388	1522.3	16767.2	1686.51	55.9845	2454.28	0.137369	0.125537	0.37955	0.106074	0.027341	0.0613558	0.0507429	0.328252	0.398301	0.185805	0.232895	0.299721	0.0520802	0.220503	0.448674	0.0868027	0.250538	1.55758	2.53078	0.890492	0.535103	0.408377	0.031657	0.256874	1.89883	0.801316	0.131258	0.18372	0.0565802	0.0628593	0.31087	2.75469	28.3294	11.3308	5.89297	6.02872
Patient	ID7509	1	WT	1	Gout	E	1	491.056	1190.99	5422.82	1208.25	133.898	1158.28	0.167819	0.0690286	0.311139	0.0370273	0.0208652	0.0391536	0.0308493	0.193253	0.111022	0.0783223	0.0637162	0.0823884	0.0363522	0.241772	0.526164	0.0911744	0.143987	0.344709	0.83134	0.2191	0.20929	0.175944	0.0222798	0.193787	1.01615	0.651345	0.0876515	0.0691813	0.0421483	0.0627784	0.152544	1.50709	11.6867	3.8203	5.6495	3.3432
Patient	ID7583	1	WT	1	Gout	E	1	225.903	1270.19	5224.01	637.548	29.6887	370.648	0.173149	0.0846169	0.297727	0.0434128	0.00668863	0.0161856	0.0128525	0.108826	0.169149	0.0768824	0.0861433	0.156984	0.0339417	0.262493	0.406094	0.162181	0.164262	0.888576	1.09765	0.514295	0.325382	0.217032	0.0303527	0.188917	0.469722	0.604408	0.041311	0.0793726	0.058971	0.069317	0.158375	2.71806	34.2498	16.9517	12.7663	8.99398
Patient	ID7671	1	WT	1	Gout	E	1	305.999	405.073	5397.7	686.031	43.685	537.736	0.153066	0.0708465	0.294739	0.0290034	0.0313789	0.0261539	0.0542391	0.251132	0.288272	0.0780346	0.123533	0.31776	0.0435968	0.356577	0.607558	0.214221	0.286765	1.06315	1.32258	0.786756	0.249291	0.255919	0.0299204	0.188714	1.39016	0.565158	0.102689	0.0212784	0.0430219	0.0455035	0.199669	3.2858	17.5348	12.719	7.97996	6.22894
Patient	ID7681	1	WT	1	Gout	E	1	394.394	1324.2	7545.88	1083.46	60.4897	931.686	0.135273	0.0870699	0.277354	0.10458	0.0186519	0.0579744	0.025635	0.339599	0.102857	0.066372	0.0992231	0.068042	0.0412939	0.290396	0.39946	0.15617	0.352291	0.488411	1.13431	0.304098	0.174092	0.195713	0.0299067	0.23462	0.427329	0.630552	0.0392917	0.0741613	0.0310399	0.0460846	0.234903	1.59452	14.1808	7.0214	4.41652	8.08363
Patient	ID7723	1	WT	1	Gout	E	1	190.182	1188.2	8515.24	726.614	13.7415	450.126	0.159499	0.110093	0.287329	0.0546801	0.013904	0.0359648	0.0175871	0.298605	0.0917412	0.0561486	0.0366399	0.128294	0.0271527	0.256422	0.417944	0.0688493	0.32276	0.621849	0.779155	0.320693	0.189555	0.161008	0.0187231	0.201773	0.467421	0.556964	0.0317222	0.0374967	0.0532795	0.0794207	0.0912183	2.29948	22.7978	15.5144	6.66808	8.6213
Patient	ID7946	1	WT	1	Gout	E	1	140.326	951.522	6128.89	768.551	58.682	859.047	0.0769849	0.0305205	0.229348	0.0276135	0.0201822	0.0265472	0.0431102	0.175617	0.163523	0.0754622	0.0601331	0.09528	0.0314866	0.198164	0.161864	0.0445744	0.243334	0.531256	0.672145	0.359994	0.187129	0.173932	0.0273351	0.129255	0.51953	0.557707	0.0445167	0.0388798	0.0466961	0.0527083	0.164471	1.57008	9.08794	7.31432	1.40447	7.26993
Patient	ID7965	1	HOM	1	Gout	E	1	316.884	754.189	9225.62	511.065	17.3987	724.571	0.230122	0.139818	0.643155	0.309663	0.00679275	0.0693447	0.0217853	0.376395	0.156127	0.0938385	0.36017	0.0304427	0.0519695	0.187937	0.428705	0.0821183	0.365536	1.02249	2.08236	0.140936	0.176935	0.347305	0.0268188	0.380696	0.177115	1.648	0.0553269	0.579878	0.0642919	0.067323	0.386788	1.13403	9.00571	14.9557	11.6878	2.72908
Patient	ID8106	1	HET	1	Gout	E	1	191.057	1063.2	12225.3	740.678	11.6421	648.292	0.27192	0.062731	0.435757	0.0548359	0.0257993	0.0394534	0.0583536	0.187717	0.160209	0.143552	0.197749	0.456639	0.0446224	0.305484	0.441238	0.16779	0.266728	0.676715	1.63926	0.434062	0.449943	0.24633	0.0406081	0.250248	0.757386	0.79118	0.109372	0.138302	0.0654412	0.0661196	0.373703	3.51914	33.0562	17.3701	12.8628	11.2477
Patient	ID8141	1	HET	1	Gout	E	1	163.792	1114.57	7308.51	375.291	11.6927	285.345	0.149638	0.0978774	0.471555	0.0703909	0.0361898	0.0420335	0.0504781	0.32543	0.165169	0.124579	0.264886	0.114258	0.0446385	0.313373	0.241969	0.115134	0.484268	0.909092	1.09056	0.435554	0.308868	0.219311	0.0284551	0.241065	1.2272	0.950213	0.108213	0.136827	0.0711525	0.0915443	0.379895	3.95042	33.8156	14.6113	5.66565	9.73605
Patient	ID8165	1	HET	1	Gout	E	1	133.056	662.838	5221	462.207	22.649	294.874	0.106084	0.0430124	0.203822	0.0373708	0.0328448	0.0291632	0.0553931	0.205351	0.336322	0.224679	0.101975	0.247444	0.0242206	0.270744	0.373247	0.0525254	0.295928	1.04184	1.81847	0.502695	0.474121	0.201638	0.0406513	0.181399	0.382311	0.47306	0.0416505	0.0845829	0.044311	0.0500865	0.227807	7.28492	72.6466	26.7371	15.437	9.15688
Patient	ID8187	1	WT	1	Gout	E	1	139.562	1017.07	5868.89	381.431	8.43523	356.667	0.105434	0.0423006	0.309471	0.0253244	0.00889366	0.0214359	0.0224976	0.115611	0.107248	0.0510777	0.0661894	0.0539293	0.0311468	0.12491	0.242487	0.0759804	0.0773377	0.340577	0.865112	0.292482	0.143584	0.148279	0.0363064	0.191586	0.563031	0.605888	0.0463052	0.0938672	0.057362	0.0481287	0.220024	2.35143	29.224	21.8651	7.76098	10.178
Patient	ID8190	2	HET	1	Gout	E	1	392.646	1855.35	17305.5	1339.76	50.7178	1727.68	0.147156	0.07398	0.369061	0.0227794	0.00819521	0.0259742	0.0226025	0.243589	0.113403	0.0359428	0.0696866	0.0573223	0.0176891	0.139079	0.289558	0.118092	0.383269	0.551924	0.818238	0.250547	0.180851	0.172732	0.0240076	0.148081	0.699559	0.729178	0.0443161	0.0593098	0.0409273	0.0399204	0.0923379	1.34099	8.10257	6.09942	3.46009	4.59151
Patient	ID8200	1	HOM	1	Gout	E	1	466.724	2091.15	23695.3	1207.42	33.5358	1252.93	0.20209	0.137269	0.545666	0.0458399	0.0185538	0.0218018	0.048995	0.308286	0.192429	0.0971115	0.133685	0.0778731	0.0263584	0.246631	0.398886	0.0875805	0.439474	1.09858	1.10629	0.262463	0.197444	0.269486	0.0331641	0.251062	1.45589	1.00139	0.188639	0.0766146	0.0663757	0.0450995	0.342813	1.23627	4.07069	4.90745	1.9588	2.17657
Patient	ID8209	1	WT	1	Gout	E	1	433.419	1201.33	6998.19	910.558	35.0536	1345.2	0.180478	0.0725148	0.27172	0.0747392	0.0287491	0.0633973	0.068295	0.400343	0.213328	0.109894	0.16049	0.124278	0.0308063	0.218288	0.335056	0.113701	0.456052	0.921402	1.3588	0.52655	0.278559	0.310124	0.0196062	0.246878	0.383046	0.712848	0.0685601	0.110379	0.0631106	0.0540222	0.224769	7.85	62.3632	21.9361	25.6657	16.9205
Patient	ID8219	1	WT	1	Gout	E	1	156.022	993.676	6750.96	988.609	16.3473	528.784	0.052079	0.0790339	0.216401	0.03276	0.0295565	0.0219355	0.0739453	0.326283	0.138206	0.0553656	0.160578	0.0611795	0.0124862	0.104491	0.139321	0.0473821	0.364001	0.692311	0.764917	0.168301	0.0950024	0.072913	0.0145338	0.092848	1.0999	0.394425	0.0962141	0.0253917	0.0242804	0.030049	0.170779	2.10356	22.4146	17.7667	8.57756	14.4788
Patient	ID8221	1	WT	1	Gout	E	1	181.876	681.768	2825.69	380.723	21.9569	303.093	0.171721	0.0544278	0.257243	0.0624913	0.0222706	0.0298535	0.0433277	0.233152	0.114392	0.100423	0.0995704	0.128529	0.0240341	0.115464	0.205133	0.0861874	0.330535	0.702075	1.05735	0.299901	0.190176	0.154246	0.00907868	0.112606	0.345125	0.447462	0.0300293	0.0762351	0.0340058	0.0673289	0.156097	5.46372	52.4988	28.2586	21.2892	12.3318
Patient	ID8253	1	WT	1	Gout	E	1	239.977	804.753	6490.08	362.251	7.64479	341.691	0.138775	0.041698	0.411212	0.0422745	0.0117072	0.03349	0.0234693	0.176613	0.0844283	0.0806671	0.141533	0.0799712	0.0512515	0.0932584	0.218144	0.0793648	0.23482	0.429476	1.08577	0.188831	0.191655	0.155732	0.0393146	0.21285	0.93716	0.753448	0.079618	0.296598	0.027264	0.0491454	0.483645	1.29578	13.6594	8.17731	4.55639	6.60179
Patient	ID8377	1	HOM	1	Gout	E	1	210.966	600.808	9635.73	1404.74	30.6744	1448.86	0.128318	0.0934314	0.332772	0.0996913	0.0404676	0.0366666	0.0478104	0.232651	0.103681	0.0594513	0.104255	0.0515787	0.0378739	0.193458	0.702387	0.152812	0.24511	0.511326	1.53084	0.180085	0.237165	0.140716	0.0146986	0.236779	1.19401	0.78058	0.0733429	0.17661	0.0402512	0.0365985	0.225489	1.05226	12.7611	3.86782	5.28957	2.10754
Patient	ID8513	1	HET	1	Gout	E	1	413.979	1108.68	7553.2	827.32	38.27	1370.76	0.106909	0.0496978	0.295336	0.0454618	0.0245904	0.036509	0.0697834	0.292639	0.156074	0.085334	0.0859006	0.0543852	0.0337066	0.148393	0.296967	0.0605102	0.374822	0.609745	0.902832	0.216271	0.132349	0.168495	0.0394927	0.164546	0.542863	0.511134	0.0581184	0.0962573	0.0702793	0.0658712	0.27484	1.06454	9.70339	4.7297	3.29952	4.21586
Patient	ID8515	1	WT	1	Gout	E	1	154.417	1977.94	11515.3	402.11	11.7215	344.307	0.130442	0.0325963	0.275709	0.0242545	0.00703214	0.0161831	0.028705	0.255328	0.0980819	0.0789272	0.148356	0.0381437	0.0218376	0.143989	0.304346	0.080263	0.243059	0.317879	0.96205	0.222345	0.166543	0.125822	0.0215137	0.115337	0.819379	0.567622	0.0663045	0.0962917	0.0344816	0.0224706	0.191341	1.05787	7.896	6.79485	4.79524	4.25294
Patient	ID8601	2	HET	1	Gout	E	1	247.834	564.335	4062.83	3162.47	275.325	1497.9	0.130931	0.0542585	0.256273	0.0547358	0.0213405	0.0317017	0.063932	0.274939	0.179364	0.0891327	0.280709	0.0479589	0.0360023	0.138512	0.219735	0.0660093	0.187984	0.450548	1.52856	0.197872	0.223553	0.109929	0.0263451	0.144075	0.970422	0.61177	0.0520268	0.0716301	0.0358961	0.0422714	0.383332	1.22224	6.0668	4.39252	5.92498	2.64877
Patient	ID8605	1	WT	1	Gout	E	1	474.453	1151.64	4814.46	773.291	38.3607	661.205	0.13771	0.0951014	0.18276	0.0198017	0.0257351	0.0185807	0.0593019	0.267792	0.164763	0.0505917	0.0401226	0.0832009	0.012206	0.248224	0.239587	0.0638109	0.231503	0.498322	0.715815	0.469662	0.126605	0.181553	0.0182791	0.106677	0.438475	0.399658	0.0355583	0.0283986	0.0308572	0.031676	0.122099	6.5328	43.1764	20.9145	24.545	9.41037
Patient	ID8754	1	WT	1	Gout	E	1	391.735	1126.16	10270.6	1843.13	53.4809	1101.68	0.127479	0.0816789	0.269161	0.0385308	0.0181416	0.0361727	0.0273714	0.19897	0.0965545	0.0524454	0.0699439	0.0345178	0.0215674	0.234519	0.325116	0.0386851	0.13844	0.461335	0.848887	0.158175	0.0857666	0.144444	0.0188365	0.190251	1.03636	0.515066	0.10137	0.11328	0.047217	0.0561281	0.178086	4.64974	42.8428	21.0211	10.6726	14.6866
Patient	ID8835	1	WT	1	Gout	E	1	592.191	1564.27	12375.1	2786.42	152.633	2082.07	0.147017	0.117859	0.454849	0.0692704	0.066433	0.0636327	0.161799	0.743433	0.440939	0.118789	0.176145	0.115585	0.0277356	0.434891	0.350778	0.123233	0.412125	1.01239	1.15721	0.664589	0.164263	0.308135	0.0467469	0.223938	1.4803	0.954835	0.124941	0.0970563	0.079399	0.0773028	0.22246	4.84375	32.0601	21.4624	10.6973	8.96071
Patient	ID9002	2	WT	1	Gout	E	1	501.55	1422.7	8719.22	1059.08	104.187	1721.24	0.152671	0.040487	0.349425	0.0150611	0.0177928	0.0175999	0.0554358	0.184927	0.171527	0.0845579	0.118579	0.0744118	0.0306478	0.163476	0.309002	0.061509	0.157401	0.509921	1.07836	0.378069	0.178354	0.175431	0.0238562	0.231329	1.21377	0.856575	0.0996433	0.0733517	0.0363058	0.0398159	0.222958	3.04449	13.0117	6.90534	7.08786	5.4266
Patient	ID9055	1	HET	1	Gout	E	1	358.729	1179.76	9799.38	1403.2	74.6582	835.234	0.107099	0.0402944	0.223687	0.033381	0.0155777	0.0287866	0.0586563	0.305756	0.170814	0.0736055	0.0987486	0.0746522	0.0197483	0.173073	0.176102	0.0321103	0.174221	0.32216	0.54895	0.237431	0.104344	0.132567	0.0161305	0.0998783	0.857787	0.410211	0.0530198	0.0785547	0.0500441	0.0401965	0.166199	3.62874	25.3211	18.7546	4.68444	5.92501
Patient	ID9056	1	HOM	1	Gout	E	1	264.598	943.446	4632.76	506.786	27.7793	546.377	0.0924985	0.0586418	0.174375	0.0406797	0.0213069	0.0276098	0.0508412	0.231378	0.15252	0.0609423	0.0801608	0.0738882	0.0118449	0.231498	0.239303	0.0728048	0.11527	0.267197	0.686201	0.281637	0.142926	0.14185	0.0232364	0.105721	0.565908	0.456991	0.0497223	0.0575431	0.0316545	0.0199164	0.180379	2.8229	23.5696	11.0136	11.4669	6.78196
Patient	ID9074	1	HET	1	Gout	E	1	173.392	780.566	5556.44	395.838	19.8377	658.268	0.158643	0.0519341	0.321996	0.0227544	0.0138394	0.0192799	0.0443565	0.157681	0.187121	0.0878901	0.0826312	0.0770528	0.0337033	0.167856	0.235282	0.0579412	0.0977352	0.376971	0.754396	0.265595	0.166848	0.163896	0.0321612	0.166292	0.765123	0.61998	0.0575046	0.043778	0.0577262	0.0485866	0.203665	6.99345	37.1006	29.479	11.1449	10.9592
Patient	ID6146	1	WT	1	Gout	L	0	321.385	1245.12	5106.59	333.618	8.63892	166.916	0.151447	0.09063	0.349517	0.088761	0.0814872	0.134666	0.0982141	0.487911	0.365141	0.187861	0.166407	0.51182	0.0681615	0.334833	0.346772	0.0957925	0.446366	2.16289	2.07767	1.03536	0.994818	0.294869	0.020625	0.198382	0.333725	0.632157	0.0433189	0.176432	0.0802356	0.101201	0.278725	5.50563	35.3089	14.1542	11.3788	11.1605
Patient	ID6297	2	HOM	1	Gout	L	0	193.719	1201.44	4882.69	573.624	13.2228	493.058	0.166881	0.0863319	0.437533	0.0520462	0.0352814	0.0532293	0.0562811	0.207429	0.181376	0.131614	0.0892248	0.191151	0.024044	0.296626	0.780093	0.150474	0.314166	0.689036	1.60612	0.390314	0.300941	0.407085	0.0417243	0.360819	0.535906	0.88578	0.0736096	0.0870375	0.0462759	0.0688916	0.226085	3.6135	60.7749	21.1942	11.8334	12.8798
Patient	ID6353	1	HET	1	Gout	L	0	549.653	1218.92	5026.32	600.1	17.5048	576.302	0.137021	0.124074	0.352613	0.115314	0.0279319	0.0652311	0.046789	0.344591	0.0621037	0.0810601	0.114816	0.0569741	0.038851	0.166671	0.318211	0.0475897	0.402549	0.296066	0.824978	0.124383	0.186712	0.119848	0.0196427	0.189784	0.166397	0.726892	0.021251	0.195997	0.0402893	0.0539869	0.319667	1.73196	15.659	4.01605	6.15446	5.80401
Patient	ID6361	2	WT	1	Gout	L	0	150.744	832.877	4249.16	256.122	4.92177	210.906	0.0611046	0.0913206	0.436957	0.0638689	0.0163503	0.0345642	0.0381812	0.189779	0.224547	0.18042	0.179688	0.179372	0.102531	0.318663	0.305816	0.11117	0.351648	1.06096	1.65813	0.432505	0.467177	0.189644	0.0380044	0.148002	0.38359	0.918628	0.0388686	0.176782	0.0462008	0.081563	0.468336	1.89235	16.5325	8.17535	6.46488	6.7942
Patient	ID6395	1	WT	1	Gout	L	0	447.288	1684.5	7170.84	395.799	12.2326	329.521	0.111295	0.0519476	0.34411	0.0448733	0.0280901	0.0338658	0.0420451	0.190123	0.314896	0.150724	0.141089	0.275727	0.0668472	0.359229	0.444616	0.0852615	0.334219	0.954153	1.65209	0.980068	0.507854	0.294284	0.0416314	0.151545	0.593255	0.746692	0.0436685	0.104051	0.0516457	0.063969	0.207628	12.0855	70.2482	20.2764	21.9192	17.1608
Patient	ID6587	2	WT	1	Gout	L	0	246.889	1090.71	3057.58	409.698	32.5766	377.112	0.115354	0.0750159	0.392219	0.05236	0.0287407	0.0487535	0.0575499	0.310573	0.311598	0.206161	0.260893	0.317152	0.0517269	0.19504	0.265659	0.0797685	0.431334	1.08584	1.76239	0.850688	0.45794	0.184164	0.0423788	0.156451	0.251131	0.900686	0.0394074	0.205063	0.0631	0.0421863	0.527177	12.902	96.6992	46.4836	35.8708	23.4979
Patient	ID6929	1	HET	1	Gout	L	0	117.547	939.698	5657.11	283.297	9.61175	368.271	0.177446	0.0435968	0.303915	0.0307256	0.0214869	0.01397	0.0286816	0.151129	0.174865	0.0636281	0.0398837	0.117178	0.0157787	0.350594	0.399522	0.0940165	0.150269	0.635475	0.80586	0.410447	0.226327	0.189678	0.0124355	0.184289	0.232236	0.558504	0.0232613	0.0342385	0.0528668	0.055442	0.127656	2.51959	22.6526	12.307	8.22067	7.57175
Patient	ID7034	1	HET	1	Gout	L	0	226.428	986.534	6721.86	695.949	50.8134	2210.76	0.272148	0.0737226	0.371618	0.0189571	0.0104393	0.022755	0.0177165	0.111678	0.0744407	0.071249	0.122351	0.0482845	0.0460703	0.216535	0.515002	0.0851316	0.232179	0.497578	1.3384	0.129408	0.182789	0.180678	0.0225427	0.201185	0.321659	0.835332	0.0164205	0.167775	0.0236129	0.0502326	0.276545	2.26393	14.4914	7.50828	3.29872	6.64559
Patient	ID7161	1	WT	1	Gout	L	0	117.352	618.914	4521.13	272.174	7.87836	193.025	0.126449	0.0587427	0.42491	0.0194371	0.0186008	0.0303326	0.0366743	0.164398	0.18879	0.096156	0.179044	0.110537	0.0530222	0.174651	0.262856	0.0695933	0.168323	1.01724	1.44716	0.48695	0.270151	0.211653	0.03072	0.210799	0.943748	0.942594	0.071792	0.179348	0.0338859	0.0631961	0.484304	4.36716	26.2809	15.7106	11.7136	8.15367
Patient	ID7191	1	HOM	1	Gout	L	0	121.113	810.476	4136.78	476.743	23.0707	365.337	0.155553	0.0813265	0.326454	0.0564526	0.0220795	0.0259487	0.054033	0.268004	0.134213	0.0925918	0.120028	0.0754153	0.040038	0.205587	0.322108	0.0525883	0.380261	0.71181	0.928976	0.339443	0.198592	0.158224	0.043674	0.111692	0.632894	0.599822	0.0606894	0.0855113	0.0410518	0.0507556	0.233766	7.30974	44.0779	26.6474	14.866	13.0247
Patient	ID7254	1	HET	1	Gout	L	0	362.247	927.887	5379.51	931.857	42.9207	744.304	0.10007	0.0469781	0.374978	0.0231898	0.00964069	0.0161317	0.0170338	0.0752841	0.0970326	0.0525673	0.101107	0.0571734	0.0243729	0.114827	0.159076	0.049692	0.0830637	0.373009	0.72966	0.199346	0.126627	0.113248	0.0263413	0.14763	0.619805	0.712773	0.036821	0.0759635	0.0217248	0.0474998	0.250566	1.95647	13.6534	6.12857	2.31509	5.01729
Patient	ID7331	2	HET	1	Gout	L	0	516.728	1349.24	15231.6	686.567	27.0822	1742.22	0.204692	0.0942356	0.5879	0.113351	0.0179878	0.0419432	0.0375062	0.264187	0.100313	0.150147	0.249706	0.0976304	0.0541215	0.116743	0.328243	0.125742	0.201707	0.701358	1.8537	0.230449	0.327751	0.193028	0.0431484	0.265179	0.690519	1.10698	0.0646809	0.521507	0.0560692	0.0498716	0.501546	4.29568	23.425	11.9934	11.9783	5.64844
Patient	ID7381	1	HET	1	Gout	L	0	176.211	891.373	9037.04	610.63	20.3562	1089.4	0.165831	0.0837603	0.278611	0.0632734	0.00840522	0.0384217	0.0267324	0.220381	0.0686911	0.0554518	0.0772315	0.0584417	0.014588	0.196396	0.378202	0.0511128	0.122599	0.488303	0.773212	0.237424	0.142646	0.176926	0.0253123	0.199871	0.303708	0.65247	0.0315265	0.0767929	0.0470176	0.0378053	0.123323	0.910552	17.8924	7.68356	5.48579	6.15442
Patient	ID7492	1	WT	1	Gout	L	0	482.326	1000.78	6920.35	1189.94	88.6166	898.173	0.140974	0.0793753	0.212853	0.0434842	0.0148888	0.0285524	0.0264268	0.198725	0.0629056	0.0566093	0.0836845	0.0506714	0.0322277	0.183323	0.30105	0.0677631	0.111789	0.292908	0.719024	0.254753	0.135764	0.172812	0.0189933	0.245542	0.539667	0.523747	0.037257	0.115563	0.0374962	0.0352256	0.208473	4.98066	29.8582	13.078	13.7462	8.70461
Patient	ID7737	1	WT	1	Gout	L	0	230.137	950.26	4318.49	281.159	5.10103	217.051	0.144799	0.0677187	0.237533	0.0775088	0.0208281	0.0389377	0.0358227	0.206462	0.139648	0.131483	0.134902	0.120121	0.0393022	0.151038	0.227454	0.0645677	0.328877	0.580954	1.20167	0.245349	0.266107	0.159765	0.0274255	0.139217	0.218591	0.567946	0.0206783	0.166221	0.0429725	0.0565805	0.280967	2.58965	30.6112	10.2701	7.84794	6.71305
Patient	ID7897	1	HET	1	Gout	L	0	172.624	1091.74	5127.37	366.33	17.3226	188.527	0.0798799	0.0802666	0.217701	0.0416243	0.0258069	0.0365319	0.0216654	0.179877	0.0694225	0.0378682	0.052559	0.0685581	0.0098308	0.0886248	0.291488	0.0432563	0.238562	0.415691	0.687573	0.1492	0.126699	0.128385	0.022913	0.154248	0.422498	0.544959	0.0375909	0.0640422	0.0285171	0.0297643	0.132284	6.36046	38.1096	24.2034	8.36727	15.4633
Patient	ID8888	1	HET	1	Gout	L	0	394.961	1111.62	6587.45	1232.09	129.903	1751.99	0.10221	0.0610513	0.333372	0.0530735	0.0111898	0.0220883	0.0322765	0.221828	0.0840451	0.0439233	0.0924129	0.0510848	0.0220301	0.293852	0.412987	0.111496	0.160423	0.293854	0.668863	0.246444	0.149918	0.153207	0.0210204	0.202191	0.651114	0.676452	0.0815213	0.0824636	0.0364817	0.045611	0.157917	2.5745	10.1278	7.72869	7.37228	5.22783
Patient	ID3078	1	WT	1	Gout	L	1	178.699	1075.49	5619.74	350.656	11.4608	391.824	0.14026	0.0445121	0.347898	0.0753527	0.0174575	0.0447421	0.0390718	0.224463	0.193828	0.21002	0.120878	0.172854	0.0265605	0.285924	0.393438	0.0786261	0.313241	0.836238	1.98254	0.349579	0.442227	0.227003	0.0373707	0.262709	0.404272	0.715539	0.0255083	0.0958563	0.0472076	0.0579684	0.30115	0.833852	19.543	7.91035	6.03928	9.671
Patient	ID3303	1	HET	1	Gout	L	1	216.473	1275.47	6576.11	343.112	9.76711	347.353	0.136502	0.077596	0.310595	0.0768617	0.0150266	0.0406624	0.0246899	0.251637	0.0929136	0.0768681	0.0837059	0.126615	0.027854	0.16891	0.303338	0.103428	0.2979	0.589044	0.907172	0.299853	0.257098	0.160443	0.0195202	0.214803	0.420096	0.664872	0.0803479	0.107273	0.0535428	0.0770243	0.197252	0.903788	11.5578	5.04394	3.49314	4.28492
Patient	ID4816	1	HET	1	Gout	L	1	140.22	1344.31	5876.41	407.331	9.94794	429.826	0.066839	0.0958723	0.204655	0.0440654	0.0160308	0.0409819	0.020496	0.201826	0.103979	0.069017	0.0597455	0.0911439	0.0151666	0.162846	0.320019	0.0806092	0.230936	0.36821	0.711174	0.287625	0.17656	0.136619	0.0202591	0.144152	0.531313	0.435792	0.0689077	0.0804713	0.0383773	0.0431294	0.136864	0.356027	12.1921	5.00582	3.77674	6.73602
Patient	ID6096	1	WT	1	Gout	L	1	162.536	895.366	5907.89	574.482	26.7463	584.615	0.172518	0.0526897	0.445904	0.0277609	0.0262705	0.023967	0.0520623	0.18855	0.0935932	0.0901441	0.0731988	0.0587806	0.0352446	0.1398	0.286237	0.0549666	0.290299	0.367406	0.914644	0.134854	0.156703	0.12189	0.0370348	0.163892	1.12434	1.06809	0.0642365	0.0436124	0.0479073	0.0449209	0.186023	3.2182	18.1357	6.36045	3.67958	6.27737
Patient	ID6113	1	WT	1	Gout	L	1	139.788	760.236	5039.72	258.971	6.60318	259.735	0.123348	0.0578483	0.403172	0.0525031	0.0155781	0.0485692	0.0281386	0.190439	0.0981066	0.0828135	0.173832	0.0932758	0.0831535	0.135242	0.172972	0.108413	0.376326	0.646094	1.08552	0.180417	0.284028	0.131184	0.033136	0.176772	0.850238	0.771401	0.0686997	0.223134	0.0268781	0.0599422	0.47262	3.71882	21.5181	12.5252	4.74162	11.6212
Patient	ID6114	1	WT	1	Gout	L	1	153.861	919.429	3666.82	279.941	7.41065	107.658	0.17053	0.118683	0.452793	0.0539099	0.00707008	0.0269645	0.0116578	0.142944	0.0823398	0.0666491	0.21074	0.131326	0.0612857	0.112093	0.189614	0.0751725	0.155063	0.801366	1.30415	0.387391	0.360843	0.180847	0.0225888	0.198586	0.344696	0.854953	0.030428	0.238428	0.0437356	0.0591221	0.445376	1.20605	37.1096	15.9952	8.79607	12.8612
Patient	ID6128	1	HET	1	Gout	L	1	205.457	839.171	4316.87	359.187	20.1613	385.683	0.0878945	0.0848202	0.240648	0.0845428	0.067737	0.0736712	0.0920109	0.427131	0.145323	0.143826	0.146042	0.21404	0.0279299	0.302448	0.375178	0.0416112	0.425896	0.525949	1.4112	0.297741	0.297839	0.223297	0.0141918	0.142334	0.369102	0.449991	0.0423113	0.0828778	0.0387015	0.0377186	0.175931	1.58066	21.3194	6.36948	4.81377	8.14858
Patient	ID6143	1	WT	1	Gout	L	1	194.746	757.013	5644.5	198.544	3.27723	126.372	0.0808657	0.0538208	0.208207	0.0528978	0.030687	0.0322201	0.0757376	0.270823	0.200042	0.106196	0.0655919	0.0811812	0.0131047	0.22392	0.418681	0.0563576	0.354506	0.605204	1.24036	0.342875	0.245927	0.184316	0.0196493	0.117049	0.304425	0.467639	0.039145	0.0657405	0.0308373	0.0423432	0.153443	6.29319	46.0777	15.7192	11.3334	13.5169
Patient	ID6168	1	WT	1	Gout	L	1	214.237	1109.27	5120.37	357.459	16.0448	629.799	0.126681	0.0501487	0.216983	0.0299966	0.00332794	0.017207	0.0118287	0.134298	0.0940003	0.0564429	0.124016	0.0720789	0.0313607	0.123218	0.2761	0.050736	0.159161	0.432482	0.963892	0.262603	0.194898	0.14455	0.0125458	0.149215	0.298999	0.418546	0.0314963	0.0897416	0.0318164	0.0336286	0.160344	1.3755	24.3446	9.33015	6.49886	9.49725
Patient	ID6186	1	WT	1	Gout	L	1	786.151	1359.22	3828.07	427.426	33.7891	515.555	0.183468	0.0947617	0.504174	0.099801	0.013605	0.0446506	0.0206255	0.231513	0.0480586	0.0744794	0.0680831	0.0509433	0.0243266	0.202451	0.448795	0.0940099	0.217652	0.370547	1.14611	0.152265	0.198627	0.221497	0.0146744	0.225219	0.213187	0.855727	0.0209828	0.127692	0.0668389	0.0433736	0.204215	1.84419	25.1393	3.88353	12.5856	7.959
Patient	ID6242	1	WT	1	Gout	L	1	424.584	1738.35	6105.08	408.257	17.9797	810.825	0.103767	0.0908659	0.312282	0.0984969	0.0416734	0.0683177	0.0605671	0.297658	0.182387	0.162964	0.0881943	0.165313	0.0562017	0.260676	0.445511	0.113545	0.403986	0.706135	2.00291	0.563444	0.418694	0.242475	0.0294428	0.18556	0.236215	0.642247	0.0475259	0.0838106	0.0440203	0.0554781	0.197281	3.02723	31.1368	7.43359	12.2856	9.31269
Patient	ID6260	1	HET	1	Gout	L	1	81.1656	513.824	3680.01	165.869	2.50067	220.323	0.0918863	0.0335337	0.179712	0.0464219	0.00946255	0.0237492	0.021128	0.0987879	0.0701722	0.0724946	0.0682255	0.0749091	0.0356683	0.11928	0.189075	0.063871	0.151048	0.305742	0.773081	0.152184	0.201219	0.088038	0.00779476	0.10464	0.200403	0.447462	0.0265738	0.0878039	0.0344047	0.0475767	0.169387	1.9419	21.93	8.44	7.18653	7.53967
Patient	ID6266	1	WT	1	Gout	L	1	455.229	1528.61	5239.42	447.89	26.5384	355.346	0.0965324	0.0483035	0.186019	0.0435412	0.0381393	0.0419957	0.0728924	0.216619	0.314031	0.234369	0.0509347	0.152196	0.00933027	0.258791	0.34061	0.0860547	0.300585	0.7303	1.6821	0.496032	0.452316	0.305615	0.0270478	0.139194	0.479209	0.478744	0.0673578	0.0248321	0.0166227	0.033242	0.132402	12.9223	104.205	31.5793	39.7871	21.5359
Patient	ID6269	1	HET	1	Gout	L	1	122.289	755.797	3314.97	240.861	7.79271	196.699	0.118805	0.0489239	0.224265	0.0247582	0.025381	0.0396634	0.0478209	0.186532	0.102105	0.0636602	0.0849639	0.057303	0.0253349	0.172118	0.288374	0.0713105	0.227502	0.375942	0.72457	0.199123	0.131743	0.152069	0.00908218	0.136216	0.133609	0.460496	0.0200103	0.0429182	0.0349727	0.0312014	0.153087	5.09663	55.1578	16.2996	16.6955	16.5128
Patient	ID6273	1	WT	1	Gout	L	1	151.825	887.762	5482.21	372.435	17.4545	300.388	0.105319	0.0611523	0.418243	0.036582	0.0130573	0.0332192	0.0343222	0.170389	0.178239	0.136706	0.182634	0.102573	0.0334278	0.201407	0.3949	0.0786009	0.285786	0.786669	1.16622	0.47835	0.336106	0.202487	0.0369591	0.183213	0.489793	0.819504	0.0654999	0.098844	0.0328461	0.074919	0.330167	4.43336	45.1874	20.2926	11.8839	13.5776
Patient	ID6290	1	WT	1	Gout	L	1	274.885	1166.74	4461.49	663.496	59.4095	626.428	0.129167	0.0764842	0.276978	0.0342405	0.0236895	0.0324349	0.0433242	0.208518	0.150011	0.0892122	0.104158	0.151422	0.0257338	0.165714	0.290856	0.0698176	0.396559	0.633852	1.12742	0.472907	0.282129	0.158832	0.0267572	0.124978	0.413687	0.586383	0.0406981	0.0728515	0.0331732	0.0545531	0.199467	6.21418	48.7226	17.0836	7.46132	11.1018
Patient	ID6298	1	WT	1	Gout	L	1	388.48	1037.24	4953.33	423.347	28.3255	590.889	0.110404	0.0743247	0.208581	0.0674842	0.0409825	0.060862	0.0508101	0.233687	0.114109	0.126123	0.0582533	0.124253	0.0254932	0.151653	0.293742	0.0914535	0.28337	0.540408	0.791376	0.270224	0.339726	0.206598	0.0146655	0.0890721	0.299451	0.387298	0.0230135	0.0607188	0.0360751	0.0480396	0.17145	2.38549	22.8028	7.44475	5.70828	8.86171
Patient	ID6301	2	WT	1	Gout	L	1	281.123	925.965	2976.84	277.57	10.1377	95.0826	0.051305	0.176403	0.310724	0.0192385	0.0142034	0.0334953	0.03305	0.316708	0.328856	0.133294	0.137643	0.17899	0.0404454	0.33596	0.311708	0.0679249	0.306939	0.728585	1.40759	0.70124	0.400744	0.196364	0.022104	0.0968794	0.494227	0.544429	0.0572408	0.0520193	0.0241508	0.0486055	0.249618	6.9361	59.103	18.2098	22.5666	21.6165
Patient	ID6312	1	WT	1	Gout	L	1	180.577	1193.86	5313.22	428.225	12.6971	231.609	0.106236	0.0795233	0.378511	0.0643133	0.0219336	0.0271442	0.0585192	0.152655	0.35085	0.153677	0.100796	0.140673	0.0315764	0.290221	0.273725	0.0912478	0.257118	1.00966	1.22545	0.524916	0.267169	0.237636	0.0387037	0.202595	0.720297	0.974833	0.0996659	0.0533162	0.0497328	0.0660378	0.22058	4.19672	19.2901	9.50687	6.13686	8.91246
Patient	ID6315	1	HET	1	Gout	L	1	177.997	1000.89	7614.11	505.373	15.1989	1183.13	0.130071	0.0464544	0.296705	0.0594457	0.00274451	0.0283316	0.00867058	0.109561	0.0485056	0.035949	0.0299003	0.0722568	0.0259662	0.186587	0.382078	0.145836	0.0976556	0.290674	0.767182	0.156802	0.187985	0.139518	0.0213422	0.178896	0.737836	0.549101	0.0455148	0.0708742	0.038252	0.024675	0.0849814	0.414619	10.6904	4.60653	1.62251	4.61558
Patient	ID6329	2	HET	1	Gout	L	1	520.494	1240.63	8015.98	409.104	16.5937	797.028	0.176734	0.0637596	0.257681	0.0473764	0.010106	0.0290897	0.0163715	0.117298	0.0479733	0.0554304	0.0554628	0.0380126	0.0252138	0.147812	0.465464	0.13231	0.141138	0.35522	1.05836	0.171424	0.18148	0.128453	0.0148323	0.170627	0.24721	0.531804	0.0124887	0.112049	0.029766	0.0295976	0.121784	1.45347	24.6216	8.13685	15.1176	9.6127
Patient	ID6331	1	HET	1	Gout	L	1	322.552	1142.44	6117.02	338.76	15.3847	644.741	0.131428	0.101798	0.311913	0.0530252	0.0221123	0.0460186	0.034405	0.277605	0.108634	0.111743	0.164119	0.0985348	0.0174847	0.176623	0.336528	0.0851569	0.325484	0.844205	1.32616	0.241242	0.23542	0.27553	0.0204984	0.200725	0.429007	0.561351	0.0309643	0.119653	0.0613271	0.0410506	0.212885	1.53399	21.1094	8.85111	6.57839	9.11706
Patient	ID6333	2	WT	1	Gout	L	1	125.481	974.806	4560.92	396.998	10.4588	269.754	0.142112	0.108313	0.383983	0.0704561	0.0220983	0.0571701	0.0435469	0.314336	0.12792	0.108195	0.17005	0.102905	0.0346395	0.226912	0.25883	0.0510235	0.411898	0.674957	0.944166	0.270382	0.228145	0.190409	0.0236466	0.233946	0.800982	0.602947	0.0863888	0.113876	0.0717487	0.0627247	0.320966	2.06557	19.3857	7.73546	5.11788	7.08895
Patient	ID6334	1	HET	1	Gout	L	1	247.224	1095.74	5619.03	328.694	7.80385	356.192	0.145343	0.0725196	0.320987	0.0991055	0.0194753	0.0597077	0.0319484	0.26586	0.0885843	0.0917334	0.21459	0.133212	0.0392387	0.128035	0.256303	0.0784025	0.335443	0.705821	1.46696	0.256186	0.35459	0.15337	0.0168592	0.167061	0.422814	0.71231	0.0416655	0.178122	0.0556896	0.0590087	0.360313	3.36638	35.6357	13.5657	11.0354	11.6399
Patient	ID6336	1	WT	1	Gout	L	1	368.493	989.362	5967.19	771.833	34.5133	642.631	0.168768	0.0448931	0.301249	0.0359955	0.0134864	0.0312362	0.0373558	0.160272	0.12705	0.112841	0.0897703	0.0738701	0.0198275	0.146342	0.290854	0.0738826	0.241104	0.53776	0.90162	0.293435	0.18179	0.151033	0.0350733	0.151831	0.24684	0.645969	0.0416625	0.152825	0.0284405	0.0740415	0.218636	3.82834	43.6799	18.9013	13.1145	11.1738
Patient	ID6339	1	WT	1	Gout	L	1	414.328	1318.42	3841.03	328.287	9.7289	261.555	0.117122	0.0729596	0.302685	0.0714661	0.0316008	0.0605742	0.0564299	0.33502	0.1564	0.106515	0.0688605	0.110922	0.0441068	0.267059	0.348595	0.0755374	0.356421	0.511009	1.085	0.319457	0.242481	0.170927	0.0276625	0.11817	0.252445	0.572076	0.0369847	0.123845	0.0438598	0.043098	0.264693	4.53849	45.6956	22.3837	14.5199	12.4914
Patient	ID6343	1	WT	1	Gout	L	1	219.025	1105.33	4104.56	280.59	13.8463	288.696	0.0792352	0.0546794	0.22959	0.0459999	0.0231681	0.0277604	0.0361155	0.150355	0.211785	0.0986658	0.0482609	0.139062	0.0113314	0.190509	0.425282	0.0991086	0.181263	0.558668	1.09947	0.39017	0.300904	0.190771	0.0153	0.173959	0.366372	0.360998	0.043278	0.0270259	0.0353515	0.0439869	0.110677	3.70585	38.0703	14.7412	12.2931	9.00721
Patient	ID6344	1	HET	1	Gout	L	1	183.693	970.564	4353.84	232.822	7.8439	209.153	0.128973	0.0603928	0.332482	0.0687486	0.0234723	0.0383785	0.039311	0.231575	0.145177	0.0885211	0.126684	0.0977343	0.0397433	0.22424	0.272138	0.0718298	0.321071	0.591393	1.02583	0.299048	0.218192	0.1733	0.0186691	0.160652	0.539718	0.64152	0.0621841	0.13673	0.0668032	0.0533384	0.263294	3.65924	49.3398	13.1406	8.24914	13.7888
Patient	ID6381	1	WT	1	Gout	L	1	257.708	806.118	5701.67	260.501	6.04862	159.885	0.176004	0.0639601	0.229943	0.0541061	0.030078	0.0412567	0.0430105	0.235936	0.123948	0.0979681	0.109351	0.0968807	0.0466221	0.183365	0.312482	0.0590111	0.324709	0.634171	1.11729	0.212776	0.193143	0.177482	0.0169096	0.167982	1.0503	0.58252	0.0747767	0.159077	0.0444158	0.0607934	0.241166	2.43085	17.3166	9.61688	5.71254	4.91608
Patient	ID6382	1	WT	1	Gout	L	1	241.279	1015.23	4191.35	297.875	7.82937	232.127	0.0608671	0.0634678	0.324399	0.0278782	0.0157415	0.0228621	0.0225543	0.131858	0.214287	0.1608	0.178263	0.147924	0.0349723	0.1136	0.267484	0.0907211	0.194062	0.792767	1.39128	0.404883	0.345268	0.164006	0.0365724	0.154925	0.344247	0.590122	0.0379462	0.110063	0.0422895	0.0430813	0.325196	2.96897	38.7611	12.7074	10.3597	15.0888
Patient	ID6387	1	WT	1	Gout	L	1	262.701	885.992	3249.28	217.626	10.1333	401.871	0.0929119	0.0491028	0.122384	0.0517304	0.0315911	0.0326291	0.0436316	0.181757	0.146567	0.112443	0.109089	0.137655	0.0265268	0.233942	0.351325	0.066244	0.267342	0.652108	1.49487	0.440748	0.437584	0.210332	0.013374	0.105781	0.141145	0.316321	0.0165898	0.0800472	0.0227294	0.0247522	0.185265	9.86424	108.713	28.9967	54.669	19.6513
Patient	ID6414	1	HET	1	Gout	L	1	289.236	778.379	6540.71	461.506	19.5913	718.864	0.142981	0.0936265	0.366921	0.0862147	0.0478573	0.0557713	0.0782022	0.315093	0.268885	0.18018	0.204827	0.280478	0.0447639	0.234479	0.34404	0.0710097	0.522527	1.58922	1.98099	0.678846	0.483243	0.3055	0.0222904	0.173036	0.638883	0.882293	0.069507	0.122244	0.0439158	0.0840702	0.355662	5.16089	41.404	17.6516	12.4305	11.7497
Patient	ID6450	1	WT	1	Gout	L	1	337.92	966.069	5334.45	425.043	10.5071	362.876	0.115271	0.0733342	0.258823	0.132454	0.0580531	0.0599446	0.0774551	0.42842	0.195223	0.136966	0.132647	0.167386	0.0301279	0.286617	0.306782	0.101388	0.493825	0.71899	1.27239	0.383585	0.260759	0.199074	0.0254889	0.170934	0.194476	0.555519	0.0192916	0.146294	0.0524119	0.0711454	0.321836	3.1159	34.2106	13.1463	12.0464	8.21843
Patient	ID6454	1	WT	1	Gout	L	1	252.489	1067.74	3609.88	221.285	5.96897	223.042	0.0654562	0.0626082	0.272983	0.0557858	0.0248516	0.0355743	0.0486301	0.290127	0.159879	0.0712841	0.140475	0.236366	0.0175939	0.226968	0.254187	0.0809651	0.267545	0.707318	0.978083	0.463658	0.284319	0.221223	0.0141589	0.159419	0.385999	0.685627	0.0591821	0.0686177	0.0587947	0.0592586	0.178628	1.84328	33.3128	10.4278	6.89971	11.3846
Patient	ID6563	2	WT	1	Gout	L	1	185.167	1031.36	6357.1	293.177	7.6161	174.847	0.171484	0.102091	0.558366	0.122327	0.0167664	0.039902	0.0310721	0.308506	0.138172	0.176285	0.212333	0.192343	0.0721261	0.224855	0.383953	0.0803549	0.389279	0.791895	1.84206	0.254308	0.442924	0.209199	0.0304672	0.196664	0.602871	1.03929	0.0492654	0.264631	0.0840499	0.0810467	0.571966	2.82631	36.4094	20.2684	9.03355	10.7229
Patient	ID6611	1	WT	1	Gout	L	1	407.559	991.341	7699.98	743.522	26.3101	1171.91	0.105188	0.0667945	0.371507	0.06586	0.0198176	0.0391142	0.0486046	0.201889	0.153315	0.143381	0.121509	0.141136	0.0570882	0.234404	0.384225	0.108852	0.260576	0.842593	1.69724	0.421668	0.373293	0.244249	0.0228062	0.177443	0.52792	0.798445	0.048171	0.13378	0.0548742	0.0767494	0.332618	4.46568	34.8332	18.1819	14.5044	9.48992
Patient	ID6672	1	HET	1	Gout	L	1	408.985	784.115	2893.53	346.345	20.8785	266.771	0.148512	0.0572944	0.334875	0.0301031	0.0167512	0.0359966	0.0283063	0.163978	0.0562058	0.0510258	0.0554783	0.0573614	0.0110501	0.133071	0.265904	0.0515316	0.174154	0.21084	0.764337	0.0974109	0.136699	0.101639	0.0111293	0.207116	0.372123	0.567714	0.0311426	0.0366241	0.0253862	0.0322951	0.0963749	3.12496	29.2713	5.83728	11.5615	7.99644
Patient	ID6707	1	HET	1	Gout	L	1	195.116	1244.6	3909.19	158.824	2.51764	56.579	0.14436	0.0624184	0.252096	0.0839368	0.0255332	0.0626395	0.0236005	0.178913	0.0904039	0.129716	0.0739661	0.212101	0.0244584	0.242219	0.320803	0.125071	0.201407	0.704116	1.49647	0.30897	0.548278	0.153518	0.0103861	0.183006	0.169064	0.537439	0.00874467	0.111633	0.0383878	0.0882798	0.24928	3.92371	41.9908	13.4832	9.85027	11.6863
Patient	ID6724	1	HET	1	Gout	L	1	194.384	910.924	4759.38	384.808	12.8143	457.906	0.118515	0.0626214	0.184262	0.133017	0.080546	0.0712081	0.166873	0.485058	0.159169	0.106513	0.144015	0.0636483	0.0175476	0.199845	0.287201	0.0610842	0.589646	0.409758	0.947935	0.235077	0.122759	0.149754	0.0115746	0.120115	0.239882	0.380692	0.0388881	0.101393	0.0374638	0.027385	0.146656	3.46075	21.0339	10.9488	6.85983	7.10448
Patient	ID6750	1	WT	1	Gout	L	1	119.056	841.936	4484.69	295.619	7.38301	274.205	0.125634	0.0710368	0.346678	0.0796627	0.031016	0.0760736	0.0538175	0.388517	0.134968	0.113652	0.182285	0.132626	0.0510141	0.211346	0.310722	0.0763106	0.549969	0.691485	1.17447	0.227085	0.285089	0.167853	0.0280694	0.152282	0.352353	0.69636	0.0461027	0.15473	0.0384416	0.0690747	0.350479	2.51211	45.4445	25.9445	8.96517	11.6294
Patient	ID6772	1	WT	1	Gout	L	1	224.427	879.868	3798.08	201.939	4.1413	122.595	0.13579	0.0533411	0.197064	0.137484	0.0463554	0.0583633	0.0521857	0.354178	0.153367	0.135833	0.115962	0.230993	0.0308863	0.2423	0.371906	0.122075	0.296517	0.832097	1.61964	0.477488	0.436192	0.212997	0.0162601	0.146677	0.321978	0.452967	0.042257	0.0791591	0.0438434	0.0736689	0.203536	6.83767	93.0096	30.9192	16.503	20.7154
Patient	ID6776	1	WT	1	Gout	L	1	171.666	711.6	5474.09	290.554	5.88516	306.407	0.113011	0.0508718	0.221717	0.0370893	0.00829412	0.0313174	0.0258922	0.139132	0.0986043	0.0799783	0.175346	0.0748682	0.0328612	0.136603	0.193536	0.0487871	0.197539	0.57884	1.02124	0.276656	0.180483	0.161829	0.00990485	0.120552	0.56884	0.417019	0.0604261	0.109664	0.0361931	0.0391292	0.21043	1.83375	23.2786	7.93585	6.18208	8.8625
Patient	ID6788	1	HET	1	Gout	L	1	517.359	1219.9	7091.81	1055.82	61.6662	1031.1	0.132227	0.0623224	0.257927	0.0345692	0.027978	0.0174852	0.0514379	0.199446	0.191246	0.0930217	0.0672197	0.0934589	0.035999	0.263216	0.253275	0.040587	0.217859	0.458445	0.948374	0.264687	0.170667	0.173023	0.021314	0.118688	0.470973	0.450584	0.0377764	0.0632695	0.0261892	0.0316572	0.167784	3.6934	21.1825	8.02786	9.9759	6.80871
Patient	ID6798	1	HET	1	Gout	L	1	70.9469	641.356	3419.62	245.758	9.48174	300.066	0.13543	0.0458642	0.367181	0.0230795	0.0148472	0.0374544	0.0450275	0.156934	0.104076	0.0946242	0.130217	0.0861695	0.0366416	0.133097	0.230332	0.0635378	0.22764	0.448431	0.895923	0.22706	0.179637	0.14658	0.0271326	0.129345	0.435793	0.701462	0.0282791	0.0862454	0.0330539	0.0377619	0.231347	2.084	15.6301	8.63546	2.02836	7.93565
Patient	ID6857	1	WT	1	Gout	L	1	118.193	953.485	7707.01	222.216	6.57187	341.311	0.102744	0.0451432	0.278484	0.0378863	0.0118707	0.0233071	0.019849	0.130791	0.0942353	0.0838306	0.0911388	0.0632001	0.0239167	0.093642	0.239811	0.0525566	0.200367	0.477619	0.987226	0.160328	0.180843	0.139552	0.0208618	0.15212	0.604453	0.72607	0.0562181	0.107292	0.0307882	0.0846823	0.274975	2.56903	29.2201	16.8146	7.50784	9.0071
Patient	ID6977	1	HET	1	Gout	L	1	243.498	1703.91	8333	803.493	31.2325	346.96	0.111979	0.0992206	0.315403	0.0456792	0.0179497	0.0177919	0.041722	0.207981	0.173149	0.10278	0.182867	0.120552	0.0348209	0.168674	0.32562	0.0967512	0.285194	0.639727	1.26478	0.3963	0.244351	0.19629	0.0249005	0.158364	1.03058	0.489327	0.0999047	0.154017	0.0468215	0.035723	0.262955	2.44162	20.9759	8.16005	7.69957	8.13066
Patient	ID7038	1	HET	1	Gout	L	1	145.404	908.686	5995.34	356.397	17.8533	340.73	0.126229	0.0769221	0.324299	0.0358069	0.0234348	0.0299186	0.0438272	0.285993	0.101704	0.0745742	0.100413	0.0667081	0.0212834	0.226964	0.314432	0.065962	0.314551	0.752004	1.16175	0.472836	0.198042	0.157792	0.0192856	0.1995	0.575828	0.768496	0.0453162	0.0914539	0.054603	0.0549529	0.253497	2.40537	20.6984	13.2584	8.32458	5.73298
Patient	ID7192	1	HET	1	Gout	L	1	325.277	988.288	3811.59	301.894	7.53889	153.808	0.148494	0.0751929	0.378783	0.0621403	0.0261311	0.0574108	0.0608557	0.280453	0.183248	0.103425	0.0807654	0.173448	0.0338671	0.345329	0.34732	0.0623462	0.288467	0.627541	1.14746	0.377734	0.316925	0.230879	0.0261668	0.187346	0.330275	0.687533	0.0346091	0.0845073	0.0598445	0.0899742	0.190846	2.489	20.3125	5.53518	6.7193	6.84838
Patient	ID7273	1	HET	1	Gout	L	1	115.537	677.57	5535.83	605.932	24.1863	468.31	0.164164	0.0296922	0.242642	0.0126012	0.00756657	0.0265002	0.0149017	0.122192	0.0447284	0.0425411	0.0647019	0.0434948	0.026823	0.195949	0.394559	0.109677	0.0614568	0.226878	0.813428	0.129862	0.123869	0.0946327	0.0162425	0.17877	0.461135	0.517485	0.0258851	0.0683726	0.0385755	0.047561	0.197558	0.874634	8.29492	3.81266	1.64835	4.20727
Patient	ID7320	1	WT	1	Gout	L	1	681.017	1770.12	6759.45	897.647	37.9425	557.896	0.138378	0.0650173	0.356444	0.0831246	0.09158	0.0691193	0.129123	0.473778	0.359348	0.277899	0.194242	0.28444	0.0477776	0.205498	0.279376	0.0294471	0.548313	1.37828	2.05315	0.643384	0.608381	0.295301	0.031847	0.205739	0.465216	0.749145	0.052623	0.189007	0.0417108	0.0621972	0.416607	15.7339	95.8691	25.3736	40.2082	17.9557
Patient	ID7665	1	WT	1	Gout	L	1	217.133	1171.79	9437.45	573.24	20.9873	724.208	0.0902955	0.0551605	0.363898	0.0313903	0.0178842	0.0210392	0.0291435	0.134801	0.155096	0.0989642	0.112251	0.0813551	0.0519636	0.163051	0.229639	0.0623012	0.211158	0.42589	0.71669	0.25407	0.210535	0.143764	0.0424069	0.123049	0.778408	0.814401	0.0515763	0.131727	0.0371822	0.0621949	0.294188	1.49699	17.5004	5.79403	4.29122	4.61191
Patient	ID7730	1	WT	1	Gout	L	1	431.78	926.617	3823.96	367.772	6.76104	199.752	0.0983691	0.064206	0.296493	0.11433	0.0433344	0.0641038	0.0751443	0.430192	0.154472	0.103083	0.0745371	0.128204	0.0190852	0.330361	0.543294	0.0891045	0.447974	0.717593	1.14719	0.489867	0.247894	0.242647	0.0304206	0.223125	0.398583	0.665117	0.0779513	0.107967	0.0421251	0.0485557	0.186648	5.90873	52.5557	30.3566	25.8185	10.7886
Patient	ID7752	1	WT	1	Gout	L	1	631.673	1511.7	7737.5	1375.04	138.615	1009.07	0.138124	0.0650592	0.264393	0.0580814	0.0142345	0.0369082	0.0357172	0.260801	0.136992	0.0556623	0.0748296	0.0924207	0.0149818	0.279769	0.486687	0.0890836	0.295919	0.533809	0.913743	0.421305	0.203619	0.185686	0.00876342	0.17024	0.519213	0.542921	0.0490615	0.103134	0.0637028	0.0395547	0.221119	2.27756	23.4804	7.16665	8.2397	5.80686
Patient	ID7863	2	WT	1	Gout	L	1	193.4	1469.01	11028.5	577.839	45.9373	2961.55	0.0441431	0.0664281	0.418854	0.0326166	0.0151225	0.0366034	0.0215382	0.158856	0.149398	0.116185	0.182317	0.165194	0.0537696	0.300828	0.378172	0.103825	0.21968	0.622073	1.02498	0.462868	0.353359	0.196731	0.0379056	0.220238	0.47712	0.92377	0.0439286	0.113743	0.0484162	0.0716044	0.397195	1.60556	20.6183	14.7911	5.49695	8.28478
Patient	ID7880	2	WT	1	Gout	L	1	157.447	982.767	4656.34	336.588	14.3581	309.443	0.104832	0.0498428	0.33141	0.0461169	0.0105323	0.0202011	0.0114784	0.0937629	0.0514961	0.047996	0.0634902	0.0523946	0.0308185	0.186382	0.274461	0.0898447	0.135124	0.336074	0.960234	0.203896	0.179472	0.137669	0.0187432	0.136463	0.509288	0.804021	0.0421566	0.200579	0.0302774	0.0401429	0.255454	0.961768	14.3009	4.07376	3.70846	7.04279
Patient	ID7930	2	WT	1	Gout	L	1	207.709	924.636	5414.47	547.548	27.748	491.187	0.109412	0.110841	0.355923	0.0918083	0.0419337	0.0619732	0.0655473	0.512374	0.176887	0.119935	0.263646	0.189226	0.0564082	0.130335	0.250605	0.0429002	0.452835	0.749763	1.52463	0.44587	0.2504	0.184239	0.0172335	0.142291	0.956213	0.622938	0.0616568	0.179215	0.0501696	0.0474604	0.439236	4.15938	32.1046	24.9925	9.85229	9.99226
Patient	ID8059	2	WT	1	Gout	L	1	148.001	537.064	6037.01	417.78	11.8722	286.412	0.131019	0.0698607	0.391057	0.0261802	0.00651597	0.00976071	0.0158922	0.0831163	0.106987	0.071958	0.100121	0.0778037	0.0429961	0.227929	0.304691	0.114836	0.0994683	0.603172	0.962817	0.417959	0.2559	0.165473	0.0289516	0.20223	0.820385	0.901582	0.0491257	0.0586285	0.0439075	0.065498	0.354931	0.702638	5.71258	2.68855	2.4666	4.03939
Patient	ID8177	1	WT	1	Gout	L	1	258.347	1396.03	10262	789.287	20.3949	877.728	0.205898	0.0638289	0.46511	0.0649935	0.00951484	0.0282137	0.0127287	0.118741	0.101534	0.103143	0.187085	0.181027	0.0315456	0.136434	0.373238	0.0775591	0.116566	0.914565	1.70058	0.396664	0.40756	0.251412	0.0137723	0.250572	0.565206	1.09588	0.0410034	0.259679	0.0650825	0.0499185	0.290259	2.58691	33.5043	22.3846	7.95029	6.71589
Patient	ID8252	1	WT	1	Gout	L	1	332.081	986.471	5473.73	518.736	16.0948	403.696	0.147222	0.0373214	0.263386	0.0516029	0.0241854	0.0239245	0.0746888	0.122746	0.185336	0.0675354	0.0516908	0.0593168	0.0411128	0.210898	0.307137	0.0650738	0.266391	0.645772	1.01742	0.363202	0.178285	0.190025	0.0270457	0.187083	0.478715	0.669301	0.0218105	0.0527032	0.0386798	0.0486238	0.124118	2.8392	14.0468	12.3213	10.4945	5.48847
Patient	ID8488	1	HOM	1	Gout	L	1	103.044	884.948	4979.81	234.644	1.76062	98.139	0.11817	0.0581667	0.205946	0.0424506	0.0175948	0.034035	0.0193572	0.179724	0.0898613	0.062545	0.121968	0.137333	0.0254951	0.140999	0.14845	0.0697659	0.2296	0.547029	0.913464	0.186313	0.285983	0.131964	0.0206051	0.172634	0.403595	0.438256	0.0304316	0.109258	0.0288687	0.0628621	0.189303	1.77262	23.5497	7.37988	4.96161	9.36987
Patient	ID8628	2	HOM	1	Gout	L	1	137.876	518.672	5417.66	376.528	14.3831	170.784	0.0912462	0.0423634	0.275682	0.00868941	0.0218882	0.0246452	0.0545808	0.212775	0.139863	0.0733801	0.161346	0.0739622	0.0242452	0.102997	0.183761	0.0682261	0.160918	0.484896	0.754868	0.346733	0.134442	0.146405	0.0206018	0.126355	1.37207	0.534282	0.0684309	0.100811	0.0266815	0.0356059	0.237899	1.53153	11.4537	7.86057	3.48524	4.98769
Patient	ID8714	1	HET	1	Gout	L	1	482.399	1046.1	5197.86	486.236	12.3044	356.372	0.135783	0.0615321	0.249449	0.0683998	0.0311658	0.0375559	0.0777301	0.276001	0.165543	0.108223	0.0484839	0.0872372	0.0237007	0.279221	0.501552	0.0691842	0.29669	0.494043	1.13322	0.462971	0.201802	0.214745	0.0121882	0.165402	0.608032	0.476954	0.0588517	0.0474055	0.0251343	0.0385612	0.0955737	7.13966	75.2267	24.6152	55.9978	12.6658
Patient	ID8731	1	WT	1	Gout	L	1	227.734	689.824	5118.2	627.663	30.4367	625.702	0.0790462	0.0363147	0.26247	0.0364321	0.0172946	0.0271734	0.033448	0.176993	0.12364	0.076626	0.128537	0.0586611	0.0238051	0.13035	0.171732	0.0457479	0.148494	0.503056	0.789508	0.224298	0.133646	0.137387	0.0226137	0.176501	0.855859	0.50021	0.0605645	0.0916391	0.0404044	0.0416964	0.21193	2.35382	16.1197	6.78001	4.10572	4.46156
Patient	ID8971	1	WT	1	Gout	L	1	80.8663	1069.61	3599.84	256.285	14.9869	1047.36	0.0932365	0.0669541	0.207725	0.0531243	0.00594464	0.0250758	0.0151428	0.127713	0.0817645	0.051784	0.0760037	0.0650214	0.0143098	0.102992	0.182178	0.0448615	0.0897155	0.365115	0.757057	0.232596	0.142048	0.116832	0.0149027	0.181087	0.256667	0.502677	0.0190885	0.0729416	0.0351769	0.0242067	0.107342	0.45701	7.39	3.38389	2.12401	3.44037
Control	ID3236	1				E		278.469	946.441	2955.09	392.583	9.45087	798.777	0.115706	0.0555159	0.236921	0.0264485	0.0130309	0.0293024	0.0388572	0.091482	0.162329	0.10863	0.0689675	0.158244	0.0238295	0.242332	0.340643	0.0752054	0.163981	0.87964	1.58699	0.402426	0.233848	0.154588	0.0379262	0.159541	0.114842	0.518546	0.0298725	0.0842565	0.0323646	0.0747761	0.1312	2.69237	17.67	5.47669	4.70065	6.61166
Control	ID5901	2				E		271.6	992.505	6758.93	473.734	12.3633	92.2979	0.316351	0.108348	0.740603	0.032452	0.0395451	0.0202187	0.0909886	0.352611	0.402846	0.240933	0.197203	0.436349	0.11608	0.41376	0.493314	0.196843	0.437274	1.68218	3.59579	1.46156	0.966321	0.365864	0.0905208	0.312327	0.34096	1.37322	0.0590101	0.0937323	0.0826775	0.168036	0.61938	1.35854	9.05673	2.94818	3.23317	2.57227
Control	ID5911	2				E		742.03	987.263	3650.77	534.177	10.2195	119.856	0.163053	0.0894891	0.48215	0.0975701	0.0565195	0.0842098	0.137641	0.490122	0.451895	0.488192	0.213541	0.152262	0.0826853	0.63259	0.703312	0.160421	0.593	1.47248	2.15025	0.662538	0.482961	0.325049	0.0448697	0.321959	0.213131	1.06292	0.0284959	0.122758	0.0877194	0.143437	0.399386	2.82051	43.544	14.6812	10.9225	9.20142
Control	ID5915	2				E		115.671	684.131	2205.46	80.0908	3.55636	48.1326	0.174147	0.0587683	0.388636	0.0332984	0.00893766	0.024124	0.019001	0.0746812	0.159949	0.0963296	0.0840457	0.145608	0.0404682	0.278923	0.304603	0.133737	0.127762	0.693547	1.2008	0.372018	0.33217	0.184118	0.0362253	0.171046	0.128148	0.753059	0.0145099	0.0597073	0.0454482	0.112761	0.31125	1.16854	10.4037	2.04292	3.77036	5.64796
Control	ID5935	1				E		165.461	1332.58	4950.36	244.284	6.82135	183.069	0.186462	0.0638279	0.305269	0.0433264	0.0184332	0.0404955	0.0436548	0.133512	0.170405	0.0855108	0.067777	0.107623	0.0296485	0.249383	0.479061	0.0739733	0.175968	0.533813	1.03383	0.284556	0.17195	0.204814	0.0159277	0.259029	0.454809	0.702779	0.0189059	0.0681176	0.0537842	0.103764	0.143128	1.0826	15.9689	9.18506	5.51222	3.20545
Control	ID5936	1				E		411.133	2258.98	8070.51	453.591	7.03526	235.059	0.112286	0.0578836	0.2944	0.0363505	0.0136054	0.033583	0.0241148	0.143625	0.0890017	0.104363	0.127225	0.0750961	0.0264936	0.239106	0.236975	0.0810493	0.126118	0.436956	0.886852	0.335492	0.264476	0.144993	0.025189	0.199083	0.147694	0.555114	0.0129206	0.065607	0.0536547	0.0913356	0.172973	2.11561	23.7141	5.26026	8.91843	5.05525
Control	ID5938	1				E		360.807	2210.79	7575.15	163.756	12.076	162.787	0.0618238	0.0407172	0.149964	0.0112254	0.0164791	0.0219389	0.0383893	0.111636	0.14727	0.0968281	0.0720253	0.0972354	0.0212361	0.118342	0.152493	0.0493005	0.219405	0.944476	1.2154	0.302398	0.27821	0.114252	0.0150826	0.0977134	0.107192	0.382218	0.00516102	0.0589531	0.0246484	0.0854188	0.132746	2.96062	22.9958	7.20947	2.25293	2.52706
Control	ID5940	1				E		417.802	1698.19	6347.42	519.273	8.55069	235.482	0.207673	0.197978	0.785099	0.253093	0.135424	0.163709	0.244125	0.953002	0.427858	0.157065	0.641738	0.225868	0.0675287	0.266621	0.363277	0.135218	1.72177	2.24731	2.87502	0.61295	0.411429	0.375127	0.0786559	0.387122	0.411775	1.66147	0.0418696	0.240221	0.0605183	0.126892	0.582159	5.77399	31.4798	11.9934	7.7315	10.7085
Control	ID5944	2				E		165.507	1071.58	2726.72	120.562	4.92184	108.959	0.124199	0.0523813	0.270969	0.0302223	0.0176395	0.0436977	0.0418135	0.203764	0.128904	0.118101	0.134613	0.0830127	0.0336178	0.129297	0.178599	0.0902438	0.277556	0.505067	0.975483	0.199707	0.265182	0.132969	0.0338136	0.191835	0.127572	0.712417	0.0156996	0.0903138	0.043826	0.0691374	0.310104	2.11864	21.2979	4.7427	3.18936	8.22923
Control	ID5947	1				E		108.362	274.958	2122.58	97.2928	3.92021	50.8212	0.181336	0.0436573	0.289488	0.0350133	0.023823	0.0179676	0.052106	0.19729	0.0882352	0.0579266	0.0780977	0.089654	0.0177106	0.268795	0.309513	0.0635635	0.305921	0.450004	0.986994	0.211725	0.13142	0.147479	0.02263	0.194505	0.222996	0.586449	0.0300571	0.0555296	0.0477821	0.0898196	0.12715	1.33795	11.9001	5.26516	4.58584	4.36933
Control	ID5948	1				E		222.421	822.989	3305.04	156.103	8.24293	106.886	0.218336	0.107115	0.366798	0.0500853	0.0429248	0.0158867	0.0717989	0.198852	0.256587	0.102386	0.0745074	0.265243	0.0241424	0.33403	0.690796	0.168508	0.316111	1.48985	2.84373	0.560114	0.481985	0.236267	0.0330651	0.33554	0.208018	0.688049	0.0268055	0.0416417	0.0630927	0.124308	0.173928	3.44738	26.3907	9.21337	11.7146	14.0839
Control	ID5951	1				E		168.134	490.449	2408.63	51.7608	6.36503	125.751	0.125926	0.109371	0.353949	0.0346776	0.014149	0.0364749	0.0327246	0.11133	0.124082	0.0586612	0.0547448	0.0729242	0.0275126	0.267846	0.437662	0.107527	0.206582	0.54505	1.17634	0.277714	0.36065	0.171973	0.0137903	0.18227	0.134192	0.914333	0.0122659	0.0718521	0.0284176	0.0507902	0.10377	0.760712	25.0679	4.20557	4.69225	5.93487
Control	ID5964	2				E		110.448	800.307	2082.57	81.8002	2.3682	61.4299	0.173559	0.0746651	0.369098	0.0141515	0.0110654	0.0306694	0.0215198	0.162409	0.180389	0.13951	0.144369	0.220314	0.060031	0.216011	0.259234	0.0557681	0.15127	0.753638	1.32188	0.390595	0.378099	0.146118	0.0242889	0.138931	0.13418	0.683118	0.014143	0.0572701	0.0286745	0.123289	0.308585	1.08216	13.7009	2.77835	2.75007	6.31066
Control	ID5967	1				E		410.09	1402.67	5184.48	353.383	17.1776	292.856	0.160377	0.0775207	0.32564	0.0431741	0.0276289	0.0161664	0.0399374	0.22491	0.0768754	0.112486	0.0770016	0.229938	0.013731	0.214556	0.258731	0.0839158	0.364685	0.69925	0.694206	0.663151	0.267508	0.170976	0.0381849	0.186577	0.153331	0.661974	0.00610031	0.057218	0.0371174	0.0904412	0.219078	3.7793	16.928	7.80252	3.24597	5.108
Control	ID5969	2				E		127.189	666.559	2037.1	82.8744	3.22065	52.658	0.159225	0.0554447	0.405777	0.0301107	0.011907	0.032701	0.0319593	0.0906678	0.214253	0.142276	0.103495	0.188624	0.0244535	0.207586	0.291006	0.134541	0.20107	0.751236	1.04269	0.65297	0.392053	0.15988	0.0465751	0.143988	0.208331	0.803963	0.00621321	0.0620349	0.0315814	0.0836682	0.237042	0.9629	13.8516	3.11432	3.83154	5.62846
Control	ID5971	2				E		131.079	664.902	1721.3	117.669	3.91242	40.0981	0.070158	0.105159	0.24457	0.0455233	0.0231235	0.0490288	0.0396998	0.19879	0.151161	0.108847	0.0184512	0.207477	0.0206255	0.221799	0.283227	0.0616048	0.181181	0.492773	0.870048	0.342166	0.289124	0.143663	0.019045	0.163037	0.0621171	0.427629	0.0101251	0.0191824	0.0317886	0.0800325	0.0759683	1.94731	15.5843	3.1314	6.19179	5.57316
Control	ID5972	2				E		94.5572	486.185	1852.23	63.8547	1.11062	35.225	0.10412	0.0494749	0.239895	0.0516714	0.0174088	0.0365064	0.0306169	0.21926	0.0781497	0.0675366	0.0884291	0.163166	0.0279737	0.160861	0.219136	0.0592462	0.278897	0.417104	0.874939	0.300475	0.210153	0.104639	0.016489	0.119137	0.138845	0.400155	0.0236268	0.0270245	0.0537152	0.0716998	0.167468	0.508386	15.8929	2.29232	2.92632	8.15997
Control	ID5973	1				E		204.738	1515.97	4419.35	125.296	6.31774	44.8268	0.114616	0.0408631	0.240331	0.0410369	0.0095535	0.0294037	0.0210996	0.104978	0.0661401	0.0403478	0.0411974	0.0856114	0.0218861	0.187556	0.230114	0.0633134	0.162998	0.344908	0.662935	0.211239	0.253261	0.144042	0.0134281	0.151286	0.381272	0.494572	0.0426512	0.0233353	0.0496011	0.066665	0.133725	0.36445	13.0226	1.38287	2.66709	3.5338
Control	ID5978	2				E		196.601	808.233	1657.56	124.422	6.58659	102.294	0.133398	0.0323745	0.346719	0.0277008	0.0166028	0.0417421	0.0347988	0.145493	0.326021	0.145362	0.133196	0.197112	0.0309833	0.222112	0.317032	0.158601	0.344538	1.12112	1.4011	0.549982	0.389809	0.189933	0.0566207	0.175138	0.200343	0.66142	0.0140735	0.134773	0.0510896	0.134259	0.280014	4.92684	17.7013	3.36643	6.45774	6.86162
Control	ID5986	1				E		164.199	822.912	1926.12	99.6175	2.65899	35.9765	0.144975	0.0978786	0.372462	0.039985	0.0225623	0.0514893	0.0445421	0.374931	0.171383	0.0911663	0.0846431	0.129976	0.0114075	0.231393	0.207124	0.0672794	0.461538	0.738711	0.988272	0.336217	0.231578	0.201719	0.0242462	0.184743	0.383353	0.761758	0.0478234	0.0525612	0.067733	0.0684167	0.214086	1.60543	17.0284	4.46072	4.27991	7.78891
Control	ID5991	1				E		114.115	708.174	2029.04	84.6695	1.71989	82.7015	0.102478	0.0224211	0.171485	0.0387772	0.0067003	0.0289642	0.0197503	0.105124	0.0993827	0.0623273	0.0702526	0.0937703	0.0240332	0.0996896	0.176005	0.0377213	0.126715	0.584662	0.677856	0.13122	0.144388	0.146082	0.0188531	0.0849777	0.120707	0.378935	0.00864572	0.0549151	0.0212087	0.0368257	0.0955501	1.20384	31.2506	5.21139	6.90774	6.47148
Control	ID6001	1				E		120.3	972.419	2323.75	73.7974	2.97143	42.5706	0.160834	0.0552724	0.236581	0.0315622	0.0084606	0.0216696	0.0178802	0.101931	0.0642739	0.0584436	0.0501932	0.103974	0.0237702	0.154766	0.334203	0.090403	0.146905	0.357427	0.856685	0.216018	0.285183	0.117496	0.0214174	0.13338	0.176745	0.481326	0.026195	0.0401219	0.0371794	0.0565145	0.144056	0.655343	10.589	1.7496	1.81831	3.07502
Control	ID6010	2				E		186.909	999.741	2597.44	120.796	7.38103	204.65	0.134248	0.0984702	0.392048	0.0206689	0.0273498	0.0591231	0.0705614	0.231411	0.235649	0.173319	0.13426	0.223366	0.0458481	0.252546	0.355047	0.122307	0.367062	0.86687	1.59496	0.465061	0.422978	0.256149	0.0458745	0.185192	0.236593	0.787149	0.021445	0.191244	0.0330318	0.0656185	0.271626	7.08638	57.169	24.9217	8.13282	11.2935
Control	ID6013	1				E		239.992	859.356	3122.92	203.614	1.36849	40.9223	0.116242	0.0184761	0.14629	0.0254667	0.0130716	0.0169169	0.0298587	0.0840192	0.0580256	0.0273824	0.0495678	0.0457186	0.00909329	0.122991	0.157962	0.0576838	0.119061	0.225768	0.381281	0.165605	0.1062	0.0892889	0.00848775	0.0967518	0.186198	0.357978	0.0242829	0.0289658	0.0238686	0.0484454	0.101994	6.12993	27.902	26.1108	18.7648	17.6979
Control	ID6023	1				E		155.231	1678.6	6588.05	283.175	12.1592	394.379	0.244772	0.105142	0.302913	0.0308275	0.00591838	0.0214088	0.0154066	0.134029	0.038736	0.1431	0.0886218	0.089689	0.0344865	0.455842	0.45515	0.215833	0.120661	0.424643	0.951907	0.210634	0.237633	0.108964	0.0207187	0.198884	0.3161	0.655804	0.013811	0.0896281	0.0614974	0.117651	0.206577	3.89194	11.0364	3.70978	6.98425	10.4472
Control	ID6025	1				E		323.1	666.975	4498.85	167.255	4.06328	92.8187	0.208947	0.0870999	0.439122	0.0679735	0.0151741	0.0276485	0.0402191	0.208914	0.304019	0.0925821	0.192435	0.205229	0.0847555	0.403177	0.482774	0.177975	0.243072	1.17308	1.72651	0.674473	0.409328	0.242842	0.0541594	0.3309	0.204727	0.979011	0.0471553	0.141683	0.0668756	0.115065	0.305453	0.538707	5.4673	2.20752	1.79934	5.38555
Control	ID6280	1				E		268.262	718.639	6787.44	339.782	9.84128	203.363	0.213222	0.0997616	0.350267	0.0308189	0.0206218	0.00946502	0.036908	0.184648	0.0724437	0.105541	0.100436	0.059273	0.0246075	0.204176	0.29911	0.0596629	0.284102	0.582478	1.00376	0.491973	0.238336	0.127099	0.0304388	0.247995	0.346146	0.716895	0.101623	0.0819253	0.0560464	0.113609	0.312271	1.19762	4.68469	2.26206	3.87256	1.8027
Control	ID6362	1				E		221.591	2412.97	4697.85	262.251	12.4083	182.408	0.103906	0.0244861	0.1454	0.0231495	0.00745533	0.022438	0.00813296	0.0946168	0.0427909	0.0342907	0.027506	0.0685786	0.0192256	0.176938	0.33985	0.0556648	0.0842081	0.288933	0.657879	0.173794	0.0761321	0.12896	0.0100804	0.117586	0.185041	0.347546	0.0198992	0.0192599	0.0497861	0.0394036	0.0770012	0.575998	17.868	3.52432	4.32759	6.01306
Control	ID6366	1				E		169.825	585.542	13365.5	158.11	4.49251	333.018	0.103796	0.140047	0.338309	0.0521807	0.0275891	0.0330323	0.0475827	0.245728	0.139932	0.076688	0.132194	0.113634	0.0295316	0.232634	0.194465	0.0939456	0.344205	0.62613	1.38574	0.435376	0.269822	0.166351	0.0230679	0.24276	0.14562	0.747334	0.0163116	0.0839021	0.0583582	0.084031	0.229993	1.20933	9.30632	6.28638	3.74602	8.09231
Control	ID6419	2				E		230.111	852.242	2893.6	184.411	5.97234	95.9655	0.096286	0.0536565	0.31427	0.0489223	0.0210486	0.0322813	0.0346162	0.146586	0.157922	0.123202	0.132898	0.133536	0.0671442	0.129818	0.180465	0.0910234	0.259735	0.695984	1.147	0.382726	0.337207	0.13862	0.0261274	0.160961	0.232497	0.584803	0.0110725	0.094803	0.0357386	0.0730767	0.337923	5.52173	29.6103	11.5396	8.68289	8.16172
Control	ID6424	1				E		189.14	997.131	5283.62	378.279	18.6323	358.484	0.0976521	0.0340612	0.1966	0.0220369	0.00770415	0.0258631	0.0178079	0.0606197	0.0529257	0.0444662	0.0515107	0.0604345	0.0115635	0.115788	0.193913	0.0619115	0.141393	0.374551	0.89134	0.273555	0.141751	0.0848542	0.0124259	0.135172	0.279522	0.433106	0.0252707	0.0267041	0.0224958	0.0443252	0.0851655	1.5697	8.7488	3.7838	3.86414	2.18801
Control	ID6478	1				E		69.258	629.016	3121.27	102.905	3.22151	30.8283	0.115736	0.097241	0.345872	0.0277551	0.0191003	0.0290211	0.0307303	0.204183	0.141551	0.0786319	0.062662	0.0927371	0.0114381	0.149107	0.237698	0.0407898	0.290474	0.622463	0.889524	0.2409	0.209583	0.170547	0.0436625	0.158558	0.295546	0.870351	0.0325452	0.0603665	0.0451152	0.0637152	0.188265	4.56681	26.238	11.8955	5.19098	7.35869
Control	ID7365	1				E		65.8469	588.25	3199.66	197.673	3.61675	168.319	0.172096	0.0622434	0.232772	0.0323603	0.00808281	0.0246359	0.0258904	0.134837	0.112034	0.0667659	0.0357576	0.0693889	0.0532945	0.158201	0.226701	0.106981	0.199139	0.417645	0.6053	0.265738	0.159989	0.130205	0.0284765	0.20804	0.543071	0.398277	0.045633	0.0311828	0.0422385	0.0565642	0.112832	0.809709	9.40809	3.41368	2.01433	3.50277
Control	ID7366	2				E		103.992	892.147	4480.31	268.762	7.13379	400.408	0.160803	0.0545636	0.289522	0.0444891	0.0129978	0.0219104	0.0279792	0.100178	0.102001	0.0507617	0.050986	0.0753904	0.0142277	0.267833	0.422884	0.112584	0.226652	0.513831	0.867186	0.285934	0.17835	0.151052	0.0135068	0.171203	0.689529	0.599958	0.0566396	0.0462113	0.0596276	0.0562601	0.139776	1.47266	11.7587	4.4436	3.08067	6.45185
Control	ID7399	1				E		168.352	966.718	5469.37	303.535	6.89186	283.939	0.120377	0.065294	0.207588	0.0473712	0.0149884	0.0274149	0.0295874	0.19346	0.0850739	0.0699361	0.0407198	0.0765388	0.0075021	0.200303	0.309257	0.0914837	0.299082	0.404604	0.530852	0.213245	0.148007	0.129954	0.0212129	0.120793	0.246574	0.429072	0.0177017	0.0418161	0.0493096	0.0721888	0.0851438	1.36318	14.9484	4.4162	3.85019	4.31299
Control	ID7442	2				E		195.763	1232.49	9893.66	536.204	11.8462	499.586	0.10833	0.0519603	0.233655	0.024321	0.0161315	0.0244107	0.0366794	0.148837	0.152446	0.0916358	0.112997	0.0721523	0.0168139	0.139723	0.20019	0.0411088	0.304025	0.588374	0.717195	0.355272	0.200251	0.134927	0.0257829	0.129312	0.505758	0.492068	0.0437167	0.049048	0.0349187	0.0573892	0.19356	2.42538	12.5804	4.75094	3.42426	7.89583
Control	ID7898	1				E		255.031	1331.58	8363.4	697.854	34.2112	753.315	0.158551	0.0337817	0.448758	0.0381344	0.00899849	0.0325058	0.0198549	0.19199	0.0793126	0.0639709	0.0717515	0.10312	0.031025	0.265882	0.479694	0.142049	0.263231	0.550866	0.970555	0.388615	0.242361	0.186072	0.0183748	0.235624	0.687904	0.920796	0.070372	0.0852974	0.0670386	0.0684132	0.171527	1.64558	13.8961	7.30975	5.30245	5.451
Control	ID5907	1				L		159.287	525.822	2252.65	178.813	12.8506	221.671	0.153199	0.0700903	0.373048	0.0637532	0.0301907	0.032767	0.0543576	0.229551	0.228665	0.183784	0.104744	0.134746	0.0311863	0.271041	0.337205	0.070139	0.268098	1.02832	1.51355	0.418873	0.313551	0.227527	0.0346331	0.131488	0.259739	0.803558	0.0103347	0.0744175	0.0739522	0.102884	0.214337	1.90417	17.8587	3.3931	4.74421	6.00588
Control	ID5908	2				L		100.283	843.47	3420.3	142.874	4.9053	185.666	0.214024	0.0645291	0.365158	0.0574787	0.0231026	0.0511733	0.0476855	0.150923	0.186654	0.131669	0.0940572	0.218281	0.0583848	0.210236	0.363657	0.166639	0.221611	0.837218	1.65889	0.508014	0.511191	0.194638	0.024359	0.226845	0.348655	0.667599	0.0492308	0.0652228	0.0559306	0.129815	0.314552	1.52432	22.6742	4.41248	4.21757	6.95235
Control	ID5916	1				L		84.8706	361.235	1414.25	53.1426	1.61412	42.9339	0.0810696	0.0329695	0.225286	0.0163397	0.00889411	0.0143672	0.022653	0.0773691	0.0946695	0.0363822	0.0628286	0.120677	0.0063667	0.109555	0.151478	0.0410034	0.0946476	0.400684	0.57271	0.301525	0.142229	0.0710427	0.0127179	0.114331	0.0804202	0.381476	0.0156056	0.0270946	0.0536302	0.0407684	0.166685	2.15579	13.1591	7.22227	5.40969	4.26379
Control	ID5923	1				L		362.864	790.206	6995.99	315.183	14.4711	245.915	0.221545	0.130456	0.472666	0.0328589	0.0411002	0.0488581	0.0592776	0.273004	0.282628	0.114547	0.108084	0.114865	0.0446505	0.508144	0.604137	0.205247	0.311176	1.34766	2.08083	0.463978	0.357873	0.46417	0.0218094	0.315974	0.568569	1.03379	0.0178512	0.0594104	0.0563808	0.145811	0.245254	1.21667	15.6757	3.77351	3.92094	3.28235
Control	ID5928	1				L		278.383	1633.91	6081.84	440.991	24.1478	512.002	0.0934683	0.0232425	0.271392	0.0442061	0.0167843	0.0263209	0.0353978	0.194861	0.106129	0.102986	0.233554	0.0428493	0.0453743	0.139534	0.302138	0.0831802	0.272956	0.857973	1.13631	0.170406	0.253088	0.13028	0.0310986	0.132463	0.360397	0.520892	0.0543245	0.101379	0.0527857	0.0326181	0.300381	1.01742	13.9566	5.33014	6.41195	3.8883
Control	ID5929	1				L		235.01	1109.07	7676.43	109.501	8.72194	532.837	0.0931078	0.0835734	0.253196	0.0257766	0.0224979	0.0359077	0.035248	0.160035	0.224502	0.0658482	0.116676	0.154701	0.0289911	0.247376	0.40893	0.0860826	0.251099	0.369894	0.927339	0.286542	0.416943	0.239681	0.0334444	0.253891	0.0919768	0.599715	0.00829517	0.0881639	0.0530046	0.0478959	0.202598	0.938415	12.2236	2.89144	1.75907	3.11488
Control	ID5930	2				L		94.1449	1003.95	2210.06	124.337	3.36177	69.1452	0.134857	0.064202	0.374329	0.0312576	0.00955375	0.0311859	0.0219216	0.16991	0.138902	0.0772076	0.056145	0.234043	0.0246743	0.342689	0.266715	0.146362	0.123315	0.537938	0.758226	0.479498	0.304144	0.145804	0.0209272	0.233835	0.185694	0.665146	0.0321254	0.0278726	0.0582964	0.0967497	0.214158	2.82907	34.4157	5.94446	6.50858	11.2682
Control	ID5946	2				L		103.059	966.261	2413.93	107.748	2.36872	55.3865	0.196858	0.0583176	0.294166	0.0652899	0.0225325	0.036942	0.044502	0.233048	0.110538	0.0993349	0.166582	0.182925	0.0292543	0.233945	0.229696	0.0603994	0.356577	0.691725	1.28566	0.319772	0.368061	0.145706	0.0170287	0.254408	0.150072	0.749088	0.0269007	0.0762085	0.0654235	0.124962	0.318791	1.86447	21.5114	4.80931	3.72574	10.9231
Control	ID6030	1				L		108.216	813.992	3659.27	223.907	8.83467	262.947	0.123831	0.0681492	0.327414	0.0544294	0.0245437	0.0125472	0.0454588	0.17951	0.161518	0.0607314	0.169884	0.138313	0.037455	0.189561	0.225445	0.0896004	0.28792	0.998269	1.33583	0.561859	0.228512	0.16905	0.0289459	0.280209	0.433844	0.663963	0.0691736	0.12373	0.0614585	0.0668862	0.197674	1.33733	7.83348	3.51485	3.67198	4.32171
Control	ID6071	1				L		152.87	801.415	3244.14	156.816	7.16155	226.145	0.0972948	0.0721088	0.35496	0.0330864	0.0144464	0.0270964	0.0324021	0.156375	0.180639	0.110908	0.0424449	0.217934	0.01975	0.299519	0.349171	0.103462	0.233257	0.6955	1.04664	0.482204	0.350607	0.186825	0.025827	0.136033	0.259108	0.593881	0.0245751	0.0452908	0.0431588	0.112588	0.143221	3.29294	30.0625	5.03475	9.0981	12.0981
Control	ID6159	1				L		99.6109	408.151	2982.6	104.205	7.18842	157.327	0.173366	0.0759921	0.341379	0.0976118	0.0412201	0.0781823	0.0634703	0.415468	0.203701	0.10285	0.23361	0.224565	0.0649481	0.222059	0.293069	0.0942669	0.474902	1.09224	0.967501	0.398137	0.335183	0.285411	0.0198712	0.242522	0.67843	0.622705	0.0844178	0.21736	0.106667	0.071586	0.278068	1.35936	16.0779	9.96129	4.73361	5.76916
Control	ID6180	2				L		243.235	927.612	2583.93	121.227	3.55888	90.6628	0.126073	0.102215	0.294584	0.0749279	0.0532156	0.0761105	0.0825193	0.391383	0.207174	0.155271	0.12144	0.215135	0.0482452	0.324536	0.293008	0.0964924	0.448204	0.861369	1.63163	0.550222	0.522041	0.254905	0.0187229	0.140571	0.273148	0.578958	0.0300955	0.082163	0.0393223	0.0754698	0.286676	1.53531	29.2499	9.77005	9.11404	9.20743
Control	ID6217	2				L		205.913	829.999	2294.68	229.854	15.4732	674.372	0.110173	0.0554357	0.31981	0.0290949	0.00808146	0.0329907	0.0190206	0.0813676	0.0903432	0.122333	0.0727031	0.101893	0.0232555	0.244639	0.412853	0.125513	0.150388	0.45743	1.03111	0.293268	0.33667	0.138429	0.0272795	0.168726	0.172675	0.640091	0.0111604	0.0760569	0.0465661	0.0643406	0.190436	2.84191	41.0489	8.61878	10.1902	7.94192
Control	ID6425	1				L		109.319	651.501	3120.21	199.02	16.7007	161.842	0.146147	0.0505365	0.465042	0.0829764	0.0337514	0.0382165	0.0341577	0.133729	0.111756	0.122022	0.142414	0.152943	0.0267405	0.178837	0.610108	0.215084	0.201501	0.342657	1.69644	0.409969	0.430447	0.173805	0.0302604	0.25238	0.274067	0.814236	0.0300789	0.0853692	0.0518704	0.0705317	0.249628	3.19714	24.1774	11.3088	9.24877	6.84524
Control	ID8156	1				L		186.912	987.617	7444.87	428.563	9.05417	250.911	0.132099	0.0961337	0.299855	0.0467671	0.00766274	0.043578	0.0110125	0.198003	0.0464188	0.0438936	0.122127	0.0599242	0.0347409	0.164177	0.267763	0.0622633	0.172812	0.455816	0.995823	0.224252	0.200373	0.154428	0.00807656	0.182323	0.551651	0.56843	0.0449004	0.0772901	0.0523266	0.0367937	0.167694	0.870093	20.3247	8.17578	6.24006	9.9002
Control	ID6279	1				L		234.783	804.838	3302.76	149.049	3.10661	88.5093	0.127873	0.101016	0.343802	0.053893	0.0265829	0.0298576	0.0481797	0.248868	0.127428	0.105244	0.081295	0.152349	0.0405953	0.339332	0.357242	0.141268	0.365617	0.746088	1.04722	0.324402	0.295123	0.146185	0.0120182	0.157157	0.156828	0.59434	0.019697	0.0536576	0.0593549	0.0915303	0.17681	3.38611	41.8632	9.07209	8.12774	11.0315
QC	QC_04							286.529	803.233	4913.24	305.93	10.8011	380.634	0.131317	0.0646399	0.218935	0.0479986	0.0217647	0.027495	0.0373259	0.199047	0.118192	0.109493	0.115493	0.12113	0.0184505	0.17327	0.291559	0.0708467	0.248584	0.585207	0.784146	0.315465	0.230571	0.126507	0.0224603	0.149789	0.39535	0.572804	0.0412392	0.0944457	0.0410967	0.0500882	0.143433	2.63477	17.5724	6.89171	4.29911	6.27393
QC	QC_05							160.414	998.446	6289.69	524.156	31.6572	529.864	0.105826	0.0765975	0.381015	0.0611988	0.0315983	0.0470789	0.0478331	0.248989	0.248444	0.0959118	0.181249	0.193871	0.0323433	0.217003	0.295688	0.091977	0.365897	0.655367	1.2399	0.375696	0.278661	0.244532	0.0266705	0.196991	0.697096	0.739118	0.0471573	0.0970958	0.0472573	0.0712781	0.278978	6.30911	43.8294	26.6784	18.1091	15.7086
QC	QC_06							175.549	952.313	6140.82	548.155	17.1888	486.128	0.113848	0.0289123	0.224086	0.0337016	0.0164936	0.0252977	0.0306136	0.160793	0.0852824	0.066242	0.102152	0.0469395	0.0227318	0.158033	0.270972	0.0746962	0.215029	0.567988	1.08202	0.288705	0.20312	0.12773	0.0124372	0.130691	0.309461	0.355309	0.0306776	0.0560253	0.0302839	0.0361839	0.192303	19.229	203.063	64.1307	62.3659	54.4065
QC	QC_07							252.929	877.605	4553.48	510.805	9.84492	245.504	0.147048	0.0773385	0.387621	0.0480683	0.0150719	0.0559647	0.0607751	0.227812	0.142992	0.0634122	0.116656	0.131009	0.0432803	0.301287	0.414089	0.0777928	0.352225	0.818141	1.16103	0.509489	0.262858	0.262054	0.0275021	0.195594	0.778643	0.865624	0.0830308	0.118598	0.0590813	0.0823355	0.253456	1.37228	19.4208	5.5257	4.91855	4.85073
QC	QC_08							287.979	695.748	5507.42	329.542	28.5764	411.393	0.156627	0.0805045	0.309653	0.0749755	0.0365857	0.034969	0.0495355	0.24842	0.181775	0.15396	0.151523	0.144646	0.0311917	0.186265	0.323421	0.0974822	0.341586	0.412783	1.0128	0.32559	0.414069	0.203738	0.0319577	0.199414	0.548482	0.69295	0.0667757	0.0509354	0.0564545	0.0644833	0.237736	1.83128	12.9565	9.9806	4.35407	5.69861
QC	QC_09							417.378	3454.29	7750.13	1046.27	41.9759	1386.77	0.0895459	0.0518571	0.270027	0.0460658	0.0160013	0.0267643	0.0338639	0.201122	0.120797	0.117261	0.144728	0.121354	0.0226542	0.206255	0.311402	0.0690759	0.250149	0.614175	0.906002	0.349517	0.177034	0.15556	0.0251206	0.138646	0.466965	0.493871	0.0484425	0.112053	0.0383424	0.0425541	0.163967	3.95227	38.9258	13.5531	13.5602	13.9446
QC	QC_10							235.696	602.805	7273.09	498.774	15.3003	279.545	0.138422	0.0512516	0.253618	0.0434718	0.0299723	0.0376234	0.0402346	0.202767	0.172873	0.083939	0.13401	0.184388	0.0292019	0.171091	0.273168	0.0902957	0.280347	0.497625	0.985802	0.224411	0.181609	0.131089	0.0282953	0.130372	0.322116	0.650665	0.0261073	0.08405	0.0377808	0.0451612	0.169054	9.69222	52.6623	23.6937	16.7781	14.707
QC	QC_11							261.795	788.53	5487.25	404.357	22.9252	513.288	0.128132	0.0867129	0.295755	0.0570396	0.0311703	0.0424714	0.0436105	0.216049	0.133997	0.0669111	0.138918	0.096326	0.0210716	0.197981	0.430927	0.0844842	0.319311	0.871252	1.16166	0.378107	0.462645	0.227501	0.0212734	0.221861	0.584423	0.599084	0.0463314	0.101499	0.0478495	0.066573	0.233831	2.82331	24.4442	12.8182	8.60579	5.66688
QC	QC_12							205.43	973.392	4754.77	300.535	16.4268	268.261	0.201855	0.0830241	0.42061	0.0539917	0.03097	0.0454515	0.0625807	0.293419	0.190165	0.112243	0.155538	0.1491	0.0393684	0.289226	0.393189	0.0929164	0.384801	0.719277	1.32846	0.651528	0.240518	0.209422	0.0270419	0.164795	0.694101	0.831307	0.0535154	0.10625	0.0608314	0.0781892	0.325601	2.89077	23.473	9.00341	6.19342	8.55794
QC	QC_13							229.46	779.132	5042.05	574.157	12.3154	608.367	0.105197	0.0582457	0.251293	0.0650087	0.0175888	0.0362254	0.0377046	0.201828	0.169242	0.0832955	0.133164	0.0856265	0.0163301	0.182452	0.285446	0.0669104	0.292169	0.746019	0.982996	0.368466	0.169528	0.154779	0.0121801	0.192072	0.512096	0.626666	0.063932	0.0661067	0.0422629	0.0594127	0.219527	2.69122	27.1445	12.2386	7.20899	10.6404
QC	QC_14							157.253	768.298	5597.48	365.515	17.1108	292.071	0.079441	0.0253956	0.208533	0.0238619	0.0116453	0.0191889	0.029113	0.143208	0.116587	0.0760863	0.0945977	0.114403	0.0211067	0.14295	0.177811	0.0767927	0.192974	0.421981	0.893948	0.139395	0.173675	0.147385	0.0175041	0.118366	0.355782	0.35303	0.0333989	0.0600315	0.0278502	0.0361159	0.123148	2.54582	20.1038	6.88309	5.5064	5.71404
QC	QC_15							232.761	973.871	4696.83	373.574	26.2131	308.696	0.148916	0.0935846	0.326566	0.0735573	0.0295759	0.0432447	0.0517395	0.273832	0.147258	0.195747	0.174581	0.165874	0.0310243	0.218803	0.328478	0.0993633	0.33557	0.564413	1.07655	0.429506	0.417892	0.225702	0.0278714	0.195363	0.558449	0.800631	0.0577669	0.164485	0.0478366	0.0672396	0.22324	3.59986	20.676	15.4084	14.4698	14.6365
QC	QC_16							395.781	1166.09	10099.7	553.686	23.7227	953.271	0.115134	0.045198	0.249079	0.0329837	0.018089	0.0325356	0.0287797	0.153334	0.113712	0.0392465	0.0909527	0.0900128	0.028319	0.163302	0.228524	0.055439	0.213514	0.386755	0.680779	0.289988	0.190422	0.105813	0.0242525	0.128471	0.396524	0.439516	0.0353163	0.0577068	0.0356646	0.0442945	0.167963	5.0812	46.3228	21.6949	14.0954	8.33184
QC	QC_17							338.241	1301.26	5086.34	549.712	18.8664	332.591	0.160996	0.105349	0.385938	0.0881503	0.0384559	0.0578707	0.0678876	0.311706	0.144373	0.147415	0.227331	0.197426	0.0509122	0.330044	0.601045	0.0730402	0.468573	0.865467	1.15201	0.674593	0.378426	0.269375	0.0262317	0.248088	0.67821	0.907428	0.0622555	0.091766	0.0654531	0.0768596	0.315595	3.91143	31.3534	8.55061	4.1073	10.2673
QC	QC_18							150.882	592.703	3918.17	322.515	16.0109	384.84	0.10662	0.0529507	0.224337	0.0324549	0.0194408	0.0216647	0.0337637	0.189834	0.17034	0.0873662	0.10944	0.0742522	0.00584643	0.154893	0.27248	0.0762606	0.223364	0.548389	1.19436	0.232585	0.119537	0.12027	0.0179339	0.125518	0.420532	0.496525	0.0407235	0.0687407	0.0391113	0.0442577	0.189176	2.66392	28.4278	9.14243	6.4074	6.42807
QC	QC_19							190.432	1046.17	4564.25	449.016	17.461	452.831	0.23975	0.0892222	0.550183	0.0800151	0.0431303	0.0605744	0.0743518	0.299295	0.210823	0.133262	0.179435	0.206586	0.0471953	0.320231	0.569099	0.144684	0.509343	1.05369	1.72583	0.648554	0.586727	0.339764	0.0386082	0.232767	0.767813	1.01895	0.069999	0.145563	0.0789273	0.104734	0.360963	2.95452	17.9761	9.73574	6.71125	6.77933
QC	QC_20							147.708	574.553	5210.12	476.973	17.433	288.478	0.0829179	0.0395948	0.211088	0.055731	0.0211827	0.025504	0.0302244	0.172705	0.173207	0.0573292	0.115439	0.129939	0.0175171	0.133393	0.185248	0.0754785	0.228652	0.811198	0.867749	0.201685	0.180004	0.160829	0.0190163	0.134185	0.460071	0.497897	0.0326714	0.0961667	0.0234507	0.0405905	0.140388	2.08972	13.0266	11.7566	9.01062	6.06653
QC	QC_21							383.303	1466.13	10104.5	622.572	26.842	602.368	0.166942	0.0694158	0.332513	0.0464575	0.0194145	0.0551084	0.0555592	0.281662	0.133006	0.133695	0.161793	0.0937647	0.0355673	0.258296	0.295524	0.125114	0.351998	0.611939	1.44587	0.476918	0.299822	0.246852	0.0244034	0.271114	0.644545	0.713866	0.0786526	0.0813839	0.0650932	0.0817839	0.260133	5.94322	55.6532	18.3369	17.2911	26.4446
QC	QC_22							225.582	651.743	6836.34	351.136	19.3456	412.32	0.0788238	0.0344265	0.226545	0.0332745	0.0150476	0.0236503	0.0286926	0.138916	0.0959283	0.0806909	0.0923427	0.107993	0.0111749	0.130118	0.242349	0.0594239	0.20999	0.466538	0.624501	0.184868	0.220322	0.106353	0.0168721	0.127558	0.3312	0.404162	0.035961	0.064851	0.0240134	0.0400048	0.142972	2.64566	29.2074	12.4562	7.08901	5.94944
QC	QC_23							201.993	893.222	5595.57	625.42	19.9288	617.321	0.135503	0.0657496	0.204753	0.0467641	0.0166971	0.0333527	0.0452786	0.21034	0.164415	0.0973182	0.129846	0.147115	0.0350124	0.213321	0.309444	0.073715	0.271611	0.497749	0.924817	0.355525	0.233138	0.122855	0.0140268	0.17688	0.470476	0.53094	0.0450268	0.0785111	0.041059	0.048603	0.185993	4.81757	23.1144	16.6887	13.9855	13.4539
QC	QC_24							254.469	1058.46	4290.25	365.52	17.5318	361.675	0.143808	0.0777375	0.394534	0.0632223	0.0381691	0.0406238	0.0441263	0.245572	0.162902	0.100056	0.158854	0.108768	0.0317834	0.225764	0.381026	0.0755214	0.340368	0.725571	1.31374	0.460464	0.267292	0.253598	0.0360739	0.147111	0.587482	0.778959	0.0500881	0.108331	0.0567494	0.0670488	0.267295	2.9368	27.4932	8.24844	5.1227	6.36189
QC	QC_25							265.042	886.937	5771.95	408.333	21.0408	432.36	0.100819	0.0626087	0.263176	0.0271851	0.0259121	0.041969	0.0392068	0.182369	0.129815	0.0878188	0.131714	0.122017	0.0230762	0.181918	0.274205	0.0589656	0.24284	0.608499	0.998026	0.325374	0.260615	0.155076	0.016805	0.129292	0.460535	0.476793	0.0545055	0.053992	0.0339359	0.0426956	0.180867	2.2966	17.0054	9.75368	6.32544	5.29799
QC	QC_26							236.393	935.974	6979.29	638.819	22.4358	505.843	0.0976558	0.0387785	0.24424	0.0472813	0.0223648	0.0275451	0.0391231	0.19016	0.159233	0.0946654	0.11094	0.10476	0.0196183	0.14998	0.237358	0.0653798	0.24976	0.547298	0.957076	0.259151	0.237933	0.154602	0.0188213	0.115401	0.462217	0.54254	0.0373937	0.091325	0.0385764	0.0422553	0.182677	3.56802	28.3344	12.2325	8.12665	11.3281
QC	QC_27							293.283	878.086	6840.13	391.897	29.8175	472.977	0.142506	0.0375488	0.276516	0.0427137	0.0157507	0.0435913	0.0381731	0.219989	0.137632	0.107992	0.124559	0.140475	0.0376821	0.203843	0.274518	0.0607325	0.306895	0.594141	1.10435	0.354789	0.249915	0.189	0.0210362	0.176238	0.5508	0.591914	0.0262503	0.106906	0.0435334	0.0706732	0.229276	2.89633	27.8526	9.73228	8.76746	8.3584
QC	QC_28							252.733	1167.26	6993.65	554.253	21.0415	586.854	0.162797	0.0782121	0.423196	0.0914202	0.0327997	0.0415005	0.0573068	0.281291	0.217876	0.110969	0.202458	0.181534	0.0629134	0.257864	0.455204	0.143792	0.409163	0.810264	1.38234	0.48445	0.342926	0.233602	0.0436568	0.283944	0.693509	0.874113	0.0835287	0.145318	0.0659592	0.0732964	0.280599	5.8243	30.9266	18.7525	10.5279	10.4732
QC	QC_29							180.08	680.788	4056.63	377.005	14.5644	383.169	0.11784	0.0472582	0.258498	0.0498479	0.0214932	0.0316412	0.0369298	0.178742	0.0874576	0.0760044	0.106449	0.0916438	0.00822271	0.152494	0.239697	0.0850118	0.230407	0.504685	0.795238	0.287836	0.208089	0.148818	0.0186948	0.139919	0.424078	0.493212	0.040175	0.074808	0.0390472	0.0444488	0.176824	2.88274	29.3539	12.1652	9.44042	11.9285
QC	QC_30							192.676	999.898	4399.16	440.628	14.1153	412.127	0.103787	0.0605441	0.237592	0.0505591	0.0217444	0.0217541	0.0396342	0.190304	0.174595	0.0902643	0.124237	0.0999493	0.0255764	0.163901	0.24686	0.0691439	0.264934	0.46756	0.833795	0.31695	0.20322	0.155819	0.0186535	0.158534	0.447928	0.5473	0.0459684	0.0881206	0.0387514	0.0491877	0.185995	5.30292	36.4344	18.4943	15.1859	13.3393
QC	QC_31							208.84	891.079	4256.05	314.518	11.7941	353.801	0.123991	0.0533474	0.239888	0.0609653	0.0185124	0.0328219	0.0424468	0.191406	0.135292	0.0904497	0.128953	0.110488	0.024319	0.205644	0.286152	0.0928232	0.283763	0.543021	0.88123	0.306885	0.274122	0.154407	0.0180856	0.175949	0.497093	0.532751	0.0586862	0.0953619	0.0311052	0.0466791	0.175302	3.83879	33.3171	13.1427	9.36459	7.39912
QC	QC_32							238.058	1017.09	5838.37	489.258	17.7578	406.62	0.109041	0.0780449	0.239421	0.0537405	0.0143981	0.0329669	0.0377175	0.185606	0.126824	0.0908219	0.135779	0.0998952	0.016062	0.1795	0.289546	0.0730984	0.26247	0.565321	1.03161	0.338468	0.206534	0.14925	0.0180446	0.150014	0.478556	0.586574	0.0461417	0.083318	0.0367462	0.0466228	0.193456	3.04842	23.1127	12.2557	8.6756	6.15171
QC	QC_33							180.826	859.066	4440.23	372.989	19.6365	353.853	0.106956	0.0475656	0.218822	0.043601	0.0176321	0.0285503	0.0336686	0.194264	0.161863	0.0774584	0.130058	0.129527	0.028032	0.161034	0.231518	0.0633808	0.250732	0.56754	1.13925	0.278832	0.21785	0.151259	0.0198243	0.109658	0.455303	0.483238	0.055574	0.0683388	0.0340676	0.0532435	0.196513	3.50006	26.5512	9.25479	9.13042	7.41931
QC	QC_34							255.987	985.171	6634.84	499.438	19.8849	361.235	0.105528	0.0406808	0.226619	0.0427292	0.0198493	0.0283818	0.0367772	0.181161	0.110223	0.0895695	0.115157	0.115346	0.0327556	0.212729	0.284401	0.0664565	0.253356	0.628924	1.05722	0.318268	0.228402	0.159098	0.0169312	0.128851	0.48262	0.578891	0.0291852	0.0657202	0.0450174	0.0546635	0.192475	2.80174	24.4676	12.9852	8.88009	8.19753
QC	QC_35							280.002	827.651	5248.55	413.249	19.5299	543.064	0.13408	0.0487937	0.270407	0.0469087	0.024902	0.0295684	0.0415005	0.202042	0.118769	0.118797	0.11079	0.160034	0.0366125	0.160918	0.3206	0.0830749	0.281044	0.521094	0.946976	0.402285	0.245795	0.178045	0.0256508	0.163056	0.479959	0.56821	0.0639956	0.105441	0.0332442	0.0621284	0.226025	2.40526	25.1016	9.80863	9.03353	6.93557
QC	QC_36							187.074	565.317	3773.13	417.092	12.5661	323.657	0.138486	0.0610548	0.316466	0.0574953	0.0224411	0.0418371	0.0437125	0.228556	0.179992	0.107869	0.144215	0.130041	0.0220507	0.251145	0.350635	0.0874158	0.319564	0.857192	1.20812	0.365079	0.291559	0.190824	0.0272282	0.233054	0.597825	0.589795	0.0393042	0.0840388	0.0496877	0.0611935	0.225203	4.4312	42.0499	20.7082	14.5145	15.7954
QC	QC_37							269.395	889.07	5987.18	541.439	24.5444	533.249	0.114263	0.0796859	0.359892	0.0620906	0.0338159	0.0350265	0.0557044	0.256974	0.152525	0.11599	0.147558	0.163038	0.0302229	0.245777	0.383956	0.118276	0.352156	0.74211	1.06818	0.424259	0.315394	0.207607	0.0337076	0.209649	0.592281	0.821581	0.0795866	0.137285	0.0653389	0.0647622	0.228877	2.61432	27.3954	11.3655	5.81029	8.13554
QC	QC_38							239.896	999.072	5248.86	409.303	16.8404	501.688	0.118703	0.049099	0.294025	0.0527432	0.0269207	0.0348902	0.0364017	0.191642	0.126045	0.0883922	0.111398	0.113986	0.0196923	0.139581	0.277872	0.0757843	0.276524	0.677644	0.906499	0.356334	0.241564	0.167133	0.0227601	0.137319	0.415123	0.540682	0.0530781	0.0642926	0.0404965	0.0512247	0.189121	2.89924	22.8324	10.7978	7.252	6.42692
QC	QC_39							203.207	786.572	6677.32	600.649	19.6005	468.844	0.112624	0.0622316	0.31685	0.0304347	0.0201647	0.0365337	0.0438138	0.210419	0.179266	0.105258	0.148562	0.104495	0.02974	0.222074	0.274359	0.0465636	0.288493	0.583254	1.14442	0.345343	0.221369	0.175011	0.0166929	0.129964	0.432987	0.627734	0.0380284	0.0692034	0.0369972	0.0507625	0.215494	2.7471	27.4272	11.4277	9.68906	9.81061
QC	QC_40							243.283	906.123	5685.76	479.083	19.6985	355.619	0.137209	0.0447237	0.320409	0.0387209	0.0207568	0.0339343	0.0432031	0.220088	0.124033	0.0922172	0.132369	0.12763	0.0230016	0.237056	0.355436	0.112564	0.269718	0.501518	1.039	0.341113	0.285035	0.175088	0.0201573	0.170793	0.547067	0.576141	0.0457057	0.104018	0.046862	0.0504354	0.198854	3.51391	23.5658	9.34403	7.18955	7.72912
QC	QC_41							221.322	935.61	5302.22	406.798	20.3733	550.754	0.124659	0.0657856	0.288962	0.0487914	0.025528	0.0395554	0.0420214	0.236312	0.139529	0.110244	0.156172	0.135383	0.0278879	0.187218	0.301527	0.0870631	0.290958	0.630845	1.00922	0.305371	0.258702	0.177496	0.0214494	0.159288	0.612511	0.604682	0.0487877	0.0831135	0.0394756	0.0598432	0.182906	2.72767	22.0315	9.30613	5.19037	7.43634
QC	QC_42							308.512	859.71	5360.33	490.376	22.9546	606.346	0.126681	0.053758	0.255649	0.0391449	0.0270103	0.0278244	0.0436368	0.199433	0.121771	0.0841328	0.132821	0.127177	0.0332319	0.145955	0.259772	0.0788079	0.280404	0.646123	0.924944	0.356513	0.236037	0.155917	0.0229261	0.161924	0.570559	0.579164	0.0404742	0.0902491	0.040731	0.05122	0.220687	3.20879	29.7128	10.9057	8.09698	7.25994
QC	QC_43							204.898	910.748	5509.12	329.211	18.1266	334.869	0.094011	0.0741553	0.261532	0.0491075	0.0181542	0.0376851	0.0380808	0.194712	0.147446	0.0701612	0.130671	0.0888126	0.0208647	0.151121	0.310336	0.0707672	0.261987	0.516035	0.886717	0.310007	0.211034	0.165295	0.0247521	0.134096	0.363752	0.523212	0.0506372	0.0802239	0.044062	0.0470115	0.203638	7.04788	55.5176	23.4061	16.8691	17.2319
QC	QC_44							240.701	1098.75	5965.63	563.902	22.6115	539.941	0.109728	0.0789509	0.238705	0.0333915	0.0264786	0.0407242	0.0424281	0.188811	0.124479	0.105956	0.118725	0.128292	0.0200599	0.158425	0.303594	0.090952	0.281536	0.513796	1.06857	0.31178	0.214206	0.164484	0.0185472	0.184395	0.422798	0.598155	0.0357536	0.0822572	0.0287872	0.0526029	0.206126	3.14882	23.9297	10.8849	9.01382	7.26307
QC	QC_45							175.546	737.882	3906.81	346.318	16.5912	421.924	0.133545	0.0536474	0.270496	0.0438652	0.0191079	0.0310118	0.0386114	0.209975	0.163491	0.102231	0.123016	0.11979	0.0224515	0.215311	0.245755	0.0802755	0.265575	0.576255	0.914075	0.327222	0.237782	0.168089	0.0197544	0.16387	0.484838	0.507213	0.040894	0.101589	0.0254239	0.0564749	0.183477	2.95986	26.406	12.1285	7.81118	8.04313
QC	QC_46							328.022	1155.68	9428.47	538.905	26.9762	612.989	0.101953	0.0452935	0.274501	0.0721446	0.0199585	0.0276906	0.0399994	0.206475	0.140585	0.0771194	0.13001	0.120949	0.0164121	0.25557	0.251085	0.0545896	0.275173	0.669941	1.02416	0.300461	0.260923	0.172349	0.0227674	0.14931	0.424117	0.593364	0.0390446	0.0637722	0.0396506	0.0588342	0.208	3.88678	18.5001	13.7867	9.01788	8.99289
QC	QC_47							197.429	856.14	5370.37	511.663	21.7132	349.73	0.110668	0.0574337	0.245468	0.0665603	0.0199648	0.0376638	0.0313515	0.179752	0.115821	0.0821444	0.121177	0.100669	0.0202959	0.149045	0.213915	0.0788582	0.243799	0.471712	0.912735	0.261942	0.234662	0.148867	0.0226199	0.166152	0.422226	0.539103	0.0416151	0.0757192	0.0348844	0.0450056	0.159564	3.25621	25.3059	10.5324	7.4568	8.61751
QC	QC_48							298.191	819.042	5744.55	491.953	20.7232	556.821	0.140082	0.0608655	0.237713	0.0551084	0.0203026	0.0390944	0.0428461	0.200531	0.153958	0.0851649	0.141065	0.132091	0.0394489	0.21566	0.361759	0.0970968	0.293736	0.602488	1.19603	0.318895	0.261371	0.183715	0.0239372	0.175703	0.560236	0.633493	0.0721581	0.08764	0.0516019	0.0532825	0.215328	3.05632	24.4037	11.9378	8.74945	9.43661
QC	QC_49							235.434	817.182	3800.3	344.959	17.434	400.926	0.146597	0.0671745	0.305175	0.0655392	0.0295079	0.0367579	0.05009	0.248664	0.187802	0.10065	0.163372	0.147304	0.0319922	0.216143	0.402438	0.103354	0.340636	0.765244	1.10957	0.459617	0.320276	0.197061	0.0262569	0.205839	0.641308	0.708328	0.0550487	0.137547	0.0446242	0.0676844	0.264182	3.15733	23.4083	9.78451	7.66381	7.67422
QC	QC_50							282.173	1511.75	8672.49	656.878	17.5249	482.226	0.102636	0.0807069	0.240413	0.0378116	0.0233543	0.0253384	0.0395841	0.199508	0.145631	0.107415	0.10316	0.113483	0.0268569	0.219122	0.251643	0.050497	0.267884	0.643898	0.973353	0.360677	0.259972	0.168949	0.0184193	0.155836	0.497698	0.541668	0.0401539	0.0759774	0.0460573	0.0462113	0.19329	2.86123	23.8706	10.1495	6.68629	7.22123
QC	QC_51							224.356	853.196	4734.1	354.317	14.1788	363.41	0.11534	0.0396072	0.338801	0.0280122	0.019873	0.0307289	0.0378861	0.192023	0.155005	0.0994866	0.138163	0.118176	0.035611	0.19303	0.265324	0.0541746	0.272721	0.653661	0.975167	0.325366	0.194229	0.157472	0.0182371	0.138558	0.451999	0.515415	0.0446679	0.109778	0.0443447	0.0591146	0.187215	2.99279	30.8972	11.0764	8.10232	9.42713
QC	QC_52							254.345	954.922	5716.72	432.68	20.9121	527.944	0.110968	0.0515458	0.297007	0.0364542	0.021449	0.0315048	0.041795	0.209809	0.137604	0.0909126	0.141002	0.114276	0.0337426	0.161689	0.349329	0.0691653	0.297083	0.570097	0.951322	0.331109	0.244122	0.180483	0.0254065	0.128637	0.57613	0.639758	0.0360219	0.070244	0.0298699	0.0533738	0.22215	4.74562	49.5636	20.6988	13.4168	14.0409
QC	QC_53							227.542	947.735	3862.22	436.05	17.8853	432.182	0.117899	0.0358084	0.233709	0.0432833	0.022338	0.0281144	0.0365335	0.185592	0.145072	0.0874901	0.129076	0.103327	0.013328	0.158272	0.264728	0.0720285	0.256768	0.489428	0.992053	0.33496	0.209985	0.149741	0.0217443	0.132804	0.435443	0.497637	0.0445635	0.0985952	0.050866	0.0522516	0.185205	2.98271	28.7984	12.3942	8.91696	9.37458
QC	QC_54							245.007	989.063	6004.33	567.768	23.3312	584.649	0.121533	0.0694741	0.271215	0.0307226	0.0211766	0.0493087	0.0467112	0.19762	0.130031	0.0985053	0.127252	0.108779	0.0291355	0.188879	0.307009	0.0980408	0.260908	0.657669	1.00364	0.339315	0.247667	0.171263	0.0193413	0.149696	0.473303	0.628682	0.0545619	0.0557451	0.0457632	0.0586794	0.213605	3.38958	23.0365	11.385	8.28716	7.88889
QC	QC_55							257.086	863.719	5082.28	482.368	24.8491	452.659	0.119336	0.0637142	0.289946	0.0644227	0.0153268	0.0256364	0.0382708	0.190101	0.13567	0.0857939	0.135218	0.101835	0.0148583	0.118889	0.283873	0.0494025	0.259829	0.524437	0.975004	0.33668	0.243387	0.161574	0.0234267	0.131382	0.485718	0.538919	0.0424355	0.0706708	0.0419403	0.0483814	0.170698	3.4825	30.3183	10.5637	8.7246	9.02814
QC	QC_56							214.553	938.463	4613.05	404.964	18.6797	502.415	0.134915	0.0772538	0.324665	0.0665566	0.0275361	0.0365566	0.0416123	0.261045	0.155522	0.105582	0.131558	0.165052	0.0314264	0.200282	0.339286	0.119782	0.348831	0.805975	1.17245	0.405403	0.306592	0.209526	0.0321377	0.196615	0.548209	0.727195	0.0682322	0.0958633	0.0367837	0.0613582	0.267141	3.98926	28.5986	15.442	10.7477	9.63397
QC	QC_57							244.885	733.607	7228.71	433.231	17.5644	384.012	0.138517	0.0644142	0.248624	0.0780177	0.0258734	0.0205317	0.0404697	0.200866	0.130693	0.0986347	0.138864	0.101241	0.0207673	0.184663	0.294195	0.0712843	0.267216	0.578811	1.04641	0.303915	0.225622	0.15893	0.0214252	0.144141	0.456272	0.55443	0.0491504	0.0978525	0.0315274	0.0420052	0.179297	2.83947	22.1673	9.12287	7.46542	7.9695
QC	QC_58							164.343	263.015	4885.33	334.449	13.5258	331.871	0.0969271	0.0647273	0.257102	0.0378662	0.0232499	0.0385081	0.0331903	0.188903	0.123407	0.0813656	0.118709	0.12208	0.0296907	0.161928	0.246066	0.0651521	0.258121	0.500239	0.965105	0.315371	0.241104	0.161073	0.0141561	0.175575	0.449056	0.504391	0.0417984	0.0652774	0.0488945	0.0483835	0.159622	3.00358	21.8398	11.4072	7.31192	8.02695
QC	QC_59							259.651	1273.86	6090.67	427.432	20.0068	492.101	0.0982391	0.0675458	0.296259	0.0545143	0.0257906	0.0326333	0.0401337	0.212652	0.132827	0.0877454	0.127073	0.136247	0.0217763	0.209579	0.30831	0.100188	0.284656	0.561244	1.11447	0.351111	0.221807	0.174551	0.0215221	0.216547	0.497766	0.498072	0.0236349	0.10017	0.0299128	0.0575117	0.18988	5.01522	35.7327	15.3017	11.1725	10.7552
QC	QC_60							305.315	686.879	8030.32	550.499	25.408	487.253	0.12808	0.0439727	0.271627	0.0413298	0.0221441	0.0410068	0.0406868	0.199095	0.134429	0.0756824	0.132984	0.110846	0.0256242	0.225362	0.2594	0.100357	0.271134	0.599831	0.939548	0.326422	0.262085	0.17332	0.0196446	0.116	0.425434	0.550187	0.040232	0.0896888	0.0530081	0.0636221	0.201576	2.99159	24.7294	10.3658	7.21485	7.41102
QC	QC_61							195.584	959.475	3995.42	412.533	17.4913	401.081	0.127781	0.0739718	0.221762	0.0765009	0.0232791	0.0443598	0.0449331	0.224715	0.177738	0.110014	0.11948	0.142184	0.0264046	0.222098	0.288836	0.0729088	0.291361	0.602499	1.03801	0.334611	0.246941	0.184665	0.0224201	0.157669	0.526282	0.598526	0.0340264	0.0719281	0.034181	0.0585515	0.21784	3.2032	25.8363	11.7503	8.09951	10.1709
QC	QC_62							243.766	1155.18	5776.7	506.422	20.5033	529.767	0.115836	0.0641318	0.238163	0.0365625	0.0199473	0.0189278	0.032452	0.157272	0.136412	0.0855327	0.0929814	0.0866772	0.0159378	0.173988	0.289486	0.0578914	0.22362	0.424536	0.897054	0.327176	0.17248	0.13756	0.0180722	0.135192	0.376425	0.483537	0.0464122	0.0805706	0.0319753	0.0368188	0.189691	4.11109	39.2389	17.8818	10.8772	12.211
QC	QC_63							231.989	1181.09	5617.82	549.8	23.8134	495.63	0.123796	0.0577826	0.356472	0.0527228	0.0227944	0.0405693	0.0488645	0.233006	0.162694	0.0865412	0.151936	0.137918	0.0232282	0.194429	0.306183	0.0726939	0.306018	0.647014	1.01381	0.367768	0.29753	0.182421	0.0265878	0.265386	0.524746	0.645863	0.0631766	0.094093	0.023286	0.0574957	0.237849	2.69689	20.0912	7.6952	4.40233	7.12526
QC	QC_64							286.933	906.635	5266	434.592	20.541	450.567	0.117829	0.0669431	0.316023	0.0564241	0.0266229	0.0350453	0.0424732	0.221855	0.164059	0.128219	0.160915	0.105531	0.0274702	0.169699	0.367772	0.0833353	0.305044	0.702996	1.03813	0.337718	0.249897	0.190569	0.0244869	0.162975	0.519307	0.653871	0.0419836	0.122214	0.0453966	0.0606387	0.214754	2.93972	29.4355	16.6273	10.6188	10.5833
QC	QC_65							333.164	1216.36	6960	591.587	25.6739	598.908	0.0898939	0.0574181	0.269148	0.0484198	0.0172672	0.0383158	0.0421536	0.199144	0.161577	0.0798123	0.129663	0.122803	0.0393132	0.20368	0.25618	0.0610395	0.259813	0.605129	0.972564	0.3372	0.25804	0.157361	0.0164646	0.134004	0.477664	0.511868	0.0515649	0.0790935	0.0463167	0.0466926	0.198269	3.07736	19.9909	9.24244	6.94994	6.24358
QC	QC_66							279.211	961.022	6113.98	513.447	25.2531	545.976	0.123022	0.0404683	0.29784	0.0146622	0.0242567	0.0347175	0.0433731	0.225591	0.158188	0.104974	0.129751	0.136866	0.01741	0.209066	0.240119	0.0909493	0.307768	0.740636	1.21889	0.311481	0.257479	0.185353	0.0315936	0.21274	0.532852	0.729588	0.0664688	0.0912158	0.0493061	0.0727764	0.223389	2.83963	21.0042	8.00611	5.02823	6.13468
QC	QC_67							274.617	1051.35	6249.55	534.935	27.7766	545.337	0.116446	0.0781941	0.274264	0.0520881	0.0241752	0.0188485	0.0407358	0.201322	0.149133	0.101677	0.130777	0.102634	0.0314309	0.216538	0.270517	0.0904069	0.284991	0.621958	0.997906	0.303418	0.251652	0.174179	0.0251062	0.17449	0.530848	0.535001	0.0265119	0.0971689	0.0546423	0.05868	0.20261	2.78295	24.0183	9.68533	7.42062	7.11814
QC	QC_68							227.388	863.277	5821.05	509.519	22.1933	589.504	0.136077	0.0826154	0.324264	0.0382694	0.0305833	0.0458859	0.0409096	0.245706	0.133414	0.116329	0.141014	0.139305	0.021604	0.240343	0.393575	0.0887686	0.322901	0.722146	1.15194	0.409246	0.257341	0.202607	0.0206619	0.187049	0.558138	0.707053	0.0604466	0.0887135	0.0453254	0.0619093	0.228666	2.35959	30.2049	14.587	10.4685	9.57799
QC	QC_69							190.29	729.057	4825.21	331.325	15.4831	319.431	0.121353	0.0448658	0.268714	0.0447568	0.021843	0.035946	0.0366819	0.170078	0.130289	0.0749764	0.116725	0.124866	0.0267991	0.163178	0.266368	0.0691097	0.263968	0.467055	0.901879	0.313766	0.23779	0.152113	0.0218164	0.141738	0.413084	0.549539	0.0298406	0.0918266	0.0301577	0.0413563	0.168837	3.78756	22.653	11.2195	9.82108	9.01173
QC	QC_70							188.272	926.11	4961.46	335.244	10.3278	293.642	0.0932108	0.0508835	0.268864	0.0317126	0.0218961	0.0322387	0.0365563	0.195911	0.137865	0.0909934	0.111191	0.115208	0.0204071	0.18073	0.252092	0.07532	0.244921	0.606921	0.937399	0.301776	0.212899	0.158879	0.0187918	0.122318	0.416746	0.558096	0.0431714	0.0587779	0.0488724	0.0482626	0.188889	4.22072	40.1549	17.1384	11.4847	11.2689
QC	QC_71							305.659	855.199	6233.64	621.471	24.9623	582.256	0.174242	0.0575168	0.257221	0.0891114	0.0193266	0.0369494	0.0470982	0.221776	0.150414	0.091685	0.154655	0.126815	0.0318992	0.180505	0.40576	0.0849678	0.311727	0.615253	1.06447	0.407581	0.285886	0.18122	0.023204	0.166578	0.553351	0.584552	0.0586892	0.0851857	0.0402847	0.0632573	0.216936	4.30321	30.7449	12.2185	8.94518	10.957
SRM	SRM1							191.615	589.066	17733.2	786.583	48.2932	608.248	0.133388	0.0638873	0.278981	0.0317489	0.0147362	0.0243998	0.0284175	0.209372	0.114181	0.029792	0.104223	0.0496084	0.0400864	0.157069	0.254613	0.0543925	0.132679	0.705899	0.63518	0.20095	0.151464	0.144653	0.0173371	0.13329	1.23855	0.713702	0.145098	0.0964278	0.0366545	0.0430327	0.183166	2.15143	20.2192	14.5964	8.83655	5.55472
SRM	SRM2							295.776	1104.03	12661.7	1604.93	71.6251	1216.56	0.112111	0.0312889	0.314019	0.034329	0.0106481	0.0214165	0.0180707	0.165664	0.0317203	0.0341336	0.109395	0.0495585	0.0152591	0.134678	0.191331	0.030382	0.101342	0.340017	0.81254	0.294474	0.083488	0.0708666	0.0176776	0.193871	1.14801	0.577438	0.0491396	0.110475	0.0313135	0.0350319	0.203455	1.08282	15.0446	10.7766	7.85692	2.41325
SRM	SRM3							1358.67	697.974	12635.5	2033.45	149.074	2176.85	0.15939	0.0785001	0.466535	0.0475205	0.0146915	0.0275964	0.0271424	0.213989	0.0573976	0.0203487	0.105627	0.0610722	0.0207626	0.123941	0.263537	0.0523172	0.110364	0.350304	0.92131	0.201705	0.144654	0.0990511	0.0246122	0.19914	1.30475	0.713784	0.0709856	0.0875233	0.0423106	0.0215149	0.222078	2.18564	7.71212	8.99176	6.95588	4.05818
SRM	SRM4							687.288	632.606	11651.9	1772.87	96.9469	2197.93	0.0975348	0.0924147	0.423078	0.035298	0.0104542	0.0314726	0.0299639	0.274604	0.0618459	0.0428246	0.13566	0.0388362	0.0454457	0.273523	0.244548	0.074642	0.168429	0.493206	1.00093	0.454592	0.115206	0.158977	0.0161207	0.169892	1.49285	0.952965	0.208573	0.125669	0.0657642	0.0441751	0.306692	6.83482	26.7543	22.9771	9.72157	8.58062
SRM	SRM5							285.082	444.549	15992.6	1009.67	35.1754	543.641	0.219193	0.0869188	0.482122	0.0580457	0.0210551	0.0455893	0.0445221	0.270729	0.1363	0.0876428	0.182068	0.100386	0.0276462	0.1929	0.27647	0.104642	0.173418	0.453329	1.31067	0.477144	0.206581	0.196001	0.029757	0.331487	1.59057	1.19849	0.0610825	0.119598	0.0801894	0.0574806	0.378516	2.01596	21.7268	18.4697	12.5226	5.10661
SRM	SRM6							247.644	933.052	6971.97	1051.28	48.9772	656.398	0.146157	0.0488651	0.297394	0.0419409	0.0122433	0.0365812	0.0219351	0.146325	0.0630539	0.0323751	0.0892197	0.068169	0.024321	0.167226	0.240098	0.068269	0.121775	0.271723	0.595082	0.304462	0.108202	0.157656	0.00885085	0.28154	0.834209	0.674778	0.0783969	0.0678911	0.043488	0.0408031	0.158377	3.75476	23.7492	26.0933	9.46717	16.3601
SRM	SRM7							263.985	823.281	6364.43	994.49	39.186	811.535	0.114294	0.0394288	0.243114	0.029948	0.014415	0.0206532	0.0169725	0.160332	0.0546422	0.0317737	0.0587885	0.0436198	0.0227992	0.132631	0.158264	0.064787	0.0883224	0.269622	0.579144	0.213968	0.117375	0.120809	0.0136368	0.114137	0.78722	0.570664	0.0804212	0.0686885	0.0365458	0.0364729	0.133994	1.40175	10.277	8.83839	3.02277	4.05907
SRM	SRM8							295.807	936.688	7911.96	841.304	49.2917	738.88	0.0707215	0.0378253	0.161238	0.0160794	0.0106947	0.00638504	0.0109752	0.111115	0.04369	0.0179167	0.0471848	0.0306977	0.00915774	0.0910493	0.132088	0.0551019	0.0514954	0.180412	0.279665	0.126293	0.0637237	0.0811539	0.0111466	0.129903	0.477694	0.368756	0.0356901	0.0217318	0.0213141	0.0201519	0.113162	1.66979	16.8223	12.1574	5.96144	7.86297
SRM	SRM9							222.221	884.503	6647	606.76	32.2105	456.575	0.115498	0.057172	0.255824	0.052082	0.00757178	0.0177129	0.0157938	0.169498	0.075304	0.0294985	0.067864	0.0478315	0.0203017	0.177989	0.177303	0.0505169	0.0898035	0.263815	0.505181	0.188679	0.0900679	0.113015	0.00581353	0.114383	0.620603	0.522384	0.0509844	0.0563185	0.036761	0.0301391	0.163937	1.37278	13.5401	11.6907	4.32771	5.09197
SRM	SRM10							224.148	654.548	6883.94	632.882	26.1735	449.055	0.107292	0.0653265	0.226631	0.0353856	0.0116414	0.0136947	0.0176668	0.141842	0.0547365	0.0309076	0.0542696	0.0425637	0.0258676	0.181763	0.188376	0.0352188	0.0598853	0.20491	0.477162	0.156062	0.068704	0.0951171	0.00668088	0.126472	0.594159	0.5244	0.0568281	0.0448286	0.0336467	0.0249442	0.125622	1.07705	9.12737	8.3415	3.20402	4.08517
[truncated: 566 more columns]
