# Supplementary material for: Alterations in lipidome profiles distinguish early-onset hyperuricemia, gout, and the effect of urate-lowering treatment
Source: Arthritis Res Ther. 2023 Dec 2;25:234. doi: 10.1186/s13075-023-03204-6 (PMC10693150; doi:10.1186/s13075-023-03204-6)
Supplement: Supplementary file 4 — Additional file 4: Supplementary Table 3. Comparison of semiquantitative concentrations (nmol/mL) in SRM NIST 1950 (n=10) with reference values (LipidQC export). [file 13075_2023_3204_MOESM4_ESM.xlsx]

## Sheet: Supplementary Table S3
Comparison of semiquantitative concentrations (nmol/mL) in SRM NIST 1950 (n=10) with reference values (LipidQC export)
Lipid ID (LipidQC software)	Measurement*			Consensus Value**			Units	No. of labs		* Measurement mean ± 1 standard deviation.
CE 16:1	407.224	±	362.653	100	±	27	nmol/mL	11		** Consensus mean ± standard uncertainty.
CE 18:1	770.029	±	199.428	450	±	110	nmol/mL	14
CE 18:2	10545.4	±	4179.27	1700	±	430	nmol/mL	14
CE 18:3	1133.42	±	496.227	84	±	24	nmol/mL	13
CE 20:5	985.567	±	670.586	38	±	8.6	nmol/mL	12
CER d40:1	0.0692872	±	0.0320948	0.65	±	0.12	nmol/mL	18
CER d40:2	0.184386	±	0.0751282	0.15	±	0.021	nmol/mL	6
CER d41:1	0.353324	±	0.159048	0.67	±	0.27	nmol/mL	7
CER d42:2	0.973519	±	0.409417	0.82	±	0.1	nmol/mL	19
FFA 16:0	72.6751	±	16.4261	43	±	13	nmol/mL	5
FFA 18:3	2.28276	±	0.34247	2.9	±	0.62	nmol/mL	6
FFA 20:1	1.39388	±	0.177189	1.8	±	0.17	nmol/mL	3
FFA 20:4	1.29117	±	0.0763551	4.7	±	1.5	nmol/mL	7
FFA 22:6	0.141548	±	0.0132539	1.5	±	0.17	nmol/mL	8
HexCer d34:1	1.00886	±	0.396763	0.86	±	0.21	nmol/mL	6
HexCer d36:1	0.0837199	±	0.0530898	0.13	±	0.043	nmol/mL	5
Cholesterol	1715.96	±	190.96	770	±	110	nmol/mL	8
LPC 14:0	1.22478	±	0.0778261	1	±	0.2	nmol/mL	16
LPC 16:0	76.443	±	5.22085	73	±	11	nmol/mL	20
LPC 16:1	3.69703	±	0.125931	2.4	±	0.35	nmol/mL	19
LPC 17:0	1.98746	±	0.210899	1.4	±	0.24	nmol/mL	6
LPC 17:1	0.32351	±	0.0157311	0.25	±	0.071	nmol/mL	6
LPC 18:0	44.6188	±	3.18491	27	±	3.3	nmol/mL	20
LPC 18:1	29.6673	±	1.46533	18	±	2.3	nmol/mL	19
LPC 18:2	34.8995	±	3.18497	22	±	2.9	nmol/mL	19
LPC 18:3	0.682589	±	0.0630545	0.44	±	0.13	nmol/mL	18
LPC 20:0	0.188908	±	0.0262002	0.1	±	0.034	nmol/mL	7
LPC 20:1	0.415574	±	0.0548731	0.19	±	0.024	nmol/mL	13
LPC 20:2	0.516696	±	0.0369206	0.23	±	0.044	nmol/mL	9
LPC 20:3	3.45134	±	0.157623	1.8	±	0.26	nmol/mL	18
LPC 20:4	9.13958	±	0.651923	6	±	0.6	nmol/mL	20
LPC 20:5	0.499045	±	0.032764	0.33	±	0.092	nmol/mL	15
LPC 22:0	0.068381	±	0.00904237	0.025	±	0.0017	nmol/mL	5
LPC 22:1	0.0277631	±	0.00317988	0.013	±	0.0046	nmol/mL	5
LPC 22:4	0.315665	±	0.0129326	0.12	±	0.041	nmol/mL	8
LPC 22:6	1.43457	±	0.0513714	0.77	±	0.14	nmol/mL	17
LPC 24:0	0.123003	±	0.0127794	0.046	±	0.015	nmol/mL	5
LPC 24:1	0.0361514	±	0.00310944	0.022	±	0.0071	nmol/mL	3
LPC 26:0	0.0723754	±	0.0144413	0.015	±	0.0031	nmol/mL	3
LPC O-16:0	0.206831	±	0.0323072	0.55	±	0.16	nmol/mL	10
LPC O-18:0	0.0617644	±	0.0142175	0.16	±	0.058	nmol/mL	6
LPC O-18:1	0.0307705	±	0.00694054	0.41	±	0.13	nmol/mL	3
LPC O-20:0	0.0133736	±	0.00295518	0.023	±	0.0049	nmol/mL	4
LPE 16:0	1.42221	±	0.10567	0.91	±	0.27	nmol/mL	14
LPE 18:0	2.20603	±	0.212663	1.6	±	0.55	nmol/mL	15
LPE 18:1	1.91856	±	0.125519	1.4	±	0.47	nmol/mL	14
LPE 18:2	3.11009	±	0.201913	1.9	±	0.56	nmol/mL	16
LPE 22:6	0.728636	±	0.0652095	0.52	±	0.18	nmol/mL	12
PC 28:0	0.303259	±	0.0240686	0.16	±	0.025	nmol/mL	4
PC 30:0	3.88948	±	0.433145	1.6	±	0.32	nmol/mL	11
PC 32:0	18.8798	±	0.702936	7.2	±	1	nmol/mL	18
PC 32:1	27.2764	±	3.57246	13	±	1.9	nmol/mL	18
PC 32:3	0.115154	±	0.0253764	0.42	±	0.14	nmol/mL	8
PC 34:0	3.92048	±	0.223536	2.1	±	0.37	nmol/mL	12
PC 34:1	82.6495	±	4.8477	120	±	21	nmol/mL	19
PC 34:5	0.21683	±	0.0736093	0.034	±	0.0045	nmol/mL	5
PC 36:1	44.2448	±	1.90495	26	±	4.6	nmol/mL	17
PC 36:2	85.0702	±	7.26693	140	±	25	nmol/mL	18
PC 36:3	73.9941	±	4.10634	100	±	14	nmol/mL	17
PC 36:4	80.8952	±	7.47041	150	±	28	nmol/mL	19
PC 36:5	29.4573	±	10.0195	11	±	1.8	nmol/mL	16
PC 36:6	0.618138	±	0.221507	0.28	±	0.088	nmol/mL	8
PC 38:2	6.10284	±	1.46422	2.3	±	0.2	nmol/mL	15
PC 38:3	41.922	±	6.00347	26	±	5.2	nmol/mL	14
PC 38:4	78.0168	±	11.193	84	±	14	nmol/mL	18
PC 38:5	72.0183	±	21.5293	42	±	7.9	nmol/mL	18
PC 38:6	62.5475	±	13.775	41	±	4.4	nmol/mL	18
PC 40:4	8.80193	±	1.89498	2.9	±	0.37	nmol/mL	18
PC 40:5	23.655	±	7.12221	6.7	±	1.1	nmol/mL	18
PC 40:6	37.1642	±	11.6275	14	±	2.6	nmol/mL	17
PC 40:7	8.26993	±	2.83661	3.5	±	0.26	nmol/mL	16
PC 40:8	2.1356	±	0.542998	0.73	±	0.2	nmol/mL	14
PC O-30:0/29:0	0.343763	±	0.0308399	0.072	±	0.026	nmol/mL	7
PC O-30:1/P-30:0	0.166216	±	0.0153238	0.047	±	0.0096	nmol/mL	7
PC O-32:0/31:0	4.31611	±	0.244974	1.5	±	0.41	nmol/mL	11
PC O-32:1/P-32:0/31:1	0.856756	±	0.0867067	1.6	±	0.24	nmol/mL	11
PC O-34:0/33:0	1.71029	±	0.0733308	0.76	±	0.17	nmol/mL	10
PC O-34:1/P-34:0/33:1	11.7623	±	0.803403	4.9	±	0.86	nmol/mL	17
PC O-34:2/P-34:1/33:2	13.2368	±	1.86916	5.2	±	1.3	nmol/mL	17
PC O-34:3/P-34:2/33:3	0.190381	±	0.064398	4.7	±	0.88	nmol/mL	12
PC O-35:4/34:4	1.83239	±	0.455225	1	±	0.25	nmol/mL	9
PC O-36:1/P-36:0/35:1	8.15807	±	0.692765	3.5	±	0.99	nmol/mL	16
PC O-36:2/P-36:1/35:2	19.227	±	3.24223	7.4	±	1.7	nmol/mL	17
PC O-36:3/P-36:2/35:3	8.63088	±	1.37811	3.7	±	0.82	nmol/mL	12
PC O-36:4/P-36:3/35:4	29.6791	±	6.91868	12	±	1.4	nmol/mL	17
PC O-36:5/P-36:4/35:5	1.07251	±	0.303886	6.9	±	1.6	nmol/mL	11
PC O-38:2/37:2	4.6801	±	0.381194	0.98	±	0.32	nmol/mL	6
PC O-38:3/P-38:2/37:3	3.91094	±	0.863559	1.5	±	0.51	nmol/mL	14
PC O-38:4/P-38:3/37:4	18.8703	±	4.1938	7.4	±	2	nmol/mL	12
PC O-38:5/P-38:4/37:5	22.6166	±	5.51499	11	±	1.6	nmol/mL	16
PC O-38:6/P-38:5/37:6	3.43904	±	0.900673	3.6	±	1	nmol/mL	12
PC O-40:4/P-40:3/39:4	2.62887	±	0.585093	0.95	±	0.38	nmol/mL	8
PC O-40:5/P-40:4/39:5	2.19218	±	0.504617	1.7	±	0.45	nmol/mL	12
PC O-40:7/P-40:6/39:7	0.702785	±	0.198668	1.1	±	0.23	nmol/mL	9
PC O-42:5/P-42:4	2.37272	±	0.475325	0.79	±	0.12	nmol/mL	7
PC O-42:7	0.193278	±	0.0560049	0.067	±	0.0011	nmol/mL	3
PC P-33:1/32:2	5.58169	±	1.02542	2.6	±	0.37	nmol/mL	16
PC P-35:1/34:2	74.0978	±	3.91113	240	±	47	nmol/mL	18
PC P-35:2/34:3	39.7074	±	10.417	12	±	1.7	nmol/mL	18
PC P-36:5/35:6	0.0150205	±	0.00265851	0.3	±	0.094	nmol/mL	5
PC P-38:6/36:0	0.310733	±	0.0305178	1.2	±	0.39	nmol/mL	10
PE 32:1	0.244309	±	0.0859253	0.34	±	0.12	nmol/mL	6
PE 34:1	2.41927	±	0.351981	1.2	±	0.17	nmol/mL	14
PE 34:2	6.14947	±	1.31524	2.2	±	0.26	nmol/mL	16
PE 34:3	0.214513	±	0.0702429	0.14	±	0.02	nmol/mL	4
PE 35:1	0.0732642	±	0.00727404	0.15	±	0.045	nmol/mL	4
PE 36:1	1.04456	±	0.127989	1.3	±	0.26	nmol/mL	14
PE 36:2	10.089	±	2.23913	6.7	±	0.79	nmol/mL	16
PE 36:3	4.4337	±	1.20008	2.4	±	0.38	nmol/mL	16
PE 36:4	6.84558	±	2.42274	3.1	±	0.39	nmol/mL	16
PE 38:3	0.948683	±	0.286979	0.95	±	0.2	nmol/mL	14
PE 38:4	13.1558	±	4.25987	8.1	±	1.2	nmol/mL	16
PE 38:5	4.69548	±	1.72041	2.7	±	0.47	nmol/mL	12
PE 38:6	6.45104	±	2.63108	3.2	±	0.59	nmol/mL	15
PE 40:4	0.383201	±	0.0992031	0.26	±	0.082	nmol/mL	10
PE 40:5	0.930067	±	0.254456	0.73	±	0.23	nmol/mL	12
PE 40:6	5.00866	±	1.66535	1.8	±	0.36	nmol/mL	14
PE 40:7	1.12079	±	0.420678	0.77	±	0.26	nmol/mL	11
PE O-34:2/P-34:1	0.317613	±	0.093655	0.78	±	0.17	nmol/mL	11
PE O-34:3/P-34:2	1.03343	±	0.203085	1.5	±	0.41	nmol/mL	11
PE O-36:2/P-36:1/35:2	0.463307	±	0.123239	0.93	±	0.22	nmol/mL	12
PE O-36:3/P-36:2/35:3	0.442582	±	0.0699843	3.2	±	0.76	nmol/mL	15
PE O-36:4/P-36:3	1.71274	±	0.385845	1.6	±	0.29	nmol/mL	14
PE O-36:5/P-36:4	0.0945337	±	0.0213827	4.9	±	1.9	nmol/mL	15
PE O-38:4/P-38:3/37:4	0.210058	±	0.0635084	0.94	±	0.18	nmol/mL	9
PE O-38:5/P-38:4	0.773876	±	0.215657	5.8	±	1.9	nmol/mL	17
PE O-38:6/P-38:5	0.975966	±	0.241525	4.9	±	1.2	nmol/mL	16
PE O-38:7/P-38:6	1.69936	±	0.397619	3.5	±	0.98	nmol/mL	8
PE O-40:5/P-40:4/39:5	0.375025	±	0.101722	0.73	±	0.13	nmol/mL	12
PE O-40:6/P-40:5/39:6	0.560984	±	0.103933	1.3	±	0.31	nmol/mL	14
PE O-40:7/P-40:6/39:7	1.32774	±	0.290851	2.5	±	0.72	nmol/mL	14
PG 36:2	1.10506	±	0.335798	0.67	±	0.24	nmol/mL	6
PI 32:1	6.39745	±	1.98312	0.56	±	0.11	nmol/mL	10
PI 34:1	24.6695	±	4.99647	2.4	±	0.42	nmol/mL	14
PI 34:2	35.511	±	7.24185	2.8	±	0.38	nmol/mL	14
PI 36:1	43.6977	±	9.04787	2.1	±	0.59	nmol/mL	13
PI 36:2	83.5987	±	19.9334	7.7	±	0.93	nmol/mL	15
PI 36:3	41.3859	±	8.29088	2.2	±	0.29	nmol/mL	14
PI 36:4	76.7896	±	20.0651	3	±	0.48	nmol/mL	14
PI 38:3	39.7844	±	13.4117	3.4	±	0.54	nmol/mL	14
PI 38:4	262.993	±	92.33	19	±	2.2	nmol/mL	17
PI 38:5	12.5378	±	2.96878	2.5	±	0.44	nmol/mL	15
PI 38:6	2.73281	±	1.01728	0.32	±	0.031	nmol/mL	10
SM d31:1	0.277198	±	0.0164453	0.19	±	0.049	nmol/mL	5
SM d32:1	11.3383	±	1.3561	8.4	±	1.4	nmol/mL	14
SM d32:2	0.894968	±	0.0637653	0.66	±	0.24	nmol/mL	10
SM d33:1	6.74974	±	0.489488	4.7	±	0.64	nmol/mL	14
SM d34:0	9.62555	±	0.394245	5.8	±	1.3	nmol/mL	14
SM d34:1	91.9732	±	5.30203	100	±	15	nmol/mL	21
SM d34:2	21.96	±	1.50486	16	±	2.2	nmol/mL	17
SM d35:1	5.3504	±	0.426453	2.5	±	0.58	nmol/mL	9
SM d35:2	0.800761	±	0.0964087	0.52	±	0.21	nmol/mL	6
SM d36:0	3.04964	±	0.366777	2	±	0.49	nmol/mL	11
SM d36:1	37.6741	±	2.23059	20	±	3.7	nmol/mL	22
SM d36:2	19.1401	±	1.42484	9.6	±	1.5	nmol/mL	22
SM d36:3	1.77855	±	0.280322	1.3	±	0.41	nmol/mL	13
SM d38:1	21.0564	±	0.824208	11	±	3.1	nmol/mL	17
SM d38:2	12.4071	±	0.612057	5.2	±	1.3	nmol/mL	17
SM d38:3	0.482866	±	0.0556344	0.61	±	0.24	nmol/mL	8
SM d39:1	6.91811	±	0.367499	3.6	±	1	nmol/mL	14
SM d39:2	3.37837	±	0.2679	0.61	±	0.16	nmol/mL	9
SM d40:1	38.4594	±	3.31241	20	±	5.1	nmol/mL	17
SM d40:2	32.5715	±	1.35217	12	±	2.8	nmol/mL	15
SM d40:3	6.84036	±	0.822984	2.2	±	0.79	nmol/mL	8
SM d41:1	18.6228	±	0.900199	7.7	±	2.1	nmol/mL	14
SM d41:2	4.76916	±	0.297412	5.8	±	1.4	nmol/mL	14
SM d42:1	25.9656	±	2.15262	20	±	5.4	nmol/mL	21
SM d42:3	39.4708	±	3.23318	17	±	4.7	nmol/mL	12
SM d43:2	2.30514	±	0.13272	1	±	0.29	nmol/mL	10
SM d44:2	0.41657	±	0.034172	0.4	±	0.13	nmol/mL	9
TAG 44:3	0.119631	±	0.0902005	0.18	±	0.0094	nmol/mL	4
TAG 46:2	5.11209	±	2.57337	3.6	±	1.3	nmol/mL	8
TAG 47:2	0.37111	±	0.161804	0.21	±	0.027	nmol/mL	3
TAG 48:1	5.00928	±	1.25406	13	±	3.2	nmol/mL	16
TAG 48:2	32.6678	±	15.6779	16	±	2.8	nmol/mL	15
TAG 48:4	2.22115	±	1.33583	1.3	±	0.23	nmol/mL	5
TAG 49:1	2.21005	±	0.989613	2	±	0.42	nmol/mL	9
TAG 49:2	5.48329	±	2.59591	1.8	±	0.56	nmol/mL	6
TAG 50:1	56.896	±	16.4989	38	±	10	nmol/mL	14
TAG 50:2	60.9228	±	26.6165	47	±	12	nmol/mL	15
TAG 50:3	59.5261	±	32.0138	23	±	6.6	nmol/mL	16
TAG 50:4	20.0596	±	11.584	8.7	±	2.9	nmol/mL	15
TAG 50:5	0.837766	±	0.465399	1.6	±	0.64	nmol/mL	7
TAG 51:2	9.26952	±	4.3128	4.8	±	1.1	nmol/mL	8
TAG 51:3	8.1609	±	3.85413	4.8	±	1.9	nmol/mL	5
TAG 52:1	11.3429	±	6.70395	14	±	2.9	nmol/mL	11
TAG 52:2	117.174	±	47.2143	44	±	14	nmol/mL	16
TAG 52:3	97.6295	±	29.0748	100	±	29	nmol/mL	16
TAG 52:4	109.874	±	50.2969	48	±	17	nmol/mL	15
TAG 52:5	40.121	±	18.4895	15	±	5.7	nmol/mL	13
TAG 53:2	4.76891	±	1.85813	1.9	±	0.41	nmol/mL	9
TAG 53:3	5.00204	±	1.34887	3.7	±	1.1	nmol/mL	6
TAG 53:4	3.59345	±	1.40991	2.4	±	0.76	nmol/mL	6
TAG 54:1	0.319244	±	0.148544	3.2	±	0.91	nmol/mL	10
TAG 54:2	16.5359	±	6.15155	8.2	±	2.6	nmol/mL	13
TAG 54:3	99.6026	±	32.7681	26	±	9.8	nmol/mL	15
TAG 54:4	140.875	±	63.7509	36	±	13	nmol/mL	15
TAG 54:5	89.6556	±	44.2392	27	±	11	nmol/mL	15
TAG 54:6	61.4086	±	29.95	14	±	5.1	nmol/mL	16
TAG 55:3	0.362078	±	0.118418	0.43	±	0.15	nmol/mL	3
TAG 56:2	0.199427	±	0.092672	0.69	±	0.23	nmol/mL	5
TAG 56:3	1.36653	±	0.723188	1.4	±	0.14	nmol/mL	6
TAG 56:4	1.60636	±	0.515417	2	±	0.56	nmol/mL	10
TAG 56:5	10.208	±	4.48084	4.1	±	1.4	nmol/mL	12
TAG 56:7	15.0399	±	6.98211	13	±	2.7	nmol/mL	8
TAG 58:8	2.08058	±	0.951306	0.68	±	0.21	nmol/mL	9
TAG 58:9	1.80896	±	1.04745	1.2	±	0.27	nmol/mL	6
