# Supplementary material for: Alterations in lipidome profiles distinguish early-onset hyperuricemia, gout, and the effect of urate-lowering treatment
Source: Arthritis Res Ther. 2023 Dec 2;25:234. doi: 10.1186/s13075-023-03204-6 (PMC10693150; doi:10.1186/s13075-023-03204-6)
Supplement: Supplementary file 5 — Additional file 5: Supplementary Table 4. Statistical evaluation of the data by log2 fold change and -log p-value of Mann-Whitnney U test. [file 13075_2023_3204_MOESM5_ESM.xlsx]

## Sheet: Supplementary Table S4
Statistical evaluation of the data by log2 fold change and -log p-value of Mann-Whitnney U test
Lipid	log2 fold change_Patient vs. Control	log2 fold change_Patient_T0 vs. Control	log2 fold change_Patient_T1 vs. Control	log2 fold change_HUA vs. Control	log2 fold change_Gout vs. Control	log2 fold change_HUA_T0 vs. Control	log2 fold change_HUA_T1 vs. Control	log2 fold change_Gout_T0 vs. Control	log2 fold change_Gout_T1 vs. Control	log2 fold change_HUA≤40_T0 vs. Control	log2 fold change_HUA≤40_T1 vs. Control	log2 fold change_Gout≤40_T0 vs. Control	log2 fold change_Gout≤40_T1 vs. Control	log2 fold change_HUA>40_T0 vs. Control	log2 fold change_HUA>40_T1 vs. Control	log2 fold change_Gout>40_T0 vs. Control	log2 fold change_Gout>40_T1 vs. Control	log2 fold change_HUA≤40_T0 vs. HUA≤40_T1	log2 fold change_Gout≤40_T0 vs. Gout≤40_T1	log2 fold change_HUA≤40 vs. Control≤40	log2 fold change_Gout≤40 vs. Control≤40	log2 fold change_HUA>40 vs. Control>40	log2 fold change_Gout>40 vs. Control>40	log2 fold change_HUA≤40 vs. Control	log2 fold change_Gout≤40 vs. Control	log2 fold change_HUA>40 vs. Control	log2 fold change_Gout>40 vs. Control	log2 fold change_HUA vs. Gout	log2 fold change_HUAE vs. GoutE	log2 fold change_HUAL vs. GoutL	log2 fold change_HUA_Male vs. Control_Male	log2 fold change_Gout_Male vs. Control_Male	log2 fold change_HUA_Female vs. Control_Female	log2 fold change_Gout_Female vs. Control_Female	-log Mann-Whitney p-value_Patient vs. Control	-log Mann-Whitney p-value_HUA vs. Gout	-log Mann-Whitney p-value_HUA vs. Control	-log Mann-Whitney p-value_Gout vs. Control	-log Mann-Whitney p-value_HUA≤40 vs. Gout≤40	-log Mann-Whitney p-value_HUA≤40 vs. Control	-log Mann-Whitney p-value_HUA>40 vs. Gout>40	-log Mann-Whitney p-value_HUA>40 vs. Control	-log Mann-Whitney p-value_Gout≤40 vs. Control	-log Mann-Whitney p-value_Gout>40 vs. Control	-log Mann-Whitney p-value_HUA≤40_T0 vs. HUA≤40_T1	-log Mann-Whitney p-value_HUA≤40_T0 vs. Control	-log Mann-Whitney p-value_HUA≤40_T1 vs. Control	-log Mann-Whitney p-value_HUA>40_T0 vs. HUA>40_T1	-log Mann-Whitney p-value_HUA>40_T0 vs. Control
CE 16:1	0.413327	0.388095	0.45422	0.206659	0.517904	0.206659	0.195292	0.572797	0.502753	0.0228788	-0.166336	0.59238	0.615807	0.6648	0.582472	0.438439	0.352333	0.189215	-0.0234269	-0.1597	0.45669	0.704248	0.488823	-0.0214133	0.594977	0.582472	0.367047	-0.311245	-0.61639	0.215425	-0.0657299	0.38439	0.712718	0.57994	2.73491	2.66394	0.538187	3.97915	5.00882	0.0902166	1.24387	3.51942	4.35051	2.24685	0.351218	0.00703396	0.335322	0.0113357	2.45118
CE 18:1	0.210599	0.125137	0.255978	0.0976914	0.231872	0.0915923	0.317529	0.193063	0.255139	0.0603726	0.0403685	0.103142	0.303991	0.430641	0.445418	0.23179	0.212342	0.0200041	-0.200849	-0.00564592	0.213323	0.482772	0.265801	0.0603726	0.279341	0.430641	0.21367	-0.134181	-0.218969	0.216971	0.142072	0.282261	0.106983	0.209678	1.42381	1.40856	0.471083	1.84963	2.40897	0.0426116	1.4429	2.6304	1.42785	1.80459	0.283362	0.115204	0.192496	0.0348596	2.02461
CE 18:2	0.813785	0.966036	0.773645	0.811962	0.815281	0.842569	0.64591	1.09781	0.791014	0.842569	0.360172	1.24432	0.870642	0.811206	0.856986	0.660381	0.714628	0.482396	0.373678	0.760066	1.02149	0.862299	0.739574	0.786894	1.04832	0.834474	0.71175	-0.00331842	-0.261428	0.122725	0.368027	0.387306	1.13869	1.11593	8.27059	0.660542	5.58015	8.23586	2.4128	4.81433	0.814723	3.28943	8.81578	4.70544	1.62183	5.30214	0.644558	0.0855492	2.45118
CE 18:3	1.47012	1.60947	1.34341	1.43232	1.48443	1.60676	1.12481	1.74182	1.37318	1.60947	1.04715	1.76569	1.71196	1.28121	1.6319	1.54167	1.15033	0.562316	0.0537273	1.40182	1.68704	1.50961	1.29986	1.43232	1.71755	1.41096	1.20121	-0.0521054	-0.285227	0.209749	1.19357	1.22134	1.77011	1.75262	15.6163	0.526651	10.9793	15.1705	2.07665	9.50433	0.646118	6.1328	15.1366	9.63481	1.98159	9.97485	1.67772	0.0348596	3.92157
CE 18:4	1.31833	1.42383	1.21093	1.28745	1.33832	1.30503	1.13411	1.51763	1.22139	1.23175	0.488311	1.5498	1.56666	1.73211	1.54729	1.34478	0.951742	0.743434	-0.0168587	1.15097	1.61516	1.34029	0.851901	1.08561	1.5498	1.54729	1.0589	-0.0508759	-0.464191	0.488388	1.1419	1.28193	1.86461	1.65634	12.7063	0.377173	8.68562	12.5236	2.19926	6.54523	1.6748	6.99313	13.3384	7.13527	1.1489	6.92678	1.14417	0.0348596	3.89167
CE 20:5	1.35346	1.54549	1.25637	1.3576	1.33612	1.42402	1.07162	1.77631	1.26957	1.3826	0.718691	1.86021	1.59286	1.64521	1.77455	1.2204	1.11832	0.663909	0.267349	1.71201	2.16514	1.34524	0.807162	1.27872	1.73185	1.67687	1.13879	0.0214747	-0.453124	0.538079	1.18018	1.15832	2.02202	2.20544	12.7897	0.771092	8.53541	12.7395	1.99224	6.99105	0.570988	5.62467	12.5436	8.30105	1.45537	7.32925	1.29383	0	4.25824
Cer d18:1/15:1	-0.0716979	-0.0858211	-0.0671747	-0.143009	-0.0488086	-0.158094	-0.0794649	0.0406861	-0.0607357	-0.198576	0.0850748	-0.0111062	-0.0406145	-0.0813234	-0.38484	0.079692	-0.0996881	-0.283651	0.0295083	-0.143896	-0.041489	-0.186702	-0.0398024	-0.13473	-0.0323233	-0.224081	-0.0771811	-0.0942003	-0.102407	-0.1469	-0.108049	0.0122122	0.0372717	-0.0886738	1.49825	0.750971	1.88518	1.08702	0.512074	1.30191	0.769365	2.01682	0.689967	1.33015	1.25218	1.71336	0.0864794	0.548315	0.914191
Cer d18:0/16:0	-0.046801	-0.139784	-0.0069258	-0.181623	-0.00919134	-0.335433	0.197478	0.0418028	-0.0249915	-0.393451	-0.190026	-0.0559377	-0.0359353	0.19651	0.381595	0.306072	-0.0132804	-0.203425	-0.0200024	-0.25487	0.089145	0.163512	-0.10639	-0.38245	-0.0384351	0.269992	8.99068e-05	-0.172431	-0.344015	0.269902	-0.380352	-0.120778	0.0965094	0.296904	0.537744	2.94039	1.58352	0.127082	3.56672	2.5686	0.599424	0.242231	0.210524	0.0047561	0.127678	2.68541	0.559932	0.969796	0.168325
Cer d18:1/16:1	-0.191263	-0.206932	-0.116318	-0.274531	-0.0764693	-0.266864	-0.374484	0.0448695	-0.108702	-0.334439	-0.390149	-0.118388	-0.13603	-0.0669972	-0.0435168	0.128145	-0.0828232	0.0557102	0.017642	-0.285145	-0.0512516	-0.109066	-0.100418	-0.352281	-0.118388	-0.0447212	-0.0360739	-0.198062	-0.233893	-0.00864726	-0.288215	-0.0491821	-0.238534	0.1924	1.02126	3.279	2.8515	0.303077	3.99622	4.06033	0.138876	0.0227483	0.370127	0.149321	0.0889349	3.81962	1.48882	0.141257	0.0271721
Cer d18:0/18:0	0.23428	0.064491	0.352449	-0.00858924	0.326125	-0.105815	0.424704	0.231511	0.341489	-0.147738	0.201718	0.0930557	0.2213	0.122201	0.64975	0.526488	0.542968	-0.349456	-0.128244	-0.0378449	0.265308	-0.122256	0.0717886	-0.105815	0.197337	0.347187	0.541232	-0.334714	-0.303153	-0.194044	-0.203633	0.244192	0.556105	0.507864	0.641283	2.32982	0.200836	1.31792	1.19222	0.557169	0.782206	0.590833	0.252237	3.17723	0.243386	0.680455	0.00293933	1.29822	0.115026
Cer d16:0/22:0	0.0682276	-0.236013	0.372352	-0.269176	0.222326	-0.344906	0.513159	0.0650366	0.345342	-0.370898	0.17632	-0.0386846	0.345342	-0.252638	0.756785	0.311414	0.313134	-0.547218	-0.384027	-0.271699	0.218269	-0.181911	-0.131615	-0.328938	0.16103	0.261118	0.311414	-0.491502	-0.489968	-0.0502953	-0.269153	0.315345	-0.0938719	-0.0817884	0.067553	3.35437	0.945676	0.56916	3.21095	1.72704	0.0578358	0.435175	0.30176	0.818853	1.1489	2.23641	0.0527017	2.57716	0.374789
Cer d18:0/20:0	-0.023155	-0.204867	0.0850573	-0.209002	0.0460215	-0.282576	0.136931	-0.0505447	0.0779494	-0.307982	-0.225213	-0.117534	-0.0222448	-0.254142	0.467083	0.172478	0.243169	-0.0827693	-0.0952892	-0.228281	0.0356334	-0.0455342	0.0633927	-0.307982	-0.0440675	0.122134	0.231061	-0.255024	-0.263914	-0.108927	-0.188654	0.122152	-0.0554246	-0.0921469	0.077848	2.90393	1.17964	0.305459	1.92324	1.95568	0.452616	0.266607	0.16934	1.3442	0.584532	2.13813	0.316161	2.04784	0.458365
Cer d16:0/24:0	9.94449e-05	-0.304868	0.29769	-0.326461	0.159019	-0.398406	0.3309	-0.0340406	0.294064	-0.398406	-0.31687	-0.189265	0.370895	-0.426167	0.588972	0.0572265	0.152996	-0.0815353	-0.560159	-0.372309	0.208277	-0.285643	-0.0910608	-0.398406	0.182181	-0.104994	0.0895888	-0.48548	-0.580587	-0.194583	-0.342576	0.180327	-0.287661	-0.0187301	0.0621806	2.65092	1.26306	0.363192	2.81181	1.85164	0.0578358	0.0624792	0.344178	0.290469	0.360042	2.13067	0.176292	1.44578	0.72108
Cer d18:0/22:0	0.219989	0.0908971	0.382951	0.0321444	0.289763	-0.00949845	0.382951	0.17258	0.382722	-0.101529	-0.0735939	0.112299	0.44944	0.0950837	0.647784	0.281104	0.270394	-0.0279351	-0.337141	0.103096	0.531354	0.136948	0.141408	-0.0879468	0.340311	0.276644	0.281104	-0.257618	-0.428258	-0.00446031	-0.135196	0.207109	0.328427	0.338519	1.59985	3.01168	0.200836	2.48021	3.77109	0.142098	0.203162	1.58753	2.14102	2.07456	0.197842	0.200014	0.0727166	2.35369	0.243279
Cer d16:1/24:0	-0.140946	-0.248775	0.00150104	-0.252845	-0.0602453	-0.285917	-0.039306	-0.224658	0.0161749	-0.369223	-0.156563	-0.227029	0.0713868	0.213877	0.0976314	-0.0602039	-0.0244404	-0.21266	-0.298416	-0.351756	-0.0714636	-0.00462065	-0.132893	-0.351756	-0.0714636	0.0976314	-0.0306411	-0.192599	-0.280292	0.128272	0.0318236	0.255726	-0.341277	-0.193175	0.189482	0.787839	0.51904	0.0376463	1.62154	1.03724	0.76298	0.464801	0.0318505	0.134957	0.584532	1.24804	0.0334318	0.379258	0.632163
Cer d16:1/24:1	-0.300159	-0.510423	-0.155702	-0.58071	-0.17143	-0.719438	-0.150297	-0.237739	-0.155702	-0.827838	-0.49503	-0.264131	-0.226883	0.0135697	-0.0725959	-0.101416	-0.0075706	-0.332808	-0.0372479	-0.636132	-0.130793	-0.140404	-0.0877967	-0.7377	-0.232361	-0.0725959	-0.0199885	-0.409279	-0.505339	-0.0526074	-0.463115	0.0237068	-0.698865	-0.310852	0.980755	5.82581	3.39119	0.176217	6.7958	5.58158	0.157179	0.337295	0.487305	0.159772	1.07772	5.92764	0.973163	0.0348596	0.306723
Cer d18:1/22:1	0.168678	0.000387406	0.245047	-0.28655	0.344187	-0.340689	-0.210477	0.421848	0.304647	-0.483549	-0.386133	0.402661	0.322069	0.432289	0.17918	0.440784	0.304647	-0.0974154	0.0805923	-0.298393	0.523479	-0.0639317	-0.00165608	-0.477634	0.344238	0.28186	0.344136	-0.630737	-0.821872	-0.0622756	-0.17241	0.504279	-0.114736	0.181985	0.3373	6.75211	1.45541	1.53223	7.71462	2.74246	0.00986916	0.624249	1.42785	1.17597	0.0765665	2.55286	1.11211	0.202222	0.787692
Cer d18:2/22:0	-0.484117	-0.617225	-0.417623	-0.595615	-0.455744	-0.673581	-0.410288	-0.539473	-0.417623	-0.770511	-0.410288	-0.567216	-0.476497	0.119808	-0.336479	-0.412843	-0.339263	-0.360223	-0.0907187	-0.429566	-0.187955	-0.292226	-0.573534	-0.751588	-0.509977	-0.0602815	-0.34159	-0.139871	-0.241611	0.281308	-0.320891	-0.133722	-0.709575	-1.03745	2.87874	0.755684	3.38456	2.15746	0.910128	4.26107	0.295179	0.364347	2.42505	1.1892	0.433409	4.25402	1.14417	0.692574	0.00293933
Cer d18:2/22:1	-0.049374	-0.24842	0.135439	-0.342895	0.142644	-0.379262	-0.342895	0.0394224	0.144349	-0.566943	-0.641144	-0.184175	0.146437	0.247088	-0.0849696	0.49054	0.141314	0.0742011	-0.330612	-0.41741	0.316685	-0.0723211	-0.063436	-0.602382	0.131712	0.164483	0.173368	-0.485539	-0.734094	-0.0088851	-0.452506	0.190784	-0.272721	0.202975	0.369781	4.20883	2.12871	0.113033	3.77109	3.12339	0.340387	0.0444319	0.0965867	0.46943	0.0644672	2.87327	1.31101	0.304075	0.200732
Cer d18:1/22:4	-0.243825	-0.29145	-0.172676	-0.302036	-0.184155	-0.302036	-0.363194	-0.268372	-0.158486	-0.351957	-0.161916	-0.288788	-0.136471	-0.252973	-0.571255	-0.17752	-0.166537	-0.190041	-0.152317	-0.312418	-0.209771	-0.402195	-0.285005	-0.31445	-0.211803	-0.29471	-0.17752	-0.11788	-0.102647	-0.11719	-0.30515	-0.178817	-0.250732	-0.257824	1.72226	0.962869	2.17074	1.24427	0.835389	1.96811	0.331174	1.20899	1.03417	1.12803	0.141146	1.9769	0.571717	0.171084	0.787692
Cer d18:1/22:5	-0.0229982	-0.0438648	-0.00763383	-0.195242	0.0521674	-0.210227	-0.115678	0.181393	0.0170821	-0.215905	-0.153168	0.224254	-0.00521654	-0.147159	-0.0412876	0.0923373	0.0228415	-0.0627376	0.229471	-0.185417	0.0954947	-0.181613	-0.0409627	-0.199946	0.0809657	-0.10023	0.0404195	-0.247409	-0.280911	-0.14065	-0.255815	0.0297239	-0.0631222	0.074157	0.0492733	4.73329	1.30785	0.405773	4.53007	1.63502	0.437317	0.151636	0.460708	0.235141	0.452529	1.69336	0.405399	0.268686	0.225986
Cer d18:2/22:5	-0.261592	-0.276721	-0.254955	-0.318109	-0.202217	-0.313789	-0.34198	-0.151357	-0.232732	-0.370429	-0.321368	-0.137198	-0.186098	-0.0583129	-0.489188	-0.180551	-0.262668	-0.0490612	0.0488999	-0.327734	-0.171144	-0.293963	-0.336489	-0.330276	-0.173687	-0.216652	-0.259178	-0.115892	-0.15659	0.0425261	-0.211785	-0.125305	-0.574371	-0.45452	2.2853	1.01621	2.71369	1.70961	1.42082	2.80915	0.0902499	0.929788	1.22172	1.82637	0.107997	2.6353	1.09624	0.797711	0.160447
Cer d18:0/23:0	-0.124944	-0.336457	0.118464	-0.336457	-0.0458329	-0.506435	0.20464	-0.280686	0.0887739	-0.626179	-0.243846	-0.299384	-0.00289541	-0.168704	0.682207	-0.0738954	0.133574	-0.382333	-0.296489	-0.551131	-0.0441975	0.0875692	0.0435008	-0.598003	-0.0910699	0.135595	0.0915268	-0.290624	-0.506934	0.0440685	-0.388583	0.00103939	-0.388672	-0.0289443	0.227489	2.64875	1.41673	0.133747	3.20208	2.74983	0.322046	0.711176	0.0578731	0.451895	0.789917	3.25927	0.168325	1.22815	0.129817
Cer d18:1/23:0	-0.15551	-0.25075	-0.0584745	-0.34093	-0.0631046	-0.386226	-0.134876	-0.0639987	-0.050018	-0.4151	-0.402745	-0.0641638	-0.0691518	0.275139	0.127824	0.0298477	-0.0205986	-0.0123551	0.004988	-0.31293	0.0262207	-0.0366986	-0.212504	-0.403314	-0.0641638	0.174901	-0.000903995	-0.277826	-0.339151	0.175805	-0.293603	0.0317842	-0.313563	-0.172623	1.04869	2.86094	2.39827	0.427033	4.38815	3.75125	0.795142	0.173262	0.360069	0.398056	0.368943	3.68017	1.12809	0.171084	0.176292
Cer d18:1/24:1	-0.0943694	-0.252651	0.0355605	-0.301108	0.0690759	-0.42233	-0.183394	0.162244	0.037083	-0.514294	-0.325227	0.134248	0.0278565	0.0834741	0.0767541	0.220843	0.0834238	-0.189067	0.106392	-0.436568	0.0993434	0.00100864	0.0101395	-0.499651	0.0362604	0.0834741	0.0926049	-0.370184	-0.535912	-0.00913085	-0.356294	0.116346	-0.148798	-0.0516428	0.766745	8.2665	4.0587	0.0499142	8.59013	6.05904	0.153479	0.048885	0.0908908	0.265976	0.789917	6.32548	1.17667	0.112775	0.0148954
Cer d18:2/24:0	-0.182352	-0.201986	-0.158652	-0.132309	-0.190327	-0.109621	-0.137692	-0.272897	-0.180152	-0.283145	-0.191882	-0.268957	-0.180152	0.302111	-0.137692	-0.425598	-0.168676	-0.0912635	-0.0888058	-0.25784	-0.164905	-0.283736	-0.430289	-0.283145	-0.19021	-0.0438907	-0.190444	0.0580178	-0.0929353	0.146553	-0.03759	-0.0141312	-0.153203	-0.173337	1.28503	0.229401	1.29148	1.08102	0.588586	1.8156	0.521241	0.00609074	1.01254	0.837546	0.0353813	1.6537	0.856916	1.29822	0.559932
Cer d18:2/24:1	-0.410407	-0.573781	-0.319026	-0.604727	-0.306634	-0.681347	-0.425032	-0.471822	-0.220399	-0.805034	-0.559187	-0.502571	-0.342157	-0.189017	-0.367971	-0.297765	-0.172185	-0.245847	-0.160414	-0.688481	-0.314332	-0.512329	-0.449912	-0.76152	-0.38737	-0.24036	-0.177943	-0.298093	-0.37415	-0.0624166	-0.554561	-0.205619	-0.59088	-0.490435	3.61371	3.78863	6.00854	2.06315	3.84863	7.66322	0.0836144	0.550143	2.72208	0.804036	1.00869	7.787	1.71684	0.234768	0.200732
Cer d18:1/26:1	0.0985963	0.0282474	0.179762	0.0218874	0.165183	-0.0244873	0.188053	0.102625	0.179762	-0.0952346	-0.024509	0.0325304	0.179762	0.242538	0.288063	0.226482	0.183637	-0.0707256	-0.147232	-0.0142369	0.194484	0.104477	0.0500718	-0.0806675	0.128054	0.255139	0.200734	-0.143295	-0.208721	0.0544054	-0.0404144	0.161661	0.0990275	0.275084	0.304184	2.55854	0.407494	0.814807	3.23318	1.24668	0.437317	1.30188	0.478375	1.07683	0.423966	1.35911	0.217477	0.340892	0.657055
HexCer d16:1/16:1	-0.140844	-0.214394	-0.103895	-0.2593	-0.0874098	-0.266962	-0.112923	-0.0199006	-0.0999916	-0.357324	-0.374287	-0.0906974	0.000504371	0.0568448	-0.0128136	0.11703	-0.228332	0.0169638	-0.0912018	-0.357324	-0.025933	0.110692	-0.0625973	-0.357324	-0.025933	0.0373044	-0.135985	-0.17189	-0.331391	0.173289	-0.164149	0.00206471	-0.274889	-0.0439491	0.880279	2.60989	2.13918	0.325949	4.60457	3.40519	0.801645	0.212742	0.100895	0.615776	0.127678	3.24077	1.2096	0.268686	0.436885
HexCer d18:1/15:0	-0.113748	-0.1486	-0.0921277	-0.175134	-0.0630909	-0.185847	-0.127194	-0.0223593	-0.0849759	-0.188677	-0.174339	-0.0357533	-0.0279764	-0.119099	-0.013293	0.0582786	-0.108107	-0.0143389	-0.0077769	-0.131096	0.0258755	-0.262506	-0.26185	-0.188677	-0.0317059	-0.0958885	-0.095233	-0.112043	-0.156972	-0.000655457	-0.202748	-0.0825309	-0.0154547	0.0275504	0.950219	1.53434	1.69824	0.516141	2.40514	2.21178	0.432261	0.125542	0.290515	0.710669	0.134377	2.16813	0.72108	0.234768	0.26991
HexCer d18:0/16:1	1.14599	1.32485	1.07125	1.32485	1.1089	1.34019	0.954612	1.27831	1.07671	1.46499	0.625085	1.37953	1.12211	0.771991	1.3219	0.92193	1.00798	0.839904	0.25742	1.47141	1.29888	0.658849	0.709811	1.37327	1.20074	0.915665	0.966628	0.215954	0.172525	-0.0509623	1.19272	0.860175	0.811177	1.66214	12.8832	0.389736	10.846	11.4858	0.0201738	10.2457	0.149798	4.60889	11.1428	7.68394	2.3569	11.5175	1.01851	0.234768	2.8936
HexCer d18:1/16:1	-0.159694	-0.190306	-0.119487	-0.27511	-0.102057	-0.27511	-0.273929	-0.0821778	-0.114913	-0.378983	-0.421038	-0.135614	-0.102057	0.0139631	-0.0832899	0.120178	-0.156828	0.0420543	-0.0335564	-0.406209	-0.126516	0.0292885	0.00173384	-0.393907	-0.114213	-0.0254264	-0.0529811	-0.173053	-0.279693	0.0275547	-0.22993	0.00692959	-0.0974489	0.3173	0.804214	4.56831	3.08053	0.0903123	5.4715	4.61961	0.121069	0.0717393	0.133456	0.0176928	0.0132877	4.25402	1.8369	0.548315	0.335322
HexCer d20:0/16:1	0.946784	0.989755	0.905463	0.983123	0.929275	1.01042	0.457108	0.952447	0.915188	1.06734	-0.11746	1.05541	1.01424	0.483544	1.42895	0.661407	0.827238	1.1848	0.0411728	1.04653	1.08261	0.57827	0.570597	0.989755	1.02584	0.791517	0.783844	0.0538482	-0.036082	0.00767278	1.01221	0.870547	0.662735	1.16823	8.99665	0.15693	6.94333	8.41001	0.608394	6.17038	0.183647	3.69716	8.30004	5.51828	2.7653	7.71453	0.115026	0.419107	2.28922
HexCer d18:1/18:1	0.278138	0.105314	0.416047	-0.179061	0.484571	-0.27042	-0.073194	0.563192	0.473978	-0.417878	-0.256974	0.49812	0.280084	0.531156	0.558569	0.825233	0.632359	-0.160904	0.218036	-0.274326	0.410735	0.33543	0.437939	-0.401796	0.283265	0.558569	0.661078	-0.663631	-0.685062	-0.102509	-0.158262	0.591529	0.220059	0.574712	1.72051	8.286	0.516328	4.00606	8.18223	1.93711	0.211111	2.44896	2.18114	5.41301	0.283362	1.93404	0.583604	0.0348596	1.81661
HexCer d18:1/21:0	-0.244039	-0.216208	-0.265331	-0.242664	-0.244328	-0.248909	-0.136217	-0.171097	-0.279324	-0.255623	-0.009623	-0.14347	-0.184977	-0.167401	-0.252298	-0.2715	-0.422927	-0.246	0.041507	-0.130466	-0.0331685	-0.296121	-0.439146	-0.248909	-0.151611	-0.217373	-0.360398	0.00166357	-0.097298	0.143025	-0.286072	-0.269563	-0.0236787	-0.0942353	1.70999	0.0347389	1.56105	1.50868	0.598455	1.46382	0.834518	0.812453	0.682225	2.40724	1.29776	2.01299	0.176292	0.112775	0.559932
HexCer d18:0/22:2	-0.621737	-0.692538	-0.571878	-0.694608	-0.58368	-0.699124	-0.482263	-0.579146	-0.594217	-0.732525	-0.450955	-0.760537	-0.552532	-0.555454	-0.605129	-0.55901	-0.622196	-0.281571	-0.208005	-0.695765	-0.578155	-0.567065	-0.560075	-0.695765	-0.578155	-0.591349	-0.584359	-0.110928	-0.117609	-0.00699017	-0.6331	-0.517678	-0.767141	-0.733201	11.9449	1.09455	11.1625	10.0745	1.03278	10.5827	0.0803254	4.67638	8.56043	8.21813	1.07772	10.3078	2.91927	0.141257	2.91927
HexCer d18:1/22:1	0.0401039	-0.179042	0.111593	-0.301661	0.138372	-0.311155	-0.195896	0.0738144	0.156224	-0.550062	-0.380895	-0.110018	0.15853	0.195018	0.0727212	0.342071	0.12631	-0.169167	-0.268548	-0.301362	0.288446	0.0272447	0.0455455	-0.485996	0.103812	0.143399	0.1617	-0.440034	-0.589808	-0.0183008	-0.152695	0.273946	-0.444302	0.0245609	0.0615869	6.02262	1.62436	0.827121	6.71761	3.00645	0.0836144	0.599115	0.460708	1.14101	0.168925	2.74448	1.31101	0.340892	0.760735
DG 14:0_18:1	0.651275	0.442088	0.842805	0.39651	0.774317	0.419665	0.353366	0.566844	0.851712	0.274894	0.712147	0.214092	0.914268	0.779212	0.205195	1.20291	0.715744	-0.437253	-0.700177	0.310118	0.775191	0.436476	0.607319	0.310118	0.775191	0.551423	0.722266	-0.377807	-0.465073	-0.170843	0.513707	1.00529	0.472022	0.0340204	2.5647	1.80897	0.829434	3.34029	1.67217	0.368088	0.0969626	1.69342	2.39208	3.47337	0.368943	0.202835	0.669654	0.0596032	1.32829
DG 16:0_18:1	0.453593	0.20636	0.551525	0.223058	0.526337	0.115517	0.392622	0.35799	0.568313	-0.0645826	0.380331	0.0179754	0.625632	0.718771	0.416172	0.634602	0.532371	-0.444913	-0.607657	0.112256	0.612766	0.243068	0.235175	0.0212206	0.521731	0.548402	0.540509	-0.303279	-0.50051	0.00789314	0.122102	0.629435	0.188148	0.036699	2.35464	2.22747	0.549254	3.3123	1.69456	0.0464189	0.103753	2.28975	1.80496	4.49534	0.627879	0.0932188	0.60768	0.0113357	1.67772
DG 16:0_18:2	1.12493	1.08091	1.19114	0.901856	1.19114	1.12222	0.638187	1.06292	1.32286	1.00321	0.638187	0.878871	1.35574	1.21616	0.740062	1.35558	1.15213	0.365025	-0.476873	0.93598	1.28283	0.942415	1.08916	0.827428	1.17428	1.17159	1.31834	-0.28928	-0.346848	-0.146749	0.724709	1.14103	1.28534	0.769835	10.5523	1.57577	6.50893	10.8905	1.57168	5.27796	0.114084	4.47545	9.32863	8.77087	0.573898	5.08997	1.65833	0.234768	3.6857
DG 16:1_18:1	0.599266	0.457395	0.702609	0.376523	0.734018	0.252083	0.525156	0.660126	0.761875	0.0628344	0.156276	0.47326	0.74461	0.702498	0.646958	0.834476	0.786749	-0.0934414	-0.27135	0.272813	0.817177	0.349282	0.500365	0.140113	0.684477	0.661228	0.812311	-0.357495	-0.544364	-0.151083	0.136376	0.748829	1.02056	0.751682	4.42355	3.26451	1.16018	6.0422	3.51539	0.365139	0.0070269	3.17742	4.76204	5.50866	0.351218	0.202835	0.657055	0.0855492	1.65833
DG 18:0_18:1	0.332048	0.139199	0.455473	0.203071	0.41663	0.120721	0.36715	0.26316	0.48986	0.0742217	0.229038	0.263483	0.416407	0.32408	0.476189	0.262837	0.513282	-0.154817	-0.152924	0.20889	0.433799	0.239436	0.36137	0.139199	0.364107	0.36799	0.489924	-0.213559	-0.224908	-0.121934	0.352114	0.680063	-0.03677	-0.164428	2.78841	1.72597	1.19925	3.34029	1.19492	0.613664	0.138876	2.07596	1.87485	4.41784	0.706877	0.402207	0.828912	0.171084	1.24296
DG 18:0_18:2	1.39614	1.33362	1.49871	1.38459	1.4182	1.39414	1.33391	1.3021	1.5231	1.31332	1.32922	1.25231	1.47856	1.86436	1.50388	1.43105	1.62794	-0.0159066	-0.226254	1.38462	1.43423	1.39373	1.23919	1.31524	1.36485	1.77252	1.61798	-0.033608	-0.0496098	0.15454	1.31246	1.49871	1.46168	1.09861	13.3108	0.487743	10.7616	12.1111	0.342657	9.49035	0.0738048	5.69944	8.68762	12.1436	0.0526348	8.40953	4.13416	0.340892	5.31927
DG 18:1_18:1	0.555582	0.470571	0.676952	0.36664	0.694691	0.39311	0.279742	0.582531	0.743441	0.354243	0.271958	0.652873	0.836156	0.80196	0.442632	0.508582	0.681718	0.0822854	-0.183282	0.410957	0.814908	0.392604	0.40674	0.327179	0.73113	0.649682	0.663818	-0.328051	-0.403951	-0.014136	0.322339	0.723705	0.589819	0.288	5.87934	2.5035	2.6842	6.83901	2.68074	1.85768	0.168402	2.78377	5.91626	5.49906	0.0704833	1.49347	1.36319	0.171084	2.19919
DG 18:1_18:2	1.3245	1.33564	1.30642	1.26752	1.34885	1.33716	0.873116	1.33564	1.38775	1.33716	0.873116	1.33814	1.58927	1.29588	0.907218	1.32327	1.2579	0.464046	-0.251126	1.51369	1.63244	1.19719	1.19908	1.26752	1.38627	1.266	1.26789	-0.081329	-0.118757	-0.00189495	1.28629	1.39375	1.25651	1.2098	17.2068	1.00678	12.7498	16.3007	0.902997	12.2088	0.505067	5.11554	14.2994	12.5957	1.58783	12.0936	3.02316	0.594649	4.74043
DG 18:2_18:2	1.98665	2.18532	1.81971	1.99357	1.96306	2.16873	1.04253	2.24994	1.90782	2.23339	1.04253	2.26984	2.15889	1.6701	1.09484	1.98007	1.80221	1.19086	0.110953	2.3824	2.45044	1.12223	1.32918	2.14599	2.21402	1.62992	1.83687	0.0305076	-0.0680357	-0.206943	2.15786	2.08745	1.48627	1.69443	18.0053	0.0431956	14.5721	16.3325	0.0481398	14.4184	0.676054	5.13922	14.7988	12.0427	2.94724	14.6228	3.04942	0.797711	5.07675
DG 20:0_20:2	-0.699722	-1.37618	-0.399182	-1.06455	-0.578562	-1.58734	-0.158858	-1.08388	-0.476189	-1.82563	-0.147021	-1.1222	-0.69684	-0.769352	-0.158858	-0.439666	-0.163224	-1.67861	-0.42536	-1.49911	-0.913363	-0.540308	-0.303333	-1.52533	-0.939579	-0.47889	-0.241916	-0.485986	-0.585747	-0.236974	-1.19167	-0.423787	-1.14546	-0.998922	7.75715	1.71377	8.12409	6.15223	1.05052	9.11702	0.304049	1.70689	8.66028	1.93159	2.74298	10.4933	0.72108	0.910409	1.94005
DG 20:0_22:6	-1.71332	-2.64153	-1.05276	-2.30733	-1.43024	-2.82316	-0.737624	-2.41849	-1.12392	-3.12763	-0.806194	-2.51348	-1.43024	-1.4096	-0.625067	-1.53367	-0.920773	-2.32144	-1.08324	-2.74163	-1.96544	-1.21552	-1.04677	-2.77184	-1.99566	-1.1651	-0.996345	-0.87709	-0.776185	-0.168755	-2.3195	-0.96366	-1.71516	-2.31129	10.182	1.62621	10.7616	8.00292	1.17605	11.4885	0.027304	2.81845	8.86178	4.29865	2.56771	12.3133	1.69722	0.594649	2.74196
FA 14:0	0.0246926	-0.0791708	0.0738666	-0.129397	0.0867099	-0.129397	-0.0662082	0.0636063	0.0890535	-0.222144	-0.380467	0.122656	0.0495826	0.244041	0.485493	-0.0765027	0.177685	0.158323	0.0730731	-0.351975	-0.0439566	0.452293	0.154486	-0.254783	0.0532358	0.395958	0.0981511	-0.216107	-0.308019	0.297807	-0.101421	0.263225	0.238417	-0.304283	0.355607	0.852695	0.812925	0.133747	1.52869	1.88194	0.834518	1.01203	0.195434	0.031002	0.0827169	1.50599	1.39853	0.268686	0.571717
FA 15:0	-0.620247	-0.65969	-0.570788	-0.686656	-0.58049	-0.767436	-0.501243	-0.557599	-0.58049	-0.855533	-0.691776	-0.509096	-0.754571	-0.405123	-0.00453776	-0.625635	-0.471943	-0.163757	0.245475	-0.851252	-0.727132	-0.227435	-0.449323	-0.788769	-0.66465	-0.257042	-0.478931	-0.106165	-0.12412	0.221889	-0.620354	-0.507253	-0.443954	-0.789724	9.50804	0.331803	7.44191	8.82174	0.525151	8.77822	1.05909	1.18629	7.56072	7.13527	0.532165	8.12485	3.18247	0.379258	1.48882
FA 16:0	-0.139948	-0.246944	-0.0701128	-0.255971	-0.0907184	-0.300836	-0.209724	-0.221972	-0.0151021	-0.354026	-0.345004	-0.0973302	-0.0952896	-0.071558	0.148523	-0.349051	0.0727703	-0.00902194	-0.00204063	-0.344704	-0.0880082	-0.0320508	-0.126898	-0.354026	-0.0973302	0.0126057	-0.0822413	-0.165253	-0.256696	0.094847	-0.352982	-0.088778	-0.0286046	-0.131028	1.93193	1.76458	3.30554	1.08702	2.03422	4.83403	0.207126	0.0143436	1.36686	0.487222	0.0952207	4.08569	2.69234	0.548315	0.278973
FA 16:1	0.0945084	-0.0477269	0.332316	-0.0533986	0.273565	-0.0533986	-0.024904	-0.0369528	0.346786	-0.339783	-0.49816	-0.00457096	0.288698	0.185303	0.782296	-0.308227	0.485081	0.158377	-0.293269	-0.357469	0.237721	0.40926	0.254617	-0.378033	0.217158	0.496925	0.342282	-0.326963	-0.59519	0.154643	-0.303111	0.351398	0.351686	0.122381	0.170823	2.42829	0.538187	0.611856	2.93336	1.41058	0.149798	1.09752	0.384374	0.767522	0.259154	1.06597	1.27677	0.853136	0.458365
FA 18:0	-0.235406	-0.291175	-0.195232	-0.294641	-0.195814	-0.294641	-0.310516	-0.249312	-0.176647	-0.362108	-0.522919	-0.150782	-0.268888	-0.213137	-0.0112338	-0.385267	-0.13857	0.160812	0.118106	-0.336246	-0.154734	-0.223059	-0.286652	-0.391894	-0.210382	-0.121451	-0.185044	-0.0988275	-0.181512	0.0635931	-0.389008	-0.269967	-0.0847292	0.108239	1.70999	0.837809	2.35955	1.15611	1.21666	3.06853	0.277693	0.184329	1.25897	0.696755	0.121049	2.90813	1.12809	0.141257	0.316161
FA 18:1	0.0835059	-0.0391642	0.197416	-0.05635	0.146797	-0.0608901	0.080646	0.0113603	0.197808	-0.115241	-0.215527	0.100153	0.10343	0.112597	0.405851	-0.0950177	0.243694	0.100286	-0.0032763	-0.0359441	0.19016	0.201597	0.1433	-0.12595	0.100153	0.254046	0.195749	-0.203147	-0.226104	0.0582974	-0.085023	0.198643	0.185636	0.0843251	0.450294	2.11004	0.237248	0.975691	2.51747	0.829442	0.142497	1.10844	0.666855	1.11513	0.176047	0.663212	0.682356	0.642771	0.447576
FA 18:2	-0.275098	-0.427384	-0.123263	-0.40927	-0.240588	-0.444353	-0.19957	-0.332555	-0.111234	-0.506289	-0.708906	-0.251274	-0.183164	-0.189332	0.102501	-0.568181	-0.074343	0.202617	-0.0681104	-0.515023	-0.171259	-0.101901	-0.332868	-0.531777	-0.188013	-0.0189515	-0.249918	-0.168683	-0.343764	0.230967	-0.485851	-0.206973	0.0102911	-0.28974	2.79289	1.73295	3.96469	1.82892	2.01318	5.18552	0.227257	0.291688	2.06626	1.00621	0.251233	4.36101	2.91927	0.548315	0.632163
FA 18:3	-0.0654654	-0.215149	0.0482232	-0.215149	0.0124986	-0.215149	-0.163674	-0.170393	0.0699591	-0.275111	-0.602792	-0.0261812	0.154281	-0.0297401	0.343622	-0.432066	0.015504	0.327681	-0.180462	-0.258623	0.172715	0.200758	-0.0710571	-0.30161	0.129728	0.235534	-0.0362814	-0.227648	-0.431338	0.271815	-0.23035	0.0687787	0.165974	-0.370443	0.229018	1.66713	0.921174	0.0209702	2.31791	1.55101	0.368548	0.272811	0.0951575	0.0768826	0.433409	1.15806	1.43431	0.379258	0.0864794
FA 20:1	0.145751	-0.149234	0.38728	-0.279845	0.309066	-0.325989	0.155986	0.101089	0.396737	-0.354729	-0.372782	0.20489	0.343901	0.197944	0.725284	-0.231787	0.444422	0.0180528	-0.139011	-0.242422	0.427733	0.383365	0.158439	-0.354729	0.315426	0.490839	0.265913	-0.588911	-0.670155	0.224926	-0.359711	0.301589	0.37374	0.342299	0.503232	3.78342	0.713885	1.48065	4.69049	1.80366	0.138876	1.20899	1.1817	1.4011	0.0526348	1.56298	1.03384	0.797711	0.354864
FA 20:2	-0.0318918	-0.250388	0.141285	-0.304678	0.0724888	-0.322825	-0.0894242	-0.112714	0.162981	-0.409925	-0.538973	0.067789	0.142014	0.103332	0.447412	-0.435055	0.250278	0.129048	-0.0742247	-0.438635	0.110141	0.202001	0.0452801	-0.438635	0.110141	0.170295	0.013574	-0.377167	-0.548776	0.156721	-0.391966	0.143507	0.210845	0.0146344	0.0299484	3.07683	1.16018	0.401832	3.67531	2.23163	0.0869226	0.615823	0.346151	0.365361	0.121049	1.89164	1.34569	0.503599	0.129817
FA 20:3	-0.34001	-0.603168	-0.120414	-0.530433	-0.199348	-0.719706	-0.0930151	-0.573184	-0.142772	-0.8975	-0.375077	-0.580802	-0.190373	-0.141536	0.257169	-0.369582	-0.023449	-0.522424	-0.390428	-0.76972	-0.30864	-0.177462	-0.256932	-0.777248	-0.316169	-0.0324163	-0.111887	-0.331085	-0.46108	0.0794704	-0.749312	-0.242314	-0.180659	-0.185632	4.86915	3.22604	6.98179	3.12992	3.53867	9.50433	0.322046	0.304495	4.14882	1.18478	1.92533	9.63131	2.11099	1.29822	1.32829
FA 20:4	-0.187347	-0.657912	-0.0094787	-0.603698	-0.0695308	-0.758211	0.0798719	-0.39782	-0.0323083	-0.940212	-0.0285107	-0.553783	-0.132251	-0.0881682	0.23222	-0.195817	0.104232	-0.911701	-0.421533	-0.678775	-0.112532	-0.271276	-0.174385	-0.747071	-0.180828	-0.0284703	0.0684204	-0.534168	-0.566243	-0.0968907	-0.743767	-0.111175	-0.0181298	-0.0374488	2.84696	5.29891	6.61149	1.14377	4.68509	9.0351	0.223189	0.272811	2.13658	0.0880513	2.87832	10.8695	0.395099	0.594649	0.536662
FA 22:0	-0.173483	-0.123652	-0.223552	-0.127343	-0.209695	-0.119077	-0.184437	-0.143238	-0.245271	-0.127343	-0.289303	-0.103066	-0.127699	-0.100319	0.0573699	-0.338177	-0.26713	0.16196	0.0246333	-0.140967	-0.0677355	-0.0424453	-0.284147	-0.183518	-0.110286	-0.0325636	-0.274265	0.0823513	-0.0732318	0.241701	-0.14057	-0.221944	0.00438231	-0.0757104	1.44627	0.109056	0.896969	1.53459	0.251203	1.14921	0.646118	0.0717393	0.875666	2.04555	0.316685	0.907294	0.943464	0.0113357	0.0727166
FA 22:4	0.0463226	-0.189121	0.212904	-0.163989	0.133241	-0.265951	0.124706	-0.055899	0.226716	-0.397086	-0.12639	0.132056	0.239072	0.184948	0.340065	-0.234204	0.212904	-0.270696	-0.107015	-0.364795	0.143843	0.330959	0.196896	-0.355094	0.153543	0.248252	0.114188	-0.29723	-0.508637	0.134064	-0.364488	0.148114	0.232066	0.0437879	0.406073	3.41087	0.626357	1.19352	4.36732	1.66923	0.264801	1.27835	1.18833	0.837546	0.661244	1.87761	0.209059	0.340892	0.571717
FA 22:5	-0.10802	-0.338086	0.133974	-0.370867	0.0119117	-0.608199	0.125929	-0.266605	0.1351	-0.729776	-0.320824	-0.266418	0.0555798	0.124997	0.622479	-0.296534	0.197723	-0.408952	-0.321998	-0.580272	-0.0762705	0.172565	-0.0441777	-0.614867	-0.110865	0.334094	0.117351	-0.382779	-0.504002	0.216743	-0.61281	0.0216093	0.439143	-0.0522241	0.503232	3.88033	2.19192	0.00486867	4.8538	4.326	0.489096	0.970506	0.147271	0.221289	0.789917	4.44759	0.973163	0.692574	0.278973
FA 22:6	-0.228008	-0.359064	-0.109378	-0.417264	-0.144885	-0.444165	-0.283879	-0.324375	-0.0856027	-0.554294	-0.647072	-0.323328	-0.151028	0.00356819	-0.0523408	-0.325423	-0.0458325	0.0927783	-0.1723	-0.564388	-0.230084	-0.0226963	-0.0936448	-0.577251	-0.242946	-0.01545	-0.0863985	-0.272379	-0.334305	0.0709485	-0.475131	-0.144885	-0.122689	-0.168594	2.5733	2.2136	3.98628	1.57268	2.71321	5.92681	0.515827	0.0400179	1.81311	0.837546	0.0187144	5.66571	1.9192	0.171084	0.122378
Cholesterol	0.108956	0.0613702	0.130468	-0.0283174	0.137067	-0.0582862	0.101194	0.141039	0.136761	-0.119413	0.0517535	0.134676	0.161023	0.0990635	0.107163	0.190268	0.121657	-0.171166	-0.0263472	-0.0778052	0.147197	0.102059	0.12931	-0.0800711	0.144931	0.107163	0.134414	-0.165384	-0.225003	-0.0272508	-0.0854583	0.0991872	0.0998652	0.244327	1.36998	7.27091	0.538187	3.26361	8.77553	1.42115	0	1.11941	3.63703	1.79375	1.06374	1.85667	0.0727166	0.0596032	0.513794
LPC 14:0	-0.259955	-0.37515	-0.122114	-0.309627	-0.235671	-0.416825	-0.00129733	-0.32716	-0.174316	-0.497098	-0.0346691	-0.319658	-0.099182	0.0604826	0.046694	-0.334702	-0.205078	-0.462429	-0.220476	-0.522111	-0.30287	0.204216	-0.142883	-0.416825	-0.197584	0.0565223	-0.290576	-0.073956	-0.219241	0.347099	-0.398747	-0.195506	-0.212439	-0.422567	2.07199	0.472124	2.23994	1.65023	1.12031	3.2266	0.943721	0.0101983	1.41699	1.4155	1.13449	3.7795	0.234587	0.171084	0.0934878
LPC 15:0	-0.549744	-0.68843	-0.493608	-0.555558	-0.549744	-0.68843	-0.174448	-0.65347	-0.528971	-0.729249	-0.164925	-0.752517	-0.528971	-0.320396	-0.207173	-0.303663	-0.53244	-0.564324	-0.223545	-0.862191	-0.743259	-0.250347	-0.465171	-0.686992	-0.56806	-0.288071	-0.502895	-0.00581346	-0.118932	0.214825	-0.521375	-0.483878	-0.465594	-0.708226	9.81416	0.135883	7.06872	9.47038	0.0833872	6.84862	0.582294	2.83588	8.21122	7.52504	1.62183	7.88904	0.559932	0.202222	2.28922
LPC 15:1	-0.36225	-0.400371	-0.31614	-0.338235	-0.373413	-0.483182	-0.124097	-0.348638	-0.394748	-0.526464	-0.124288	-0.433364	-0.376506	-0.112175	-0.0790363	-0.302014	-0.434521	-0.402176	-0.056858	-0.513582	-0.485067	0.162937	-0.101637	-0.431675	-0.40316	-0.0790363	-0.34361	0.0351774	-0.0285149	0.264574	-0.348582	-0.36077	-0.296335	-0.461211	4.64504	0.272301	2.96178	4.77643	0.0665775	3.45476	1.02237	0.558185	3.97639	4.09001	1.07772	4.13792	0.176292	0.0348596	0.354864
LPC 16:0	-0.190978	-0.315913	-0.139344	-0.275695	-0.165324	-0.337842	-0.0848247	-0.298917	-0.143567	-0.369819	-0.0835405	-0.28565	-0.187799	-0.134101	-0.100591	-0.312307	-0.0932682	-0.286278	-0.0978509	-0.333723	-0.2088	-0.139283	-0.140881	-0.349802	-0.224878	-0.126517	-0.128116	-0.110371	-0.124923	0.00159871	-0.316438	-0.180574	-0.119769	-0.198022	10.0992	2.21756	11.3102	7.65459	2.04126	12.5936	0.146137	2.40063	7.53528	5.05742	2.9704	14.2237	1.16036	0.112775	1.96102
LPC 16:1	-0.31235	-0.45283	-0.239381	-0.460976	-0.26399	-0.564495	-0.150945	-0.333508	-0.243369	-0.645096	-0.306774	-0.328288	-0.239748	-0.288971	-0.0647266	-0.425007	-0.2701	-0.338322	-0.0885397	-0.62069	-0.263541	-0.145735	-0.25221	-0.604022	-0.246873	-0.192852	-0.299327	-0.196986	-0.357149	0.106475	-0.599884	-0.27809	-0.0775601	-0.299899	3.87959	1.87023	6.27891	2.26538	2.68478	8.38039	0.582294	0.357516	2.13658	1.67667	1.09178	9.18289	1.08048	0.171084	0.513794
LPC 16:2	-0.386086	-0.453015	-0.352913	-0.336784	-0.404469	-0.405321	-0.248274	-0.481159	-0.367587	-0.576125	-0.0578633	-0.525665	-0.338652	-0.222355	-0.323848	-0.413656	-0.390447	-0.518261	-0.187013	-0.489133	-0.458239	-0.19629	-0.34357	-0.432001	-0.401107	-0.260559	-0.407838	0.0676853	-0.030894	0.147279	-0.473631	-0.459716	-0.234931	-0.289105	6.58429	0.208396	5.70955	5.82524	0.373535	5.93778	0.548651	1.77506	5.44764	4.20619	1.37547	7.18914	0.243279	0.304075	1.22623
LPC 17:0	-0.847772	-0.996057	-0.737921	-0.931544	-0.806173	-1.08711	-0.514654	-0.913197	-0.776277	-1.29259	-0.445736	-0.915357	-0.853736	-0.601208	-0.566963	-0.736484	-0.669184	-0.84685	-0.061621	-1.13517	-0.894864	-0.546029	-0.639162	-1.12923	-0.888924	-0.576691	-0.669824	-0.125371	-0.24031	0.0931325	-0.968873	-0.812114	-0.83546	-0.800223	14.5211	1.03792	12.7367	12.6557	0.936494	11.9085	0.142497	5.55041	11.5721	9.25405	2.54621	13.1745	1.34569	0.0855492	3.80269
LPC 17:1	-0.45145	-0.532933	-0.39087	-0.474548	-0.44399	-0.631241	-0.242165	-0.482938	-0.422153	-0.785392	-0.339455	-0.486201	-0.406787	-0.210084	-0.175478	-0.47234	-0.433454	-0.445937	-0.0794146	-0.763351	-0.445661	-0.178809	-0.413833	-0.763351	-0.445661	-0.207297	-0.442321	-0.0305577	-0.317689	0.235024	-0.571191	-0.470675	-0.250163	-0.425014	7.84855	0.693152	7.02036	6.81366	1.4923	8.08183	1.0517	1.30188	6.27314	5.01156	1.47162	9.15128	0.774162	0.112775	1.00329
LPC 18:0	-0.337002	-0.535226	-0.213067	-0.484998	-0.312209	-0.601336	-0.156904	-0.502817	-0.233232	-0.653693	-0.157244	-0.534899	-0.354227	-0.216428	-0.156904	-0.430965	-0.147835	-0.496449	-0.180672	-0.603041	-0.393324	-0.263083	-0.248272	-0.611798	-0.402081	-0.183174	-0.168363	-0.172789	-0.209717	-0.0148106	-0.61703	-0.351933	-0.25816	-0.362299	10.5212	3.19495	12.645	7.60625	2.80352	13.7509	0	2.99518	8.23781	4.26491	2.92417	14.9664	1.75641	0.234768	2.38108
LPC 18:1	-0.473932	-0.567348	-0.361949	-0.561065	-0.402404	-0.625129	-0.236357	-0.537675	-0.367891	-0.658466	-0.208817	-0.453416	-0.364185	-0.464824	-0.262657	-0.604915	-0.378417	-0.449649	-0.0892305	-0.643537	-0.411843	-0.253154	-0.307983	-0.633188	-0.401494	-0.356608	-0.411438	-0.158661	-0.231695	0.0548297	-0.572671	-0.391252	-0.48822	-0.513026	11.2214	1.611	12.0763	8.7121	2.50182	13.0502	0.646118	2.95939	6.79254	7.97196	1.72599	14.0263	1.85731	0.112775	2.35794
LPC 18:2	-0.395228	-0.401172	-0.38756	-0.318817	-0.457355	-0.321416	-0.263735	-0.522656	-0.410664	-0.329479	-0.229966	-0.506201	-0.313113	-0.244189	-0.350811	-0.606794	-0.514473	-0.0995128	-0.193088	-0.409408	-0.443473	-0.0869035	-0.38453	-0.321416	-0.355481	-0.244189	-0.541816	0.138538	0.0340651	0.297627	-0.33643	-0.509008	-0.415149	-0.640227	8.98436	0.952361	6.42563	8.70635	0.134442	5.75286	1.36658	3.3652	5.55568	9.95817	0.227913	5.61652	1.67772	0.0596032	2.49849
LPC 18:3	-0.319808	-0.333365	-0.274656	-0.203949	-0.331912	-0.354735	-0.0205742	-0.333365	-0.323429	-0.410056	0.0786656	-0.331749	-0.145007	-0.115483	-0.129502	-0.430278	-0.469365	-0.488721	-0.186742	-0.455999	-0.343208	0.197071	-0.136735	-0.351965	-0.239175	-0.129502	-0.463308	0.127963	-0.112791	0.333805	-0.226737	-0.393275	-0.244813	-0.561689	2.05086	0.249408	1.50778	2.00867	0.294267	1.69802	1.10396	0.371223	0.934049	3.1268	0.552871	2.14561	0.00887749	0.171084	0.243279
LPC 19:0	-0.883996	-1.08085	-0.706575	-0.948717	-0.813258	-1.0669	-0.612492	-1.08085	-0.733173	-1.19347	-0.458443	-1.10958	-0.802619	-0.763007	-0.717658	-0.914346	-0.685645	-0.735022	-0.306958	-1.14041	-0.982142	-0.616439	-0.568496	-1.11103	-0.952768	-0.736312	-0.688369	-0.13546	-0.158263	-0.0479428	-0.954712	-0.804846	-0.790372	-0.993051	16.4771	1.37716	16.0281	13.5425	1.05817	15.0489	0.027304	6.79994	11.9344	10.4335	1.88827	15.6244	2.71709	0.0113357	4.47994
LPC 20:0	-0.840624	-1.00121	-0.682732	-0.979877	-0.780853	-1.00683	-0.599729	-0.964965	-0.702092	-1.03129	-0.540281	-0.950692	-0.76526	-0.744781	-0.612647	-1.09818	-0.662074	-0.491014	-0.185432	-1.02827	-0.822362	-0.391455	-0.45269	-1.01804	-0.812131	-0.64454	-0.705774	-0.199024	-0.205906	0.0612341	-0.963339	-0.727686	-0.865489	-0.979755	16.4883	1.96403	16.1169	13.5136	1.83872	15.603	0.0362686	6.1328	11.0188	11.5728	1.04985	14.9664	4.51208	0.0596032	3.98172
LPC 20:1	-0.714465	-1.00643	-0.531789	-0.90452	-0.591536	-1.08984	-0.592875	-0.913016	-0.519831	-1.14987	-0.633959	-0.906397	-0.646779	-0.607766	-0.485561	-0.923913	-0.406108	-0.515914	-0.259618	-1.19024	-0.822856	-0.588419	-0.416205	-1.09716	-0.729779	-0.603841	-0.431627	-0.312984	-0.367385	-0.172214	-1.07677	-0.582142	-0.822262	-0.791603	15.0769	3.62896	15.0543	12.2136	2.77462	16.3515	0.0836144	3.53894	11.8807	8.1239	2.23483	16.5529	3.45735	0.171084	2.74196
LPC 20:2	-0.466669	-0.547205	-0.37571	-0.547205	-0.404788	-0.609239	-0.282199	-0.507204	-0.383966	-0.766854	-0.525278	-0.490214	-0.44845	-0.454532	-0.0486363	-0.580468	-0.330328	-0.241576	-0.0417642	-0.698098	-0.480252	-0.374683	-0.326959	-0.676465	-0.458619	-0.42198	-0.374257	-0.142416	-0.217846	-0.0477232	-0.644082	-0.407407	-0.375417	-0.506631	10.0427	1.92882	11.8097	7.37218	2.24338	13.0173	0.308516	2.6304	6.15806	6.20252	0.672529	12.834	3.29102	0.642771	3.15563
LPC 20:3	-0.125179	-0.168912	-0.053809	-0.155121	-0.0830293	-0.214029	0.132168	-0.0757739	-0.0830293	-0.228848	0.10548	-0.0328239	0.011051	-0.174167	0.152157	-0.108268	-0.253532	-0.334328	-0.0438749	-0.244096	-0.086983	0.0764586	-0.120094	-0.162307	-0.00519416	-0.0504901	-0.247042	-0.0720919	-0.157113	0.196552	-0.253605	-0.12646	0.238855	0.0284927	0.837499	0.112911	0.822813	0.720932	0.698817	1.02815	0.718943	0.0907379	0.215621	1.43482	0.889828	1.49347	0.26991	0.419107	0.374789
LPC 20:4	-0.154151	-0.24018	-0.0788246	-0.268607	-0.107168	-0.301089	-0.0366871	-0.16467	-0.0848579	-0.315699	0.0695062	-0.15604	-0.0740288	-0.248494	-0.419058	-0.173352	-0.106718	-0.385205	-0.0820111	-0.217753	-0.0399946	-0.427117	-0.266783	-0.277344	-0.0995855	-0.268607	-0.108273	-0.161439	-0.177758	-0.160334	-0.516059	-0.334939	0.0923204	-0.0456573	1.52128	0.939301	2.17603	1.00251	0.987794	2.10099	0.124591	0.991168	0.649113	1.20696	1.52089	2.9432	0.243279	0.340892	0.525178
LPC 20:5	-0.145001	-0.276462	-0.0688597	-0.29002	-0.0933014	-0.361451	-0.105338	-0.103412	-0.0552745	-0.441536	-0.105338	-0.111125	-0.0317771	0.126929	-0.107415	-0.0957399	-0.131763	-0.336198	-0.0793481	-0.337385	0.0138559	0.0235416	-0.228994	-0.399763	-0.0485224	0.126929	-0.125606	-0.196718	-0.351241	0.252535	-0.524646	-0.274072	0.41581	0.148949	0.345976	1.86841	1.2671	0.0170847	2.84508	2.03717	0.340387	0.212742	0.0592095	0.124888	0.864346	2.4798	0.0659615	0.0855492	0.26991
LPC 22:0	-0.545167	-0.707047	-0.455248	-0.610962	-0.478943	-0.697101	-0.558592	-0.709748	-0.436724	-0.728009	-0.558592	-0.552666	-0.38974	-0.507381	-0.580688	-0.730503	-0.499484	-0.169417	-0.162925	-0.744554	-0.464727	-0.467193	-0.457417	-0.697101	-0.417274	-0.567017	-0.557241	-0.132019	-0.279828	-0.00977561	-0.598411	-0.436675	-0.673715	-0.74135	12.6819	1.4515	12.8815	10.1864	1.94725	12.5451	0.027304	4.85881	7.39193	10.1153	0.491713	12.1483	3.51373	0.419107	2.86803
LPC 22:1	-0.676877	-0.94335	-0.486617	-1.04958	-0.509303	-1.12447	-0.587808	-0.617795	-0.48204	-1.16827	-0.684747	-0.608924	-0.588818	-0.458053	-0.490035	-0.889236	-0.378017	-0.48352	-0.020106	-1.12894	-0.592173	-0.668154	-0.632461	-1.14569	-0.608924	-0.490035	-0.454342	-0.540276	-0.536769	-0.0356929	-1.07341	-0.48924	-1.16851	-0.916184	10.6147	4.33347	12.1403	7.93152	3.9467	14.3664	0.00986916	1.8027	7.98257	5.04823	1.86988	15.0275	2.47478	0.112775	0.928775
LPC 22:3	-0.314476	-0.472364	-0.226011	-0.45788	-0.26536	-0.538446	-0.25411	-0.356973	-0.204191	-0.565835	-0.255489	-0.329414	-0.223846	-0.349144	-0.241805	-0.470472	-0.139903	-0.310346	-0.105568	-0.567699	-0.303111	-0.244808	-0.176462	-0.542328	-0.27774	-0.314636	-0.246291	-0.19252	-0.264588	-0.0683451	-0.611879	-0.342274	-0.0180565	-0.147965	3.27674	2.10811	5.41844	1.88353	1.90619	5.74208	0.172183	1.56159	1.69275	1.5084	0.3338	5.85218	1.31101	0.419107	1.67772
LPC 22:4	-0.0847191	-0.125488	-0.0392455	-0.138479	-0.0286726	-0.19773	-0.0392455	-0.0197369	-0.0428362	-0.200396	-0.0127595	0.0276532	0.0566581	-0.156557	-0.0529247	-0.128771	-0.108812	-0.187637	-0.0290049	-0.18417	0.0493886	-0.0169	-0.0572537	-0.18417	0.0493886	-0.0847191	-0.125073	-0.109806	-0.233559	0.0403537	-0.392655	-0.207851	0.263555	0.0624646	0.0877141	0.602687	0.395193	0.0417024	1.18143	0.529767	0.231345	0.00609074	0.338284	0.338882	0.452529	0.667505	0.0334318	0.304075	0.100581
LPC 22:5	-0.029403	-0.0700641	0.00232907	-0.0793168	-0.0085144	-0.0981525	0.208014	-0.000633893	-0.0167689	-0.145206	0.208014	0.0734262	0.127546	-0.0406654	0.0452224	-0.162346	-0.10756	-0.353221	-0.0541201	-0.0671702	0.12849	-0.0457911	-0.113964	-0.0894311	0.106229	-0.0406654	-0.108838	-0.0708024	-0.19566	0.068173	-0.523207	-0.334315	0.448112	0.0927043	0.49127	0.568839	0.790063	0.295969	1.06585	0.943697	0.219143	0.135855	0.0618926	0.625665	0.706877	1.20828	0.0461962	0.141257	0.129817
LPC 22:5	-0.0526598	-0.0749551	-0.00480543	-0.115755	-0.0178553	-0.121771	0.175513	-0.0185309	-0.0144032	-0.178116	0.175513	0.00606872	0.105641	-0.0842513	0.00960414	-0.214387	-0.120975	-0.353629	-0.0995721	-0.066379	0.138077	-0.0876836	-0.124764	-0.117014	0.0874416	-0.0842513	-0.121332	-0.0979001	-0.204456	0.0370804	-0.529818	-0.327936	0.452106	0.0846742	0.49425	0.672832	0.809641	0.292435	1.17874	0.952428	0.187509	0.156979	0.05654	0.628976	0.730188	1.22524	0.0527017	0.141257	0.160447
LPC 22:6	-0.229081	-0.225852	-0.229081	-0.305278	-0.211361	-0.305278	-0.210949	-0.131134	-0.229081	-0.305278	-0.210949	-0.123496	-0.30443	-0.248275	-0.303764	-0.138812	-0.189226	-0.094329	0.180934	-0.305278	-0.238027	-0.251551	-0.189965	-0.305278	-0.238027	-0.248275	-0.186689	-0.0939167	-0.0672506	-0.0615862	-0.596659	-0.433065	0.406904	0.171451	1.54615	0.761594	1.89503	1.14172	0.608394	1.98057	0.175984	0.649817	1.03728	0.922061	0.168925	2.13067	0.364778	0.234768	0.354864
LPC 24:0	-0.402195	-0.47694	-0.345885	-0.497094	-0.34077	-0.505703	-0.463003	-0.395765	-0.33483	-0.5248	-0.490932	-0.251779	-0.240141	-0.417082	-0.446988	-0.456305	-0.370993	-0.0338681	-0.0116383	-0.602358	-0.329336	-0.374445	-0.360758	-0.5248	-0.251779	-0.423458	-0.409771	-0.156325	-0.273021	-0.0136873	-0.547606	-0.354696	-0.333175	-0.383711	8.01368	2.06587	9.27767	5.96154	2.85343	9.11702	0.0070269	3.46117	3.77209	6.93899	0.168925	8.65319	2.91927	0.112775	1.79643
LPC 24:1	-0.472636	-0.702712	-0.394737	-0.757366	-0.388836	-0.813491	-0.437379	-0.391543	-0.381807	-0.883474	-0.427754	-0.38927	-0.397945	-0.486729	-0.536186	-0.627467	-0.339248	-0.45572	0.0086747	-0.854222	-0.41691	-0.43771	-0.319058	-0.831131	-0.393819	-0.486729	-0.368076	-0.368531	-0.437312	-0.118653	-0.828494	-0.442563	-0.578568	-0.550922	8.71615	5.26182	11.4092	5.94737	5.30342	12.9025	0.114084	2.22758	5.76767	4.05712	1.2074	13.1175	2.71709	0.0348596	1.8369
LPC 25:0	-0.231138	-0.331411	-0.172188	-0.374782	-0.196533	-0.390406	-0.133371	-0.242514	-0.179616	-0.404708	-0.225114	-0.23176	-0.0750551	-0.174601	-0.0877666	-0.287706	-0.251493	-0.179594	-0.156705	-0.486621	-0.216501	-0.0202105	-0.165913	-0.390406	-0.120286	-0.113137	-0.25884	-0.178249	-0.27012	0.145703	-0.36139	-0.17158	-0.293365	-0.16084	4.90503	1.98644	5.92863	3.57221	2.76639	6.78973	0.207126	1.15262	2.03155	4.66126	0.542478	6.87219	1.58187	0.0348596	0.682356
LPC 26:0	-0.0904604	-0.154754	-0.0498019	-0.14237	-0.0599958	-0.146309	-0.0756329	-0.167923	-0.0466482	-0.151392	-0.122401	-0.248955	-0.0604174	-0.136157	-0.053358	-0.0557109	-0.030672	-0.0289908	-0.188538	-0.16867	-0.112642	-0.0188886	0.0406846	-0.151392	-0.0953631	-0.105312	-0.0457392	-0.0823744	-0.0560284	-0.0595732	-0.132882	-0.031088	-0.0436297	-0.0766615	1.48028	0.462462	1.83632	1.08501	0.120972	2.23163	0.0738048	0.272811	1.54996	0.344122	0.114488	2.34474	0.48024	0.0348596	0.0934878
LPC O-16:0	-1.1678	-1.82709	-0.756114	-1.47176	-1.05261	-1.93901	-0.578064	-1.71708	-0.798755	-2.09253	-0.567462	-1.84037	-1.15689	-0.762153	-0.578064	-1.05874	-0.577056	-1.52507	-0.683484	-1.85316	-1.46212	-0.823397	-0.740162	-1.85728	-1.46624	-0.721011	-0.637776	-0.419148	-0.391044	-0.0832352	-1.77072	-1.06164	-1.07008	-1.03735	15.2861	2.35016	15.1977	12.4129	1.41201	15.1731	0.107177	5.16295	12.161	8.15917	3.78703	16.446	1.98211	0.268686	3.23651
LPC P-16:0	-1.09807	-1.79758	-0.839485	-1.40633	-1.01959	-1.82541	-0.717163	-1.76681	-0.863444	-2.00586	-0.723747	-1.78556	-1.15419	-0.7727	-0.710302	-1.31343	-0.650465	-1.28211	-0.631375	-1.80789	-1.34799	-0.739913	-0.728689	-1.83204	-1.37215	-0.71786	-0.706635	-0.386741	-0.459897	-0.0112242	-1.74246	-1.00143	-1.12103	-1.15201	18.1932	2.13909	16.0725	15.7655	1.35681	15.3336	0.0609918	6.44859	14.8708	10.9476	3.08759	16.2121	2.4277	0.304075	4.01197
LPC O-18:0	-1.41616	-2.07481	-0.915823	-1.76679	-1.14182	-2.21456	-0.720544	-2.0098	-0.960064	-2.41338	-0.623001	-2.05874	-1.42088	-1.00161	-0.900734	-1.05699	-0.811286	-1.79038	-0.637859	-2.15292	-1.74132	-0.845088	-0.692905	-2.14249	-1.7309	-1.00161	-0.84943	-0.624969	-0.411593	-0.152183	-1.80016	-1.06685	-1.51953	-1.23037	19.2137	1.87023	17.0181	16.6198	0.987794	16.407	0.149798	6.55567	15.8363	11.3484	4.02749	17.2672	2.6677	0.202222	3.92157
LPC P-18:0	-1.34164	-1.96163	-0.958857	-1.76779	-1.17701	-1.95893	-0.753237	-1.96502	-1.01485	-2.19734	-0.753237	-1.98089	-1.48675	-0.949654	-0.799124	-1.50328	-0.84796	-1.4441	-0.49414	-1.92023	-1.59585	-0.881344	-0.961808	-1.95893	-1.63454	-0.837302	-0.917766	-0.59078	-0.324382	0.0804638	-1.84965	-1.17435	-1.46354	-1.17976	19.4505	2.26533	18.0071	16.42	1.37702	17.403	0.0673604	6.85485	15.8985	10.9339	3.42814	17.9524	3.23651	0.234768	4.13416
LPC P-18:1	-1.19865	-2.00273	-0.849844	-1.69963	-1.05408	-2.21054	-0.642654	-1.81244	-0.93794	-2.33292	-0.692242	-1.84052	-1.35494	-0.762253	-0.642654	-1.60791	-0.757942	-1.64067	-0.485576	-2.14722	-1.49154	-0.658114	-0.807028	-2.14722	-1.49154	-0.660468	-0.809381	-0.645544	-0.655681	0.148914	-2.00549	-1.05798	-1.06188	-1.00795	17.2812	2.39112	16.3995	14.4005	1.83872	16.8919	0.219143	4.88186	14.4886	9.02938	3.2313	17.2891	3.31845	0.419107	3.51373
LPC O-20:0	-1.31427	-1.87775	-0.960194	-1.59461	-1.17132	-1.91044	-0.852948	-1.79839	-0.975388	-1.99087	-0.498054	-1.94553	-1.24495	-1.00785	-0.97037	-1.17731	-0.895493	-1.49282	-0.700582	-1.97357	-1.64544	-0.623083	-0.542841	-1.83104	-1.5029	-0.976509	-0.896266	-0.423284	-0.328137	-0.0802426	-1.5793	-1.0375	-1.31493	-1.61046	20.8895	1.27898	17.2626	18.7285	0.624437	16.3146	0.0969626	7.13283	17.1161	13.6018	4.44523	17.0057	2.84259	0.141257	4.416
LPC P-20:0	-1.27198	-1.92141	-0.975592	-1.56295	-1.15079	-1.99205	-0.879868	-1.88498	-1.02124	-2.05184	-0.842273	-1.8986	-1.38405	-1.04452	-0.890272	-1.21127	-0.848082	-1.20957	-0.514546	-1.96237	-1.61945	-0.824556	-0.729017	-1.94054	-1.59761	-0.972891	-0.877352	-0.412158	-0.342925	-0.0955395	-1.71364	-1.13532	-1.24735	-1.00714	20.8264	1.94546	18.6556	17.8945	1.0002	17.7289	0.203162	7.53159	16.9099	12.3613	3.42814	17.6634	4.10343	0.171084	4.60923
LPE 15:0	-0.228612	-0.177693	-0.257389	-0.215476	-0.231802	-0.259056	0.00186437	-0.119448	-0.290596	-0.3372	0.0541183	-0.148319	-0.321057	0.0189496	-0.120056	-0.0415332	-0.284389	-0.391318	0.172739	-0.504036	-0.456234	0.394682	0.17208	-0.289663	-0.241861	0.000901074	-0.221701	0.0163251	-0.0478019	0.222602	-0.0896805	-0.170356	-0.578819	-0.42949	2.56041	0.15693	2.32115	2.24816	0.395202	2.88422	0.676054	0.285351	2.16772	1.60933	0.968307	3.37146	0.217477	0.340892	0.00293933
LPE 16:0	0.0510858	-0.121431	0.111768	-0.138812	0.105789	-0.181703	0.00867958	0.0234413	0.132136	-0.495822	-0.234883	0.0540725	0.141064	0.231239	0.091737	-0.114974	0.118249	-0.260939	-0.0869913	-0.567272	0.00334791	0.217975	0.189937	-0.456764	0.113857	0.122595	0.0945572	-0.244602	-0.57062	0.0280379	-0.266742	0.115918	-0.0522239	0.00751462	0.0183858	3.45542	1.14472	0.521928	4.68509	2.51899	0.478562	1.05437	0.380284	0.570501	0.491713	2.65195	0.525178	0.112775	0.988172
LPE 16:1	0.116861	0.0210518	0.248828	-0.0364829	0.238108	-0.0822733	0.142562	0.220172	0.248828	-0.247712	-0.0974499	0.0472768	0.365479	0.537014	0.456078	0.236831	0.0945635	-0.150262	-0.318202	-0.327012	0.19521	0.764037	0.441867	-0.222409	0.299812	0.532242	0.210072	-0.274591	-0.522222	0.32217	-0.158072	0.204756	0.502974	0.205846	0.522405	1.87386	0.233119	1.11522	3.51074	1.30191	1.08142	2.54711	1.10998	0.785684	0.121049	1.35911	0.316161	0	1.61988
LPE 17:0	0.038349	0.0582324	0.0184607	-0.0341207	0.0818546	-0.083151	0.00972682	0.206134	0.0184607	-0.317654	0.00972682	0.212598	0.0588796	0.238275	-0.0637344	0.17114	0.0108727	-0.327381	0.153718	-0.528749	-0.160118	0.308151	0.197273	-0.256327	0.112304	0.149445	0.0385667	-0.115975	-0.368631	0.110878	-0.0362921	0.0736393	-0.0461529	0.110762	0.357368	1.65857	1.24696	0.0312252	2.51355	1.97434	0.402393	0.184329	0.036948	0.126889	0.44293	2.25173	0.209059	1.29822	0.774162
LPE 17:1	-0.0159752	-0.0179715	-0.0114906	-0.0762865	0.0170218	-0.0817656	-0.0374333	0.0669909	-0.0114906	-0.171604	-0.102599	0.0351453	0.0498054	0.272907	0.202681	0.124056	-0.0627972	-0.0690045	-0.0146601	-0.224658	-0.0423785	0.507095	0.258075	-0.135566	0.0467132	0.23303	-0.0159896	-0.0933083	-0.18228	0.24902	-0.09835	0.000438249	0.0739635	0.0351172	0.233622	0.732248	0.617582	0.0574189	2.28422	1.58994	1.72136	1.15262	0.106689	0.315641	0.154894	1.62752	0.426292	0.0855492	0.899714
LPE 18:0	0.29701	0.151973	0.357634	0.0556378	0.392475	-0.0154831	0.173377	0.361953	0.401956	-0.137396	0.0454339	0.370735	0.430665	0.560597	0.309312	0.353117	0.314461	-0.18283	-0.0599299	-0.0958635	0.402788	0.406461	0.404138	-0.0831996	0.415452	0.338459	0.336135	-0.336837	-0.498651	0.00232375	-0.0773131	0.379811	0.36914	0.462636	2.72826	4.11046	0.214797	4.50641	5.63635	0.376985	0.427228	3.10386	4.14882	3.36073	0.386974	0.508807	0.0934878	0.171084	2.28922
LPE 18:1	-0.0600836	-0.0531575	-0.0629975	-0.085165	-0.0449089	-0.104821	-0.0259553	0.0490429	-0.0629975	-0.164332	-0.114122	0.102882	0.0314427	0.0712714	0.229719	0.0120858	-0.232206	-0.05021	0.0714397	-0.174325	0.0259844	0.285437	0.0736424	-0.159399	0.0409098	0.116208	-0.0955859	-0.0402561	-0.200309	0.211794	-0.110645	-0.0905859	-0.0293232	-0.0748357	0.319326	0.76515	0.723221	0.120487	2.32919	1.41058	1.29228	0.510643	0.307434	0.933874	0.0704833	1.36509	0.525178	0.112775	0.559932
LPE 18:2	0.0866192	0.205592	0.0324184	0.152963	0.051569	0.232388	-0.0487024	0.162446	0.0405601	0.205592	-0.0800066	0.314984	0.153808	0.325683	-0.00741839	-0.00380777	-0.0863804	0.285599	0.161176	-0.0100879	0.00143259	0.423047	0.261828	0.153405	0.164926	0.112543	-0.048677	0.101394	-0.0115205	0.16122	0.00811795	-0.080363	0.213682	0.0569674	0.327843	0.4848	0.603073	0.169122	0.283678	0.302375	1.76855	1.08666	0.729244	0.420414	0.661244	0.478441	0.234587	0.642771	1.41637
LPE 20:1	-0.0866433	-0.176197	-0.0716725	-0.231021	-0.0449802	-0.329146	-0.162171	-0.048021	-0.0379486	-0.412995	-0.276553	-0.0179623	0.0169653	0.149897	0.110951	-0.154601	-0.0776802	-0.136442	-0.0349277	-0.366909	0.0154811	0.129176	-0.126871	-0.366909	0.0154811	0.149897	-0.10615	-0.18604	-0.38239	0.256047	-0.29733	-0.128834	-0.144671	0.0421706	0.626966	1.98644	1.62893	0.201078	3.77109	2.89179	1.0517	0.472324	0.0727612	0.700223	0.190505	2.76999	1.01851	0.0348596	0.405399
LPE 20:2	-0.0186823	0.0892392	-0.0640209	-0.112889	0.0482769	-0.0770383	-0.15118	0.17515	-0.0353504	-0.0962047	-0.292279	0.382547	0.0458679	-0.0197497	-0.100646	-0.0351185	-0.116875	0.196074	0.336679	-0.136921	0.16241	0.00849783	0.00844042	-0.136921	0.16241	-0.0735338	-0.0735912	-0.161166	-0.299331	5.74094e-05	-0.25709	-0.0550381	0.196563	0.0481529	0.276243	1.31844	0.196894	0.602599	2.50182	0.376985	0.326599	0.212742	1.34564	0.0880513	0.552871	0.169675	0.871077	0.0348596	0.200732
LPE 20:3	0.376876	0.410803	0.307492	0.334172	0.388133	0.330771	0.354727	0.460352	0.293655	0.306822	0.161303	0.452775	0.476847	0.432157	0.562856	0.47682	0.177126	0.145519	-0.0240723	0.128285	0.316426	0.586622	0.373127	0.279749	0.46789	0.474887	0.261392	-0.053961	-0.18814	0.213495	0.161306	0.271207	0.602013	0.415257	5.32125	0.137891	3.80818	5.19009	1.29986	2.40743	1.77806	4.54192	6.36599	2.30173	0.101575	2.22114	1.03384	0.202222	2.86803
LPE 22:0	0.340807	0.380855	0.312096	0.308722	0.381237	0.346746	0.180888	0.391359	0.358575	0.337355	0.0914679	0.462516	0.526153	0.462446	0.29364	0.279355	0.16425	0.245887	-0.063637	0.258846	0.454757	0.448506	0.322857	0.308722	0.504633	0.328664	0.203015	-0.0725149	-0.195911	0.125649	0.261219	0.303625	0.55897	0.689184	6.03169	0.549124	4.53812	5.73681	2.88274	4.02436	0.957804	2.51418	8.27334	1.68715	1.85158	4.92805	0.129817	0.304075	2.11099
LPE 22:4	0.44604	0.464207	0.428998	0.445747	0.44604	0.463513	0.212215	0.501778	0.440781	0.445747	0.169218	0.78245	0.558197	0.638414	0.607331	0.340103	0.307255	0.276529	0.224253	0.366039	0.539426	0.804815	0.506256	0.420468	0.593855	0.621743	0.323184	-0.000292569	-0.173387	0.298559	0.28092	0.302245	0.920107	0.684475	8.89042	0.183639	6.88584	8.29744	1.18951	6.14802	0.682111	3.61761	9.19667	4.4436	0.941808	6.3909	1.22623	0.0113357	2.64318
LPE 22:6	0.256721	0.283867	0.243142	0.188747	0.295797	0.206973	0.142624	0.44033	0.250331	0.154265	0.0757668	0.449684	0.239657	0.456433	0.268715	0.366539	0.276223	0.0784982	0.210026	0.182399	0.318264	0.384198	0.265972	0.153904	0.289769	0.420026	0.3018	-0.10705	-0.135865	0.118226	-0.0574153	0.113206	0.621709	0.486332	3.08033	1.69296	1.17184	3.82719	2.56867	0.496301	0.313005	2.49779	3.88558	2.46407	0.235613	0.592044	0.00887749	0.642771	2.74196
LPE 24:0	0.466369	0.557719	0.400486	0.427995	0.48335	0.465955	0.308385	0.65295	0.461756	0.480026	0.26363	0.719268	0.610593	0.403106	0.338409	0.425289	0.254397	0.216397	0.108676	0.343889	0.604251	0.699424	0.629142	0.438166	0.698529	0.378955	0.308672	-0.0553553	-0.260363	0.0702822	0.310461	0.368103	0.715191	0.841379	9.63074	0.663884	7.00106	9.25549	3.13596	6.28276	0.646118	3.61761	11.4456	3.9431	2.01955	7.32925	0.447576	0.234768	2.64318
LPE O-18:3	0.274836	0.158492	0.343002	0.0489267	0.343958	-0.0391882	0.220465	0.321132	0.397856	-0.135586	0.0453065	0.323937	0.438048	0.532438	0.307197	0.318321	0.302241	-0.180893	-0.114111	-0.134752	0.407494	0.402136	0.335896	-0.115882	0.426364	0.374876	0.308635	-0.295031	-0.542247	0.0662408	-0.126775	0.312145	0.314597	0.376316	2.28125	3.92793	0.149338	3.81216	5.71375	0.42261	0.559774	2.76651	3.67787	2.665	0.368943	0.563728	0.0864794	0.141257	2.04604
PC 28:0	0.361002	0.299808	0.422057	0.389585	0.34148	0.0924288	0.54359	0.339187	0.415068	0.0821684	0.281406	0.222196	0.50725	0.537656	0.784271	0.723791	0.233747	-0.199238	-0.285054	-0.268745	0.0326203	0.872556	0.612538	0.0924288	0.393794	0.578958	0.31894	0.048105	-0.301365	0.260018	0.345442	0.537465	0.494354	0.248564	0.343365	0.180067	0.101497	0.451435	1.13874	0.13093	1.15742	0.909732	0.783091	0.0395114	0.121049	0.102891	0.129817	0.141257	0.50251
PC 29:0	-0.238238	-0.151821	-0.297652	-0.22655	-0.249718	-0.28448	-0.0388569	-0.0280913	-0.304123	-0.292053	-0.242325	-0.159803	-0.220625	-0.00959503	0.217683	0.223015	-0.367988	-0.0497277	0.0608228	-0.400483	-0.30413	0.542428	0.0824718	-0.292053	-0.1957	0.130417	-0.329539	0.0231673	-0.0963536	0.459956	-0.0270445	-0.0341432	-0.0205884	-0.0179257	0.414408	0.0988954	0.256088	0.448698	0.471831	0.506249	1.23589	0.285351	0.185539	0.753128	0.0704833	0.493532	0.209059	0.0855492	0.252063
PC 30:0	0.219237	0.213712	0.266923	0.0770049	0.299897	-0.0154532	0.283279	0.329252	0.247299	-0.0289215	-0.0808505	0.309225	0.351047	0.272835	0.497256	0.538933	0.103596	0.051929	-0.0418211	-0.222014	0.141602	0.718043	0.62069	-0.0493565	0.314259	0.319619	0.222266	-0.222892	-0.363615	0.0973532	0.0238025	0.339057	0.194005	0.155269	0.40977	1.12693	0.00633629	0.66704	2.51747	0.277851	0.775774	0.802999	0.975948	0.192092	0.0353813	0.234557	0.217477	0.171084	0.335322
PC 30:1	0.259631	0.148723	0.327243	0.0468966	0.327243	0.0272983	0.413832	0.363585	0.312052	-0.0233999	-0.0979542	0.249216	0.396993	0.578376	0.587364	0.662453	0.0806569	0.0745543	-0.147776	-0.0463765	0.327134	1.05756	0.752215	-0.0233999	0.35011	0.578376	0.273035	-0.280346	-0.37351	0.305341	0.355755	0.692697	0.527675	0.366515	1.49662	1.33223	0.463267	1.97634	2.98871	0.0332187	0.915845	1.9154	2.34539	0.981817	0.0468179	0.032012	0.0148954	0.141257	1.04928
PC 30:2	0.259805	0.249901	0.281598	0.203505	0.290398	0.119482	0.309038	0.311309	0.281598	0.0979571	0.0326995	0.232236	0.399408	0.477689	0.412241	0.420499	0.0520042	0.0652577	-0.167173	0.00350132	0.262763	0.708054	0.408849	0.0979571	0.357219	0.438911	0.139705	-0.0868936	-0.259262	0.299206	0.101709	0.263456	0.375894	0.308538	0.886652	0.758046	0.216812	1.22724	2.25819	0.084035	1.08142	1.34957	1.83768	0.333669	0.0704833	0.0538625	0.122378	0	0.708069
PC 31:0	-0.242843	-0.139123	-0.292196	-0.207268	-0.245285	-0.2415	-0.0439496	-0.0542228	-0.3132	-0.256217	-0.137317	-0.104109	-0.233153	-0.126898	0.105698	0.0297759	-0.363878	-0.1189	0.129044	-0.386746	-0.357704	0.475781	0.206836	-0.245683	-0.216641	-0.0378028	-0.306748	0.038017	-0.0290424	0.268945	-0.145303	-0.181268	-0.224487	-0.200843	0.905896	0.237038	0.51904	0.99866	0.140659	0.706496	0.808172	0.0101983	0.565834	1.3536	0.308241	0.811195	0.0659615	0.0596032	0.00293933
PC 32:0	0.0055771	-0.0359026	0.0241433	-0.0990702	0.0506135	-0.138069	-0.0399451	0.0876902	0.0303549	-0.150996	-0.0766065	0.0675175	0.027769	0.0351521	0.00745724	0.174953	0.0394286	-0.0743895	0.0397485	-0.220473	-0.0363214	0.171876	0.213238	-0.138069	0.0460827	0.00992609	0.0512887	-0.149684	-0.184152	-0.0413626	-0.152693	0.0340658	0.0718078	0.129346	0.190209	5.44548	1.15244	0.979502	6.58191	1.85768	0.0453998	0.212742	1.14557	0.517451	0.227913	1.92694	0.447576	0.112775	0.0334318
PC 16:0_16:0	0.0514656	0.0792037	0.0178046	0.0626563	0.0487187	0.0822072	0.0216024	0.0792037	0.0178046	0.0958342	-0.0822142	0.0644105	0.0286158	0.0228568	0.094708	0.242377	0.0101965	0.178048	0.0357947	-0.0611245	-0.0915576	0.215672	0.23475	0.0658183	0.0353852	0.0529474	0.0720254	0.0139376	0.0304331	-0.019078	0.148128	0.123048	0.0297166	-0.00827472	0.124934	0.595214	0.0980961	0.256718	0.466443	0.172035	0.103753	0.0907379	0.131939	0.376148	0.396106	0.0628704	0.447576	0.419107	0.0934878
PC 32:1	0.332672	0.252946	0.386571	0.130241	0.402555	0.0952854	0.312287	0.378089	0.431665	0.0331936	0.0350025	0.326111	0.496235	0.481114	0.489088	0.611826	0.3857	-0.00180886	-0.170124	-0.00470765	0.372175	0.570484	0.484365	0.0331936	0.410076	0.481114	0.394994	-0.272314	-0.376883	0.0861194	0.108491	0.469996	0.404025	0.423691	3.56018	2.6013	1.21506	4.55565	4.45094	0.359267	0.66401	3.48053	4.62273	2.91535	0.127678	0.354145	0.144956	0.112775	1.9192
PC 14:0_18:1	-0.0383231	0.00490665	-0.0456196	-0.0792469	0.0150884	-0.135546	0.079174	0.119579	-0.0571786	-0.172747	0.117264	0.221122	0.0154114	-0.0114596	0.0269891	0.00523091	-0.151242	-0.290011	0.205711	-0.269696	-0.0486811	0.531481	0.398363	-0.135546	0.085469	0.0186337	-0.114484	-0.0943353	-0.221015	0.133118	-0.146526	0.0294232	0.130458	-0.15261	0.286824	0.553251	0.59157	0.125191	1.77575	0.837675	0.628435	0.0400179	0.324665	0.989916	0.243386	0.947105	0.100581	0.0113357	0.0727166
PC 16:0_16:1	0.339028	0.305033	0.383052	0.182655	0.399382	0.167376	0.214238	0.445178	0.39454	0.118972	0.0571897	0.33663	0.554133	0.644457	0.60613	0.70769	0.334112	0.0617826	-0.217503	0.0181465	0.393046	0.812514	0.587432	0.118972	0.493872	0.60613	0.381048	-0.216727	-0.374899	0.225082	0.208486	0.503022	0.480126	0.424839	3.17296	1.69988	1.2671	3.88381	2.79112	0.512925	0.554201	2.81845	3.66618	2.80568	0.0468179	0.504971	0.200732	0.0113357	1.75641
PC 32:2	0.629709	0.691789	0.546539	0.618407	0.640577	0.685649	0.447218	0.831047	0.552734	0.685649	0.207481	0.913555	0.730948	0.703627	0.688168	0.763335	0.288919	0.478167	0.182607	0.363864	0.504931	0.882254	0.621127	0.603755	0.744822	0.688168	0.427041	-0.0221704	-0.141067	0.261127	0.552918	0.650906	0.811647	0.63408	7.78755	0.538862	5.53735	7.57946	2.31415	4.41021	1.03699	4.02432	9.075	3.48854	1.63897	4.93952	0.513794	0.0596032	2.15486
PC 14:0_18:2	0.660333	0.79318	0.562548	0.735912	0.641196	0.794663	0.57036	0.753541	0.562548	0.797541	0.490238	0.770346	0.778343	0.678293	0.574873	0.706677	0.342134	0.307303	-0.00799714	0.664489	0.675141	0.722437	0.559187	0.766454	0.777106	0.582968	0.419718	0.0947166	-0.0106517	0.16325	0.703798	0.637061	0.755006	0.686942	9.01716	0.356856	8.29157	7.69769	0.383481	7.21965	1.19635	4.63133	9.4711	3.33843	1.72599	7.62803	1.25981	0.0348596	2.71709
PC 32:3	0.90586	0.937065	0.888965	0.935421	0.888442	0.939204	0.924997	0.916245	0.880499	0.90146	0.700069	0.872983	1.14693	1.18038	1.15549	1.16275	0.70913	0.201391	-0.273942	0.535496	0.716178	1.58608	1.1568	0.847317	1.028	1.18038	0.751111	0.0469781	-0.180682	0.429274	0.925719	0.880935	1.3103	1.38743	6.77406	0.180067	4.81201	6.60757	1.42966	3.5972	1.37496	4.08725	7.56072	3.35329	0.563344	3.71974	0.801327	0.141257	2.71709
PC 33:0	-0.0607767	-0.0592061	-0.0806047	-0.219401	-0.0243243	-0.271942	0.180754	0.0395779	-0.107862	-0.307767	-0.0183962	0.00734217	0.00986769	0.024899	0.273661	0.0495988	-0.156702	-0.289371	-0.00252552	-0.323587	-0.066658	0.375824	0.123829	-0.249587	0.00734217	0.143294	-0.1087	-0.195077	-0.256929	0.251994	-0.163973	0.0147413	0.0291542	0.101077	0.52444	0.807175	0.938645	0.283079	1.70742	1.41586	0.610959	0.10541	0.0700235	0.570501	0.462206	1.62101	0.144956	0.171084	0.122378
PC 33:1	0.178121	0.189185	0.170299	0.101591	0.186407	0.0943787	0.204281	0.303253	0.170299	0.0433076	0.107634	0.30257	0.241629	0.395238	0.37154	0.341992	0.0324871	-0.0643268	0.0609407	-0.094	0.109466	0.609045	0.277695	0.0467788	0.250245	0.395238	0.063888	-0.0848162	-0.203466	0.33135	0.0816189	0.195502	0.288306	0.158496	0.858768	0.527664	0.347366	1.05915	2.09089	0.0599715	1.22	1.1415	1.7404	0.194299	0.134377	0.015211	0.168325	0.202222	0.899714
PC 33:2	0.438	0.625703	0.297246	0.526598	0.388087	0.559745	0.251878	0.64344	0.297246	0.651238	0.251878	0.647825	0.443734	0.309238	0.255818	0.485191	0.121555	0.39936	0.204091	0.425216	0.374727	0.562332	0.472692	0.559745	0.509256	0.288179	0.198539	0.138511	0.0504892	0.0896399	0.474009	0.27737	0.563225	0.929313	4.96816	0.600548	4.74868	4.1852	0.0191687	5.28828	0.273374	1.09752	6.13518	1.1892	1.40716	6.11847	0.426292	0.234768	1.19308
PC 15:0_18:2	0.54474	0.647803	0.413841	0.615077	0.493211	0.690905	0.0604774	0.620477	0.425084	0.728496	-0.0272588	0.754908	0.561958	0.146779	0.125902	0.541745	0.340596	0.755754	0.192949	0.522271	0.484799	0.341681	0.632103	0.6331	0.595628	0.125902	0.416324	0.121866	0.0374721	-0.290422	0.62598	0.444363	0.606664	0.676113	3.99729	0.420865	3.85054	3.36488	0.0972045	4.33531	0.0484807	0.860468	4.05598	1.57872	3.017	5.88984	0.176292	0.112775	0.72108
PC 34:0	-0.230653	-0.319975	-0.13494	-0.349574	-0.114638	-0.445065	-0.188712	-0.139722	-0.114638	-0.52117	-0.261106	-0.231139	-0.123129	-0.0724286	-0.149046	-0.07675	-0.0911872	-0.260064	-0.10801	-0.48852	-0.150031	-0.140947	-0.0894771	-0.48852	-0.150031	-0.141753	-0.0902823	-0.234937	-0.338489	-0.0514703	-0.410217	-0.124402	-0.196385	-0.0765598	1.91338	6.72406	6.27891	0.43511	6.82852	8.13336	0.199218	0.495174	0.456332	0.292955	0.839201	8.45494	1.56304	0.112775	0.209059
PC 34:1	-0.0910687	-0.100359	-0.0791064	-0.101428	-0.0821524	-0.114658	-0.0786347	-0.0847994	-0.0791064	-0.114658	-0.0600193	-0.0680172	-0.0791064	-0.0997303	-0.122035	-0.0989	-0.0814427	-0.0546388	0.0110892	-0.0986318	-0.0774883	-0.110834	-0.0808508	-0.0986318	-0.0774883	-0.122035	-0.0920517	-0.019276	-0.0211435	-0.029983	-0.11238	-0.0890107	-0.058865	-0.0548579	7.2094	1.02704	7.56183	5.71829	0.895892	6.54523	0.473328	4.32232	4.65571	5.01156	2.01955	6.96787	1.09624	0.0855492	2.61878
PC 16:0_18:1	0.12049	0.0762472	0.208951	0.0119995	0.218684	-0.069044	0.0875733	0.218224	0.218684	-0.145884	0.0379604	0.159955	0.243906	0.222585	0.199333	0.255871	0.118104	-0.183845	-0.0839506	-0.128366	0.234899	0.209595	0.192615	-0.128366	0.234899	0.222585	0.205604	-0.206685	-0.363265	0.0169808	-0.065312	0.274612	0.136385	0.233196	1.87106	3.06515	0.134786	3.08263	5.05358	0.336112	0.599424	2.16629	3.44768	1.68715	0.405315	0.430659	0.0461962	0.0855492	1.60082
PC 34:2	0.00467749	-0.000493736	0.00643465	-0.00939954	0.00810716	-0.0127656	0.00505276	0.021513	0.00714365	-0.0244514	0.00846791	0.0343379	0.014774	0.00604593	0.00371497	-0.00148747	-0.00631275	-0.0329193	0.019564	-0.012775	0.0228634	0.00133711	-0.00753096	-0.0154224	0.020216	0.00499607	-0.003872	-0.0175067	-0.0356384	0.00886807	-0.00441048	0.0157547	-0.00521356	0.0140419	0.289284	1.73996	0.204799	0.633687	3.41844	0.410257	0.286393	0.254331	1.45334	0.107159	0.595247	0.563728	0.115026	0.234768	0.316161
PC 16:0_18:2	0.704652	0.757314	0.67403	0.589128	0.722285	0.724952	0.393427	0.792553	0.700024	0.738179	0.138682	0.93544	0.769041	0.529489	0.563247	0.73018	0.651247	0.599497	0.166399	0.563841	0.726573	0.657469	0.786461	0.640281	0.803013	0.532604	0.661596	-0.133157	-0.162732	-0.128992	0.690433	0.723835	0.962102	1.0883	14.2809	1.05298	9.86683	13.9938	2.60044	8.84545	0.175984	4.998	13.8088	9.06663	3.5797	10.0907	0.774162	0.0855492	3.04942
PC 16:0_18:3	0.930424	1.0932	0.869534	1.01539	0.8974	1.18179	0.827175	1.03113	0.875512	1.12632	0.460085	0.909922	0.979681	1.43319	1.10554	1.30985	0.725421	0.666234	-0.0697586	0.751317	0.761124	1.57257	1.18477	0.960322	0.970129	1.19997	0.81217	0.117987	-0.00980746	0.387801	1.00844	0.88638	1.15202	1.15076	11.4476	0.293348	9.82085	10.1179	0.0925621	8.2499	1.02967	6.00364	9.40448	7.25662	2.00052	8.82279	1.29383	0.304075	4.01197
PC 16:1_18:2	0.650797	0.739441	0.593555	0.637045	0.659179	0.654879	0.577816	0.827211	0.593555	0.684713	0.51706	0.943439	0.723161	0.474677	0.685954	0.465654	0.528585	0.167653	0.220278	0.507626	0.697108	0.875571	0.822038	0.639908	0.829391	0.575844	0.522311	-0.0221338	-0.189483	0.0535329	0.61902	0.673577	0.723509	0.715242	7.08928	0.338651	5.16811	6.82887	1.10722	4.70672	0.195295	2.61363	7.57771	3.67315	0.928686	4.75755	1.16036	0.0113357	1.65833
PC 34:3	0.955978	1.00963	0.922958	0.854296	1.02618	0.891767	0.748621	1.19746	0.976994	0.891767	0.467055	1.22483	1.20995	0.920873	0.962736	1.05522	0.762556	0.424712	0.0148736	0.775786	1.1599	1.23082	1.06627	0.836413	1.22053	0.962736	0.798183	-0.171882	-0.384115	0.164553	0.848173	1.00563	0.986503	1.20692	16.871	1.03929	12.645	15.8985	3.10535	10.8205	0.75028	7.24562	15.4047	10.581	2.99365	11.5353	1.67772	0	4.47994
PC 34:3	0.951203	0.982013	0.919796	0.851134	1.01449	0.888605	0.745459	1.16493	0.973831	0.888605	0.463893	1.19323	1.19734	0.917711	0.959574	1.05206	0.759394	0.424712	-0.00411085	0.789424	1.1494	1.23323	1.06868	0.833251	1.19323	0.959574	0.795021	-0.163358	-0.35998	0.164553	0.845011	0.988202	0.986503	1.20692	16.9164	0.962869	12.6843	15.9377	2.90378	10.8355	0.75028	7.30236	15.3436	10.716	3.04044	11.482	1.75641	0	4.54435
PC 34:4	1.40509	1.54934	1.3039	1.33244	1.41991	1.50982	1.04487	1.665	1.36451	1.53327	1.0725	1.73495	1.55931	1.20662	1.03506	1.26203	0.889989	0.460768	0.175638	1.3968	1.55628	1.18356	1.21591	1.47696	1.63644	1.05471	1.08706	-0.0874637	-0.159481	-0.0323508	1.42179	1.39308	1.93171	1.8428	16.332	0.486761	12.7105	15.117	2.00968	11.4885	0.510436	6.18486	16.0232	8.64913	0.683896	11.3935	2.84259	0.234768	4.19596
PC 34:5	1.27464	1.44288	1.21677	1.19839	1.39956	1.19839	1.09449	1.65619	1.21677	1.15724	0.6968	1.66143	1.48328	1.3353	1.48632	1.55056	0.876716	0.46044	0.178142	1.21373	1.72183	1.37483	0.96997	1.14284	1.65094	1.40684	1.00198	-0.201175	-0.508103	0.404862	1.163	1.36934	1.30083	1.1715	12.7553	1.21206	8.42894	12.7605	3.23764	6.57988	0.888353	6.26338	13.3157	7.53633	0.61692	6.76368	1.39853	0.0348596	4.32099
PC 35:0	-0.0198832	-0.118242	0.00569541	-0.147511	0.0217565	-0.252332	0.00569541	0.0859016	0.0101047	-0.333993	-0.107204	-0.0101231	0.0764125	0.313416	0.120703	0.260186	-0.0736513	-0.226789	-0.0865356	-0.464224	-0.0655914	0.371149	0.111411	-0.32569	0.0729433	0.242335	-0.0174034	-0.169268	-0.398633	0.259738	-0.169397	0.0833031	-0.0671365	-0.01109	0.732413	1.61437	1.56553	0.322301	2.77874	2.54728	0.548651	0.248259	0.16934	0.466489	0.563344	2.83	0.345045	0.304075	0.395099
PC 35:1	0.00584105	0.0520883	-0.00801298	-0.0629912	0.0210797	-0.129474	0.0397163	0.147508	-0.012959	-0.198157	0.0274054	0.161474	0.0282515	0.254964	0.0397163	0.104651	-0.0489768	-0.225562	0.133222	-0.236419	0.026605	0.31683	0.126581	-0.168459	0.0945648	0.178289	-0.0119602	-0.0840709	-0.263024	0.190249	-0.0184249	0.0841264	-0.038407	-0.0320278	0.0914583	1.42916	0.395193	0.366993	3.36367	0.926345	1.03699	0.649817	0.83864	0.103288	0.405315	1.09268	0.0527017	0.642771	0.914191
PC 35:2	0.511737	0.576265	0.420338	0.426034	0.534173	0.528218	0.267344	0.706595	0.465916	0.54057	0.267344	0.707928	0.555978	0.426034	0.308169	0.705261	0.311643	0.273225	0.15195	0.430222	0.531255	0.500888	0.438946	0.480371	0.581403	0.396168	0.334226	-0.108139	-0.101033	0.0619421	0.405132	0.467631	0.605394	0.936638	6.95584	0.568839	4.77238	6.88987	1.39446	4.51428	0.0770555	2.1511	8.36252	3.09103	0.981684	5.02024	0.559932	1.0311	2.47478
PC 35:3	1.07273	1.18999	0.980308	1.05953	1.08053	1.07688	0.951273	1.30855	0.980308	1.09024	0.749465	1.37978	1.12836	0.935291	1.00704	1.26001	0.684466	0.340773	0.251423	0.88266	1.02313	1.1142	0.955598	1.06181	1.20228	1.00704	0.84843	-0.0209996	-0.140466	0.158607	0.913202	0.907494	1.37259	1.62395	15.6272	0.218828	11.9998	14.5648	1.33674	11.0308	0.35437	5.55041	15.6259	8.15917	1.7084	11.7319	1.73657	0.268686	4.07283
PC 35:4	1.26946	1.51771	1.04816	1.30841	1.21458	1.46478	0.743578	1.66078	1.12778	1.51705	1.15237	1.66473	1.34422	1.02495	0.71676	1.31964	0.821287	0.364673	0.320517	1.41553	1.40601	0.852244	1.03946	1.47684	1.46732	0.798226	0.985445	0.0938273	0.00951914	-0.187219	1.34381	1.08703	1.59676	2.11835	14.3486	0.069438	12.1531	12.7395	0.304979	12.6583	0.124591	3.51942	14.2994	6.57595	0.627879	12.8152	2.74196	1.09463	3.40144
PC 35:6	0.196853	0.0946465	0.238881	0.0739969	0.23054	-0.0335822	0.174612	0.166201	0.245852	-0.144951	0.101902	0.286578	0.247194	0.173018	0.268911	-0.157784	0.23867	-0.246853	0.0393834	0.0349143	0.304571	0.184	0.124329	-0.019256	0.250401	0.227655	0.167984	-0.156543	-0.269657	0.0596709	0.00383315	0.159525	0.323494	0.468776	0.776339	1.17418	0.0134842	1.28952	1.64359	0.319095	0.331174	1.10844	1.28296	0.902528	0.61692	0.633494	0.571717	0.171084	0.619871
PC 36:0	-0.194366	-0.331123	-0.104079	-0.474166	-0.14074	-0.519035	-0.325486	-0.173389	-0.0826462	-0.547841	-0.436353	-0.220342	-0.0474929	-0.0406346	-0.285643	-0.157604	-0.0984346	-0.111488	-0.17285	-0.541692	-0.161643	-0.168518	-0.0850686	-0.53863	-0.158581	-0.182427	-0.0989777	-0.333425	-0.380049	-0.0834497	-0.522983	-0.122043	-0.230733	-0.099799	2.24099	6.39221	6.43486	0.660631	6.0534	7.51385	0.526678	1.10844	0.723952	0.403603	0.491713	7.48499	1.89845	0.202222	0.447576
PC 18:0_18:1	0.247662	0.204086	0.289115	0.178794	0.297748	0.190908	0.136908	0.305339	0.297748	0.11583	0.0498425	0.339493	0.348036	0.400649	0.324312	0.270357	0.144771	0.065988	-0.00854318	0.0909476	0.33115	0.385807	0.229885	0.103413	0.343615	0.361225	0.205303	-0.118954	-0.240202	0.155922	0.1407	0.298745	0.268366	0.276903	2.90156	1.53763	1.28333	3.44277	3.68959	0.40719	1.05909	3.49995	4.35689	1.44939	0.661244	0.587964	0.168325	0.460574	2.45118
PC 36:1	0.000550612	-0.0362511	0.0288237	-0.0683621	0.034417	-0.106597	-0.0287163	0.0333454	0.034417	-0.117959	-0.0371357	0.0473618	0.0220886	0.0459109	0.0576338	-0.0120099	0.0487021	-0.0808229	0.0252732	-0.149081	-0.0067304	0.0863724	0.0738596	-0.114201	0.0281494	0.0510356	0.0385228	-0.102779	-0.14235	0.0125128	-0.0549924	0.0749463	0.00317166	-0.00564467	0.232084	5.16357	1.11791	1.07105	6.66575	2.25824	0.124591	0.747314	1.16193	0.652361	0.661244	2.48786	0.335322	0.0855492	0.447576
PC 16:0_20:2	0.538225	0.531695	0.542239	0.471615	0.550982	0.471615	0.479654	0.622656	0.548347	0.471615	0.177878	0.690109	0.56107	0.497741	0.726033	0.506898	0.533571	0.293737	0.129039	0.353621	0.531533	0.715669	0.608808	0.437585	0.615497	0.636121	0.529259	-0.0793668	-0.177912	0.106861	0.391978	0.454997	0.511612	0.894891	6.39044	0.661656	4.08786	6.533	1.45337	3.02191	0.57663	3.59786	6.30401	4.47806	1.06374	3.37146	0.384895	0.503599	1.89845
PC 18:0_18:2	0.786072	0.862374	0.759304	0.661571	0.833642	0.754894	0.437628	0.962937	0.782044	0.782601	0.292169	1.04266	0.812342	0.574042	0.642825	0.730812	0.736878	0.490432	0.230314	0.605624	0.833931	0.64315	0.79992	0.686508	0.914814	0.574042	0.730812	-0.17207	-0.228306	-0.15677	0.533899	0.690194	0.99795	1.27595	15.7035	1.77518	11.2116	15.1476	2.6244	9.7577	0.168402	6.1588	14.6671	10.1022	2.61097	10.956	0.988172	0.0596032	4.19596
PC 18:1_18:1	0.0566727	0.0566727	0.0574303	-0.0515955	0.0978288	-0.0885425	-0.0181649	0.161459	0.0748542	-0.137436	-0.34218	0.19	0.14185	0.138862	0.170925	0.0628156	0.000480293	0.204745	0.0481503	-0.171256	0.16928	0.21095	0.087041	-0.171256	0.16928	0.138862	0.0149528	-0.149424	-0.340536	0.123909	0.0348797	0.190758	0.0692055	0.0555006	0.564756	2.55216	0.288439	1.25497	5.04237	1.00112	1.22	1.29009	2.32221	0.111055	0.316685	0.724396	1.04928	0.0596032	0.914191
PC 16:0_20:3	1.04705	1.09624	0.992843	1.01105	1.05414	1.05669	0.869043	1.21329	1.00744	1.08133	0.80173	1.21318	1.12524	0.940476	1.01585	1.22525	0.865712	0.279603	0.0879415	0.893413	1.00179	1.08898	1.09922	1.03076	1.13914	0.990069	1.00031	-0.0430824	-0.108382	-0.0102443	0.816778	0.946724	1.22583	1.07284	20.4498	0.474065	15.8367	18.9422	1.04798	14.3146	0.0803254	7.6185	17.9931	12.9665	1.25218	13.694	4.22704	0.171084	4.57673
PC 18:1_18:2	0.47223	0.487547	0.46922	0.430194	0.501291	0.463068	0.245656	0.612342	0.486712	0.466414	0.0382061	0.731612	0.684318	0.424798	0.509836	0.38317	0.407794	0.428208	0.047294	0.254695	0.514074	0.619779	0.568382	0.430194	0.689573	0.447259	0.395862	-0.0710977	-0.259379	0.0513968	0.277449	0.335377	0.560957	0.833886	9.53759	0.872729	7.0107	9.11952	2.79525	6.3507	0.494398	3.51942	10.9262	4.1645	2.85553	7.74347	0.225986	0.0596032	2.54626
PC 36:3	0.227437	0.231815	0.224046	0.231103	0.224046	0.244148	0.212952	0.220652	0.228249	0.253504	0.239776	0.280516	0.247488	0.228564	0.19574	0.152524	0.217692	0.0137282	0.0330273	0.245276	0.247901	0.200828	0.206711	0.245276	0.247901	0.201788	0.20767	0.00705787	-0.00262473	-0.00588282	0.299202	0.291935	0.210791	0.2194	8.67186	0.00810995	7.12699	7.86044	0.0811164	6.91965	0.175984	2.83588	6.99487	6.05026	0.0353813	6.11847	3.1289	0.202222	1.69722
PC 16:0_20:4	1.44327	1.56748	1.33255	1.33711	1.51649	1.45161	1.11912	1.76759	1.37899	1.48896	1.28625	1.81094	1.60681	1.18628	0.888478	1.4191	1.16461	0.202713	0.204128	1.45161	1.70222	1.05178	1.09563	1.45161	1.70222	1.14582	1.18967	-0.179377	-0.250613	-0.0438471	1.04625	1.23432	1.63308	1.90752	20.5311	1.4821	15.3273	19.356	2.55286	14.3664	0.290775	6.55567	18.514	13.1013	1.04985	14.3428	3.34599	0.797711	5.31927
PC 18:2_18:2	0.423335	0.582487	0.328947	0.49719	0.384251	0.63256	0.201661	0.545881	0.344136	0.66019	0.164177	0.632513	0.468173	0.308787	0.324455	0.253363	0.174589	0.496013	0.16434	0.524219	0.428426	0.618911	0.49155	0.621168	0.525375	0.308787	0.181426	0.112939	0.095793	0.127361	0.588303	0.322839	0.341254	0.609673	5.64491	0.72644	5.79667	4.55153	0.0676823	6.15919	0.313005	1.64005	5.96121	1.74538	2.19487	7.68564	0.122378	0.0596032	1.50721
PC 36:4	0.236255	0.236255	0.236812	0.203529	0.244971	0.203529	0.212918	0.279062	0.241022	0.220784	0.286494	0.296428	0.2353	0.169295	0.145752	0.247443	0.244158	-0.0657097	0.0611283	0.40683	0.418626	0.0844825	0.169909	0.233254	0.245051	0.159253	0.24468	-0.0414424	-0.0117966	-0.0854261	0.196963	0.222817	0.24643	0.329647	11.4755	1.61437	7.82503	11.3338	0.739524	7.94102	2.01409	2.61363	10.2398	8.45617	0.877045	6.92678	3.74396	0.340892	2.13287
PC 36:4	0.511134	0.612362	0.445654	0.559059	0.482867	0.587112	0.0494458	0.650213	0.456756	0.732227	0.0494458	0.729195	0.636507	0.359746	0.299005	0.193082	0.320427	0.682782	0.0926874	0.488545	0.587641	0.561249	0.517073	0.61038	0.709476	0.359746	0.31557	0.0761915	-0.0990967	0.0441759	0.603693	0.445699	0.395243	0.895973	5.18775	0.258807	4.65449	4.52279	0.301906	5.1753	0.199218	1.08666	6.4439	1.39154	2.46116	6.68288	0.00293933	0.141257	1.25981
PC 36:5	1.74851	1.78538	1.70866	1.66093	1.85477	1.68103	1.28347	2.00445	1.73706	1.634	0.966511	2.09398	1.88236	1.73498	1.88253	1.70154	1.58066	0.667491	0.211623	1.68263	2.07303	1.29559	1.17138	1.59025	1.98065	1.75265	1.62843	-0.19384	-0.390402	0.124218	1.40184	1.61833	1.98616	1.53994	18.548	2.32576	12.8947	18.0866	4.27938	10.7162	0.412261	8.00104	16.6286	13.0263	0.889828	10.7834	2.45118	0.0348596	5.93264
PC 36:6	1.3313	1.55951	1.19504	1.31629	1.36516	1.46684	0.943407	1.64551	1.22695	1.47936	0.943407	1.67491	1.43619	1.27053	1.01304	1.36406	0.983676	0.535953	0.238713	1.17079	1.44616	1.24353	1.24182	1.3313	1.60668	1.07739	1.07568	-0.0488763	-0.275376	0.00170586	1.26958	1.31226	1.57576	1.71969	15.1626	0.215834	11.8856	13.9938	1.0429	10.8355	0.179805	5.64954	14.5361	8.31293	1.60479	11.4111	1.8369	0.503599	4.22704
PC 37:1	-0.131093	-0.193347	-0.083113	-0.292378	-0.0766958	-0.338702	-0.153634	-0.0731261	-0.0766958	-0.406642	-0.153634	-0.0481651	-0.0620549	0.0519559	-0.131499	-0.0985267	-0.0911746	-0.253008	0.0138898	-0.345468	-0.0324689	-0.0298893	-0.160143	-0.361164	-0.0481651	0.0317269	-0.0985267	-0.215683	-0.312999	0.130254	-0.327375	-0.0674168	-0.116202	-0.00655515	1.92264	3.55801	3.87181	0.917504	5.00882	5.35045	0.227257	0.125542	0.761349	0.845076	1.00869	5.90243	0.695161	0.379258	0.129817
PC 37:2	0.318953	0.394805	0.261252	0.237492	0.339664	0.272736	0.130738	0.510348	0.285718	0.272736	0.0469633	0.625732	0.478611	0.369362	0.220945	0.469205	0.138972	0.225772	0.147121	0.119994	0.372628	0.398741	0.33765	0.237492	0.490126	0.249489	0.188398	-0.102172	-0.252634	0.0610907	0.203553	0.328723	0.335685	0.691199	3.13717	1.36158	1.57451	3.56133	3.11408	1.33767	0.235454	1.08666	5.3053	0.969727	1.2074	1.94827	0.306723	0.340892	1.34569
PC 37:3	0.872547	1.08386	0.757482	0.854753	0.882354	0.879528	0.685602	1.18455	0.757482	0.902082	0.746209	1.25346	0.885095	0.6202	0.651329	1.13766	0.567656	0.155873	0.368367	0.890951	0.976403	0.655608	0.744879	0.902082	0.987534	0.6202	0.709472	-0.0276008	-0.0854522	-0.0892715	0.827457	0.802422	1.06554	1.46573	14.3382	0.0712344	10.8702	13.456	0.446894	11.0913	0.0869226	3.46117	14.8949	7.1243	0.730188	11.3229	2.31201	0.268686	2.91927
PC 37:4	1.19073	1.35693	1.06982	1.12862	1.27943	1.13875	0.687384	1.57928	1.10307	1.16054	1.233	1.58617	1.27943	1.12074	0.610413	1.57431	1.00154	-0.0724637	0.306746	1.28319	1.53001	0.662572	0.824865	1.16054	1.40735	0.876673	1.03897	-0.150805	-0.246816	-0.162292	0.82042	0.939733	1.40473	2.02799	15.2861	0.78184	11.4216	14.4377	1.2276	11.4577	0.437317	3.87943	15.3803	8.19452	0.37792	11.3581	2.84259	1.77213	3.95159
PC 17:0_20:4	0.947927	1.0258	0.882976	0.917973	0.971414	0.982588	0.703025	1.07517	0.908038	1.00154	0.882557	1.07766	1.06396	0.712149	0.574676	0.98392	0.781093	0.118986	0.0137067	1.03398	1.12759	0.681154	0.803905	0.979067	1.07268	0.701588	0.824339	-0.0534404	-0.0936095	-0.122751	0.884479	0.957161	1.52542	1.61455	19.2925	1.12977	14.4598	18.162	1.73005	13.7171	0.462927	5.95237	17.1678	12.5369	0.741968	13.3465	3.71477	0.797711	4.87353
PC 37:6	1.35542	1.56249	1.1264	1.43009	1.27605	1.51547	0.887696	1.74051	1.1418	1.58383	1.03628	1.87725	1.28927	1.30988	0.783189	1.47065	0.961253	0.547558	0.587981	1.51547	1.45683	1.10812	1.17321	1.51547	1.45683	0.996344	1.06143	0.15404	0.058641	-0.0650876	1.31686	1.14976	2.15628	2.39114	14.3955	0.349013	12.763	12.4751	0.0334389	13.2651	0.149798	3.71719	13.022	7.36785	1.88827	14.0657	2.08922	1.0311	3.48548
PC 38:0	-0.197857	-0.221174	-0.170622	-0.274973	-0.159283	-0.274166	-0.280863	-0.166938	-0.150447	-0.294277	-0.263467	-0.191314	-0.07498	-0.15249	-0.280863	-0.16316	-0.217635	-0.0308096	-0.116334	-0.259027	-0.0645851	-0.378787	-0.322522	-0.294277	-0.0998345	-0.244449	-0.188184	-0.11569	-0.194442	-0.0562652	-0.276783	-0.121257	-0.317388	-0.267482	3.86898	1.46113	4.92389	2.7302	1.51347	4.9531	0.0127295	1.77506	1.85003	3.03424	0.606043	5.27834	0.856916	0.171084	0.988172
PC 38:1	0.0835671	-0.00823786	0.157714	-0.0710065	0.168548	-0.137049	0.00921882	0.141456	0.182257	-0.182474	-0.0459962	0.13615	0.135727	0.0119261	0.0471927	0.213267	0.209747	-0.136478	0.0004227	-0.127913	0.165434	-0.0626374	0.123138	-0.157197	0.13615	0.0274921	0.213267	-0.239554	-0.293347	-0.185775	-0.0999081	0.185765	-0.0261217	0.100156	0.673713	9.67558	1.99495	2.79061	9.67039	3.78593	0.521241	0.756472	1.85415	3.16278	0.889828	4.1484	0.548247	0.340892	0.335322
PC 38:2	0.534704	0.463595	0.6073	0.295267	0.617476	0.278446	0.468596	0.62662	0.617476	0.237518	0.135518	0.591248	0.558957	0.588494	1.02057	0.681875	0.665983	0.102	0.0322907	0.157683	0.520026	0.656287	0.677126	0.207091	0.569434	0.652888	0.673727	-0.322209	-0.362343	-0.0208386	0.225214	0.605381	0.599049	0.731196	8.49982	4.91618	2.5967	11.1045	6.44128	1.01459	0.322046	5.87589	9.82727	8.54032	0.18324	1.07661	0.225986	0.853136	3.40144
PC 38:3	0.984815	1.02333	0.958566	0.961548	0.996041	0.988165	0.917489	1.12788	0.971135	0.997753	0.917489	1.18312	0.964391	0.910239	0.920727	1.06654	0.984328	0.0802635	0.218732	0.98648	1.00189	0.634686	0.72125	0.973911	0.989317	0.910239	0.996803	-0.0344929	-0.0154055	-0.0865643	0.957133	0.999507	0.930391	0.847685	22.9605	1.33377	16.7602	21.8606	1.72357	14.6794	0.179805	8.85789	20.2769	15.4868	0.814391	13.8108	4.70745	0	5.7122
PC 18:0_20:3	1.08878	1.17551	0.964294	1.05445	1.09267	1.13385	0.762759	1.34524	1.01411	1.18743	0.688106	1.41268	1.12702	0.834521	0.916832	1.02636	0.961565	0.499327	0.285661	1.33542	1.37023	0.740953	0.822709	1.13385	1.16865	0.882731	0.964487	-0.0382205	-0.0348053	-0.0817563	0.982774	1.01481	1.27947	1.21842	21.1492	0.536819	15.3562	20.1972	0.673626	14.1597	0.634306	6.93765	18.1659	14.9998	3.15903	14.2237	3.18247	0.171084	4.25824
PC 18:0_20:4	1.53603	1.64892	1.4644	1.43346	1.60622	1.50794	1.19826	1.71669	1.55248	1.53197	1.34547	1.76352	1.63836	1.42868	1.04307	1.47363	1.38765	0.186498	0.125151	1.51152	1.75554	0.942609	1.12223	1.44404	1.68805	1.23249	1.41211	-0.17276	-0.244012	-0.179618	1.23436	1.40169	1.7834	1.96902	22.0421	1.41963	16.4145	20.7951	1.65944	15.1731	0.694295	7.33081	19.2065	14.8392	1.52089	14.9258	3.83223	0.797711	5.35439
PC 18:1_20:3	1.1775	1.30178	1.06942	1.1775	1.17173	1.23685	0.937953	1.43357	1.08045	1.32003	0.937953	1.67314	1.354	0.65535	0.941737	1.15806	0.826178	0.38208	0.319135	1.21737	1.45437	0.720017	0.919381	1.21737	1.45437	0.718864	0.918228	0.00577034	-0.237	-0.199363	1.16946	1.13042	1.26294	1.60308	17.6443	0.314053	13.5232	16.4439	0.624437	13.9205	0.908936	4.08725	15.9483	10.9202	1.57096	13.4041	3.98172	0.0348596	2.97098
PC 38:4	0.536005	0.545817	0.526817	0.523767	0.541002	0.5284	0.469232	0.589112	0.534593	0.529694	0.528323	0.599385	0.540599	0.526824	0.448928	0.538121	0.523098	0.001371	0.0587868	0.787324	0.805236	0.327301	0.387471	0.529694	0.547606	0.468882	0.529052	-0.0172351	-0.0179118	-0.0601697	0.466486	0.482834	0.612379	0.659078	18.317	1.45792	13.3075	17.5054	1.36834	12.4807	1.11912	5.72448	15.7991	12.9665	0.161874	11.6245	4.25824	0.969796	4.38421
PC 38:4	1.49735	1.66491	1.36317	1.4864	1.50702	1.5861	1.36364	1.71579	1.36317	1.61227	1.3191	1.72042	1.48849	1.4209	1.3874	1.65284	1.10875	0.293172	0.231931	1.47424	1.5959	1.60334	1.49695	1.56447	1.68614	1.3874	1.28101	-0.0206179	-0.121669	0.10639	1.32921	1.34384	1.83431	1.91351	22.5646	0.0449043	17.835	20.6784	0.970553	15.9294	0.452616	8.85789	20.052	13.6785	1.7084	15.8749	3.71477	0.112775	5.7852
PC 38:5	1.47181	1.55007	1.42561	1.39729	1.57247	1.43789	1.32366	1.84166	1.47624	1.4417	1.30125	1.90816	1.61188	1.3578	1.37348	1.80234	1.29543	0.140444	0.296286	1.49463	1.78948	1.11055	1.11718	1.41175	1.7066	1.3578	1.36443	-0.175174	-0.294854	-0.00663357	1.38917	1.55286	1.93004	2.14055	21.558	2.23541	16.191	20.2592	3.90732	14.4877	0.0453998	8.03087	18.7028	14.4732	1.13449	14.5425	3.26371	0.304075	5.5318
PC 38:6	1.27727	1.30723	1.25742	1.23905	1.30138	1.26831	1.04754	1.35605	1.27344	1.27714	1.04011	1.40103	1.33118	1.23912	1.08647	1.20851	1.249	0.237028	0.0698473	1.3946	1.47316	1.05473	1.12758	1.26329	1.34186	1.17359	1.24644	-0.0623329	-0.0785667	-0.072854	1.01013	1.06731	1.53071	1.59711	20.6502	1.15977	15.5446	19.3907	1.51347	14.5225	0.676054	6.71801	17.4146	14.4416	2.23483	14.7638	3.02316	0.594649	4.9746
PC 38:6	1.29037	1.35711	1.25954	1.24871	1.31518	1.31684	0.981541	1.39807	1.29122	1.34737	1.00826	1.61327	1.45715	1.13125	0.97244	1.21114	1.03343	0.339111	0.156115	1.29037	1.46295	0.988351	1.0638	1.29037	1.46295	1.01849	1.09394	-0.066468	-0.172578	-0.075447	1.22083	1.23785	1.36223	1.69951	17.7313	0.477958	13.9599	16.3086	1.68495	12.8535	0.260545	6.36887	15.2947	11.4183	1.55418	13.1555	2.59449	0.340892	4.67459
PC 39:4	1.05076	1.11493	0.976902	0.942048	1.11391	1.03793	0.580511	1.26607	1.07298	1.07717	0.750725	1.36419	1.13302	0.859227	0.538824	0.966018	0.786603	0.326446	0.231171	1.08242	1.2631	0.404357	0.595998	1.03793	1.2186	0.650296	0.841937	-0.171865	-0.180676	-0.191641	0.892279	0.979924	1.35312	1.62083	17.1325	1.03656	12.7893	16.174	1.56242	12.1611	0.457761	5.25846	16.6159	9.7635	1.22224	12.424	2.49849	1.68655	4.416
PC 39:6	1.22952	1.43983	1.06931	1.20713	1.23837	1.29119	0.773939	1.68639	1.10315	1.29119	1.0195	1.79791	1.17864	1.18571	0.696832	1.50734	1.00835	0.271687	0.619271	1.27074	1.39511	0.727449	0.910887	1.26642	1.39079	0.919857	1.1033	-0.0312406	-0.124372	-0.183438	1.08953	1.01232	1.40379	1.88819	13.2757	0.367406	10.6895	12.1043	0.536465	11.1367	0.60518	3.12217	12.4776	7.31212	1.06374	11.8398	1.75641	1.37089	3.42934
PC 40:1	-0.123681	-0.166602	-0.0904788	-0.249334	-0.0274127	-0.278618	-0.214483	0.0115501	-0.0393933	-0.354917	-0.271687	0.0127396	-0.0904788	-0.0360947	-0.188931	-0.113911	0.0385881	-0.0832309	0.103218	-0.372864	-0.0737138	0.00633497	0.181811	-0.336143	-0.036993	-0.163087	0.0123892	-0.221921	-0.299151	-0.175476	-0.173281	0.0729082	-0.427941	-0.365228	0.732413	4.64898	2.89413	0.0641811	5.76165	4.19666	0.0332619	0.00609074	0.0632393	0.0499186	0.283362	4.0338	1.38081	0.141257	0.0864794
PC 40:2	0.113727	0.0994134	0.131475	-0.0691731	0.176644	-0.0758966	-0.0338808	0.224232	0.164591	-0.0999493	-0.199104	0.273935	0.178516	0.184372	0.0649	0.159386	0.10543	0.0991546	0.0954188	0.031379	0.347943	0.0648501	0.0618591	-0.0999493	0.216614	0.11546	0.112469	-0.245818	-0.316564	0.00299102	0.0992566	0.341922	-0.249425	0.0114898	1.54948	4.93109	0.226965	3.19812	7.11322	0.710326	0.121069	0.850765	4.25535	1.19807	0.521933	0.437885	1.06483	0.234768	0.815067
PC 40:3	1.07048	1.16965	0.987735	0.993843	1.14135	1.06768	0.737752	1.23856	1.03248	1.06768	0.507542	1.24504	1.13136	0.954804	0.983615	1.23205	0.922983	0.560141	0.113679	0.993843	1.20039	0.975681	0.965091	0.993843	1.20039	0.983615	0.973025	-0.147509	-0.206544	0.0105899	0.850537	1.04984	1.52024	1.58631	19.1956	1.29106	13.6046	18.55	2.01318	12.0819	0.11062	6.96536	18.1126	12.1581	2.56771	12.7402	2.0033	0.202222	4.57673
PC 40:4	1.48533	1.57818	1.46968	1.39845	1.51897	1.42494	1.3294	1.74628	1.47904	1.42331	1.166	1.77458	1.63306	1.46726	1.4297	1.58225	1.31286	0.257309	0.141514	1.44849	1.76228	1.37125	1.35209	1.3908	1.70459	1.4441	1.42494	-0.120522	-0.313793	0.0191642	1.28183	1.43444	1.85782	1.87503	23.4603	1.19888	17.2167	22.2777	2.15196	15.6752	0.0392938	8.06076	20.3898	16.0985	1.37547	15.5621	3.74396	0.141257	5.38964
PC 40:4	1.24218	1.35182	1.12987	1.146	1.26368	1.31824	0.743025	1.44172	1.18132	1.35057	0.792733	1.58476	1.32551	1.07675	0.720011	1.34017	1.06114	0.55784	0.259253	1.30099	1.3916	0.771275	1.0787	1.30099	1.3916	0.77077	1.0782	-0.117684	-0.0906169	-0.307429	1.09183	1.16213	1.31214	1.60918	18.3347	0.981387	13.3748	17.4889	1.71065	12.8046	0.743966	5.35487	17.0773	11.4744	2.56771	13.1175	2.57032	1.1602	4.28955
PC 40:5	1.57591	1.64411	1.43698	1.47302	1.6028	1.57089	1.13093	1.82207	1.52863	1.60991	1.31324	1.85592	1.69048	1.39057	1.11607	1.74633	1.28667	0.296664	0.165444	1.58738	1.7513	1.24623	1.40464	1.58738	1.7513	1.19751	1.35591	-0.129772	-0.163922	-0.158406	1.41725	1.60274	2.00951	1.82967	22.3875	0.466317	16.7149	21.0929	0.805857	15.6571	0.437317	7.13283	19.8006	14.6795	1.62183	15.8959	3.26371	0.234768	4.60923
PC 40:5	1.62819	1.67774	1.57662	1.54628	1.68985	1.55221	1.40402	1.86521	1.6244	1.56034	1.05781	2.03005	1.86223	1.5512	1.55339	1.6871	1.48759	0.502533	0.16782	1.64999	2.04397	1.30268	1.25394	1.53598	1.92996	1.55211	1.50338	-0.143574	-0.393974	0.0487354	1.33572	1.48496	2.283	2.31616	23.4871	1.74697	17.1554	22.3523	2.72543	15.1553	0.0869226	8.82651	19.8982	16.8246	1.52089	15.15	3.48548	0.0855492	6.11963
PC 40:6	1.42181	1.52956	1.34374	1.29638	1.45691	1.39583	1.03451	1.81174	1.40216	1.44663	0.958916	1.87551	1.43304	1.34098	1.12074	1.43525	1.34225	0.487714	0.442474	1.45142	1.66985	1.06906	1.22933	1.36615	1.58458	1.23439	1.39465	-0.160532	-0.218431	-0.160264	1.20585	1.36679	1.95556	2.19877	21.7188	2.00897	16.0134	20.5888	2.09089	14.6096	0.908936	7.47394	18.3395	15.5032	1.79721	15.15	2.6677	0.797711	5.425
PC 40:7	1.49418	1.64562	1.36481	1.40028	1.53607	1.50165	1.02326	1.97011	1.43536	1.52765	1.16932	2.05423	1.56399	1.29076	0.970965	1.69373	1.29493	0.358324	0.490246	1.39341	1.65889	1.26193	1.44419	1.49441	1.75989	1.17394	1.3562	-0.135785	-0.265481	-0.182259	1.22658	1.31179	1.80734	2.1402	18.685	1.30624	14.2643	17.4396	1.94381	13.5824	0.510436	5.79993	16.5015	12.0283	1.76142	14.1643	2.40433	0.853136	4.64185
PC 40:8	0.823404	0.943012	0.714269	0.731261	0.85494	0.894921	0.400606	1.03129	0.75254	0.90715	0.635774	1.12642	0.904188	0.50757	0.277204	0.849115	0.534337	0.271376	0.222232	0.878973	0.980765	0.4425	0.591905	0.873596	0.975388	0.452709	0.602114	-0.12368	-0.101792	-0.149405	0.77677	0.85494	0.472562	0.839018	12.3563	0.539884	9.93601	11.2812	1.35394	9.74354	0.175984	3.71719	11.5615	6.89576	1.16339	10.2743	1.65833	0.853136	3.59918
PC 41:0	-0.130332	-0.207226	-0.0841258	-0.292113	-0.0327441	-0.359302	-0.0880595	0.0295496	-0.0810477	-0.395126	-0.0880595	-0.0144194	-0.0579491	-0.288719	-0.0256507	0.176712	-0.106704	-0.307067	0.0435297	-0.38905	-0.107395	-0.125017	0.0501438	-0.316932	-0.0352778	-0.205376	-0.0302147	-0.259368	-0.281654	-0.175161	-0.32776	-0.0447258	-0.0788086	0.088388	0.844978	3.79384	2.84543	0.157125	3.01013	3.31528	0.694295	0.542148	0.192121	0.0768826	1.81525	3.91067	0.217477	0.0596032	0.469253
PC 41:2	0.163005	0.283116	0.0608865	0.185049	0.145887	0.283116	-0.052306	0.280403	0.0703876	0.335059	-0.131356	0.318586	0.184414	0.0912576	-0.0128704	0.162691	-0.0706184	0.466415	0.134171	0.188986	0.16325	0.287797	0.290737	0.283116	0.257381	0.0129196	0.0158602	0.0391617	0.0257353	-0.00294062	0.330976	0.182159	0.0522979	0.196437	1.40946	0.299923	1.54765	1.12131	0.065475	2.17235	0.015608	0.00202086	2.31759	0	2.15527	3.08564	0.288129	0.304075	0.100581
PC 41:3	0.612358	0.789469	0.471493	0.722996	0.56584	0.816242	0.223125	0.703122	0.53206	0.972384	0.19788	0.785282	0.652572	0.471106	0.223645	0.51154	0.228355	0.774504	0.13271	0.740267	0.627898	0.685099	0.670241	0.823566	0.711197	0.339019	0.324161	0.157156	0.112369	0.014858	0.735968	0.548662	0.737629	0.6836	7.51613	1.57911	8.20761	5.81123	0.612388	9.06237	0.313005	1.87273	8.41626	1.68715	3.06397	10.6464	0.559932	0.340892	1.61988
PC 41:4	1.04805	1.3032	0.864138	1.07269	1.03122	1.25243	0.609169	1.32351	0.901479	1.35188	0.750898	1.34503	1.08987	0.715609	0.564421	1.09648	0.693683	0.60098	0.255156	1.2077	1.16266	0.786307	0.949056	1.25243	1.20739	0.607694	0.770444	0.0414719	0.0450377	-0.16275	1.13113	0.994982	1.1591	1.46531	16.4659	0.1426	13.4827	14.8585	0.0632767	13.9035	0.473328	4.04524	15.5274	8.72207	1.92533	13.6164	3.6279	0.460574	3.15563
PC 41:5	0.934991	1.13228	0.728098	0.977503	0.892502	1.13228	0.538797	1.14217	0.830983	1.21849	0.719938	1.12392	0.971456	0.651239	0.250482	1.16019	0.581291	0.498551	0.152466	1.11193	1.04799	0.483532	0.610168	1.11193	1.04799	0.494387	0.621022	0.0850007	0.063939	-0.126635	0.966735	0.864751	1.21945	0.973211	12.5648	0.721808	11.949	10.4879	0.390163	13.0832	0.317515	2.7493	12.5546	4.77657	1.88827	12.8904	3.31845	1.09463	2.49849
PC 42:1	-0.41791	-0.564786	-0.358966	-0.587039	-0.361126	-0.672821	-0.446525	-0.398657	-0.348861	-0.777086	-0.527922	-0.418043	-0.333648	-0.416414	-0.351544	-0.379529	-0.351301	-0.249164	-0.0843951	-0.736387	-0.38585	-0.144916	-0.096231	-0.702926	-0.352389	-0.416414	-0.367729	-0.225912	-0.350536	-0.048685	-0.657897	-0.355596	-0.377627	-0.428935	8.58362	3.86979	10.4747	6.15703	4.50889	11.4423	0.015608	2.46519	4.84936	5.61488	0.683896	10.7662	3.74396	0.0855492	1.54432
PC 42:10	1.35337	1.51644	1.26949	1.30928	1.38556	1.42116	0.726997	1.66525	1.31301	1.49085	0.98999	1.8083	1.50761	1.23758	0.62625	1.30295	1.0381	0.500864	0.300689	1.35017	1.52753	1.12573	1.234	1.39027	1.56763	1.04223	1.15049	-0.0762799	-0.17736	-0.108264	1.23107	1.29824	1.67212	1.99725	16.4715	0.462462	12.7367	15.2932	1.15733	12.1453	0.179805	5.18675	14.6791	10.3402	1.29776	12.4795	2.40433	1.29822	4.60923
PC 42:2	0.497643	0.577319	0.365962	0.518465	0.490215	0.578143	0.0136657	0.57277	0.408	0.601602	-0.107711	0.665379	0.599432	0.476329	0.109636	0.535084	0.223653	0.709313	0.0659473	0.525762	0.610437	0.41916	0.29523	0.545492	0.630168	0.363637	0.239708	0.0282496	-0.0846754	0.12393	0.518195	0.44322	0.241717	0.624432	6.82016	0.45097	4.56901	6.82887	1.74305	4.59076	0.135275	1.66663	9.36652	2.28948	3.04044	6.3909	0.278973	0.304075	1.79643
PC 42:3	0.702854	0.884755	0.528224	0.686254	0.742727	0.85056	0.313455	0.966686	0.60638	0.861344	0.313455	1.21264	0.829894	0.483973	0.305849	0.835136	0.242843	0.54789	0.382747	0.728371	0.90536	0.597881	0.756079	0.731159	0.908149	0.305849	0.464047	-0.0564723	-0.17699	-0.158198	0.647746	0.649816	0.764017	1.04249	7.83328	0.320777	5.6576	7.56875	1.34819	6.60302	0.0969626	0.991168	10.9057	2.20462	2.2148	7.88904	0.335322	0.268686	1.04928
PC 42:4	0.817974	0.936828	0.746307	0.73878	0.830075	0.883156	0.274828	1.00966	0.79405	0.936828	0.397768	1.17299	0.865293	0.621813	0.202637	0.852481	0.591459	0.53906	0.307697	0.858387	0.959187	0.437612	0.64624	0.858387	0.959187	0.498184	0.706813	-0.0912948	-0.1008	-0.208629	0.667681	0.706664	0.693111	1.04868	14.2602	1.32763	9.49077	14.2075	1.67217	10.0002	1.30044	2.66409	14.8949	8.30105	2.00052	10.956	1.25981	1.1602	2.79204
PC O-30:0	-0.242077	-0.167975	-0.321464	-0.171397	-0.286157	-0.157879	-0.218885	-0.180212	-0.336982	-0.13066	-0.166891	-0.145702	-0.162965	-0.174459	-0.526162	-0.280779	-0.443489	0.0362314	0.017263	-0.28974	-0.313846	0.137015	-0.0741874	-0.136717	-0.160823	-0.201344	-0.412546	0.11476	0.0241062	0.211202	-0.153359	-0.274942	-0.356219	-0.299768	2.57545	0.718343	1.33675	2.89715	0.0534956	1.08788	0.658023	1.04371	1.44968	4.2313	0	0.962237	0.619871	0.419107	0.458365
PC P-30:0	-0.152324	-0.145451	-0.169028	-0.138595	-0.184368	-0.144013	-0.120183	-0.151579	-0.185073	-0.18116	-0.0221935	-0.128839	-0.0745665	-0.0440585	-0.137074	-0.202968	-0.236909	-0.158966	-0.0542725	-0.251179	-0.186054	0.193342	0.0581706	-0.156659	-0.091534	-0.0975854	-0.232757	0.0457722	-0.065125	0.135172	-0.128997	-0.177464	-0.367965	-0.0331856	1.10033	0.105226	0.809641	1.09103	0.632525	1.03724	1.30862	0.0624792	0.362073	2.09206	0.0353813	0.992835	0.426292	0.340892	0.0527017
PC O-31:0	-0.271484	-0.146451	-0.338704	-0.224863	-0.308172	-0.209254	-0.300126	-0.133182	-0.344292	-0.209254	-0.0134258	-0.124003	-0.24401	-0.222744	-0.755657	-0.415556	-0.469226	-0.195829	0.120007	-0.390012	-0.3717	-0.197141	-0.173505	-0.169277	-0.150966	-0.486464	-0.462828	0.0833092	-0.0183112	-0.0236361	-0.100962	-0.228904	-0.74474	-0.386633	3.25973	0.843997	1.58352	3.74119	0.499129	1.02362	0.121069	1.92973	2.17219	4.7855	0.127678	1.03957	0.306723	0.744259	0.734195
PC P-31:0	-0.27723	-0.215958	-0.328855	-0.215958	-0.313905	-0.208869	-0.249234	-0.232839	-0.342128	-0.172136	-0.0653567	-0.211393	-0.238621	-0.210397	-0.435831	-0.48122	-0.490986	-0.106779	0.0272279	-0.25721	-0.352029	0.0779744	-0.139262	-0.134042	-0.228861	-0.269947	-0.487183	0.0979464	0.0948196	0.217236	-0.126009	-0.256063	-0.33435	-0.339212	2.59484	0.891702	1.22697	3.01571	0.258478	1.03269	0.682111	0.889876	1.67701	4.03255	0.0526348	0.982587	0.436885	0.692574	0.217477
PC O-32:0	-0.0297007	0.00843935	-0.0483295	-0.0369282	-0.0227504	-0.0323829	-0.0715755	0.0673609	-0.0480632	0.00538982	0.0602014	0.0811796	0.0290996	-0.0842416	-0.162173	0.0479619	-0.0981475	-0.0548116	0.0520799	-0.0818974	-0.037365	-0.0299288	0.0078848	0.0159591	0.0604914	-0.115292	-0.0774781	-0.0141779	-0.0445324	-0.0378136	-0.0190117	-0.0137402	-0.135427	-0.000337429	0.750085	0.466317	0.903854	0.56916	0.759159	0.506249	0.282032	1.41036	0.0552103	1.48368	0.197842	0.543852	0.107761	0.0596032	0.973163
PC O-32:1	-0.0618304	-0.0302546	-0.0931982	-0.040377	-0.0830826	-0.040377	-0.0408901	-0.0255166	-0.111894	-0.040377	-0.0186416	-0.023157	-0.0669227	-0.0512624	-0.0699299	-0.02788	-0.180778	-0.0217354	0.0437657	-0.0944984	-0.1052	0.326893	0.236006	-0.0321721	-0.0428732	-0.0699299	-0.160817	0.0427056	0.0107012	0.0908871	0.0328953	0.00632305	-0.12998	0.00400434	0.538773	0.304886	0.295053	0.60722	0.162241	0.294127	0.646118	0.146334	0.162963	1.25192	0.114488	0.249401	0.225986	0.112775	0.0727166
PC P-32:0	-0.027766	-0.0921212	-0.00939386	-0.141082	0.00731378	-0.141082	-0.148051	0.001045	0.0110624	-0.147813	-0.018252	0.00406198	-0.0188326	-0.0506449	-0.233606	-0.00197831	0.0267899	-0.129561	0.0228945	-0.156432	-0.0249973	-0.0770369	0.074208	-0.141082	-0.00964683	-0.129897	0.0213477	-0.148395	-0.131435	-0.151245	-0.136592	-0.00167472	-0.141313	0.144956	0.416269	1.96962	1.47276	0.0400759	2.10518	1.5732	0.187509	0.472324	0	0.0899342	0.0187144	1.58221	0.469253	0.304075	0.152657
PC O-33:0	-0.192864	-0.160012	-0.203954	-0.205733	-0.149265	-0.198934	-0.313862	-0.104397	-0.198928	-0.194895	0.0950114	-0.0895361	-0.123064	-0.262955	-0.611809	-0.119412	-0.254764	-0.289907	0.0335278	-0.400303	-0.34809	-0.256874	0.0210076	-0.174457	-0.122245	-0.505312	-0.22743	-0.0564673	-0.0522126	-0.277882	-0.0778449	-0.123803	-1.07443	-0.462051	2.80411	0.155552	2.31569	2.58058	0.108972	1.56209	0.437317	2.54711	1.72444	2.91535	0.205251	1.62101	0.384895	0.304075	1.16036
PC O-34:0	-0.184436	-0.198982	-0.169986	-0.223277	-0.169123	-0.246182	-0.131728	-0.145191	-0.172953	-0.308579	-0.0661938	-0.0914323	-0.22205	-0.158467	-0.316003	-0.225278	-0.137116	-0.242385	0.130617	-0.235154	-0.193922	-0.148575	-0.0959161	-0.223277	-0.182046	-0.210041	-0.157383	-0.0541549	-0.0412318	-0.0526584	-0.145062	-0.130438	-0.365844	-0.223735	3.95696	1.09735	4.17597	3.15711	0.803605	3.98857	0.373317	1.84456	2.92638	2.36351	0.37792	4.01314	1.03384	0.0113357	1.43431
PC O-34:1	-0.189259	-0.202551	-0.180926	-0.224947	-0.171552	-0.230029	-0.189259	-0.164299	-0.174248	-0.224519	-0.189259	-0.160343	-0.148235	-0.23187	-0.192188	-0.184086	-0.180926	-0.0352597	-0.0121075	-0.254863	-0.200148	0.000271977	0.0485785	-0.211046	-0.156331	-0.230029	-0.181723	-0.0533944	-0.0547151	-0.0483065	-0.145483	-0.103358	-0.410646	-0.19495	4.79483	0.820591	5.01273	3.83471	0.990269	4.79467	0.0770555	2.16629	3.00494	3.57254	0.0526348	4.21161	2.31201	0.112775	1.48882
PC P-34:0	-0.307267	-0.419603	-0.271312	-0.436643	-0.267746	-0.495291	-0.32002	-0.286791	-0.260831	-0.572449	-0.260896	-0.331226	-0.292852	-0.253668	-0.341186	-0.248826	-0.191827	-0.311553	-0.0383741	-0.515472	-0.290426	-0.368075	-0.252071	-0.523684	-0.298638	-0.318724	-0.20272	-0.168897	-0.225046	-0.116004	-0.42399	-0.271477	-0.484033	-0.266472	7.04586	3.19734	9.07808	4.87818	2.81181	9.35118	0.231345	2.81845	4.86962	3.19897	1.72599	9.89249	1.56304	0.268686	1.41637
PC O-34:2	0.141917	0.200024	0.126731	0.194266	0.134407	0.260679	0.0689798	0.139721	0.130938	0.260679	-0.0087242	0.144427	0.236339	0.20483	0.114727	0.0711038	0.0437768	0.269403	-0.0919119	0.11205	0.0775636	0.155606	0.100831	0.230415	0.195929	0.114727	0.0599515	0.0598589	0.0344862	0.0547758	0.206667	0.0746002	-0.0190586	0.667779	1.44788	0.0198784	1.17964	1.35996	0.357167	1.03269	0.437317	0.774934	2.03155	0.373441	1.22224	1.52487	0.306723	0.0855492	0.619871
PC P-34:1	-0.217168	-0.232625	-0.203817	-0.304224	-0.191753	-0.316262	-0.279364	-0.157761	-0.196419	-0.329819	-0.279364	-0.0495965	-0.19847	0.0145332	-0.211246	-0.25564	-0.194585	-0.0504548	0.148873	-0.375592	-0.227915	0.109582	-0.00666451	-0.316262	-0.168585	-0.0800988	-0.196345	-0.11247	-0.147677	0.116246	-0.171781	-0.0570288	-0.54107	-0.357246	3.46936	1.14115	3.68254	2.76509	1.84206	4.27957	0.397492	0.693401	2.00142	2.86025	0.227913	3.70983	2.19919	0.112775	0.316161
PC O-34:3	0.404457	0.499169	0.340078	0.458714	0.386837	0.50873	0.264024	0.491174	0.355844	0.46837	0.264024	0.555948	0.537424	0.585872	0.311678	0.114773	0.278799	0.204346	0.0185243	0.419982	0.551006	0.480323	0.275011	0.419982	0.551006	0.480611	0.275299	0.0718765	-0.131024	0.205312	0.443411	0.29666	0.24691	0.601293	5.9984	0.0308417	4.78821	5.54384	0.839975	4.28884	0.706572	2.56366	7.26663	2.10377	0.777805	4.54605	0.787692	0.503599	1.96102
PC P-34:2	0.246718	0.364033	0.17513	0.332876	0.236951	0.441876	0.0815324	0.29966	0.206424	0.467724	0.103775	0.435265	0.268917	0.1141	0.0726854	0.0424535	0.100899	0.363949	0.166348	0.318114	0.273933	0.137256	0.131348	0.364033	0.319851	0.0925409	0.0866328	0.0959254	0.0441812	0.00590806	0.323859	0.169346	0.263507	0.567482	4.26596	0.663884	4.09516	3.59403	0.0211811	4.51428	0.340387	1.01203	5.2489	1.03916	1.98159	5.47026	0.184349	0.141257	0.747413
PC P-35:4	1.01122	1.11228	0.966298	0.938793	1.05125	1.08091	0.85358	1.12536	1.01122	1.08091	0.988231	1.2035	1.10636	1.15998	0.164515	0.720479	0.813127	0.092681	0.0971473	1.12589	1.21818	0.677019	0.638708	1.05454	1.14682	0.835588	0.797277	-0.112456	-0.0922832	0.0383108	0.856256	0.817454	1.20909	1.68744	7.90212	0.194461	6.50893	7.16267	0.00241192	6.63783	0.0969626	2.16629	7.65439	4.12303	0.308241	6.73669	1.52571	1.77213	2.47478
PC O-36:0	-0.488899	-0.52863	-0.457879	-0.512454	-0.468079	-0.623218	-0.439828	-0.400728	-0.481252	-0.647511	-0.406468	-0.311372	-0.525769	-0.480334	-0.452517	-0.470732	-0.445832	-0.241043	0.214397	-0.619218	-0.528871	-0.313824	-0.312427	-0.590397	-0.50005	-0.452517	-0.45112	-0.0443754	-0.0903471	-0.00139682	-0.444049	-0.400697	-0.647724	-0.470416	12.521	1.02433	11.028	10.9034	1.34246	10.2893	0.0515803	4.88186	9.02843	9.19135	0.902696	9.10397	4.47994	0.234768	4.22704
PC O-36:1	-0.34872	-0.355696	-0.320561	-0.389615	-0.294561	-0.438407	-0.356786	-0.266466	-0.31104	-0.510571	-0.356786	-0.242374	-0.216843	-0.200911	-0.325985	-0.293312	-0.395765	-0.153785	-0.0255302	-0.512249	-0.247	-0.202353	-0.327932	-0.488053	-0.222804	-0.240753	-0.366331	-0.0950543	-0.265249	0.125579	-0.415204	-0.277119	-0.50229	-0.271033	8.79293	1.76281	9.35589	6.89497	3.22428	9.67286	0.66401	2.85336	4.77542	7.27879	0.864346	9.85965	2.06757	0.692574	1.27677
PC O-36:2	-0.127228	-0.107613	-0.14849	-0.133981	-0.127067	-0.104836	-0.250472	-0.114209	-0.138795	-0.12521	-0.340226	-0.0684397	-0.12901	-0.0223599	-0.12095	-0.287936	-0.161547	0.215015	0.0605699	-0.149803	-0.0924883	0.0274233	-0.0917573	-0.146844	-0.0895292	-0.0502587	-0.169439	-0.00691439	-0.0573143	0.119181	-0.0552947	-0.0885577	-0.400851	-0.0967773	1.5312	0.187229	1.49022	1.30696	0.763553	1.5732	0.412261	0.502885	0.609327	2.04555	1.55418	0.887683	2.61878	0.112775	0.252063
PC P-36:1	-0.421573	-0.47224	-0.402733	-0.493949	-0.391883	-0.503803	-0.423105	-0.367692	-0.39985	-0.614078	-0.516976	-0.318789	-0.409998	-0.203194	-0.314301	-0.49561	-0.347402	-0.0971023	0.0912091	-0.611001	-0.37635	-0.235278	-0.408013	-0.609946	-0.375295	-0.244045	-0.416779	-0.102066	-0.234651	0.172734	-0.375252	-0.291851	-0.898235	-0.521588	9.32761	1.99581	9.26652	7.61697	2.39749	9.94283	0.243734	2.40063	6.25003	6.5549	0.107997	9.07251	3.80269	0.202222	1.06483
PC O-36:3	0.575051	0.690371	0.517528	0.730145	0.549625	0.799718	0.530546	0.564676	0.517487	0.82912	0.25856	0.554174	0.635048	0.390503	0.639608	0.575101	0.405809	0.570559	-0.0808736	0.682499	0.53618	0.708194	0.615346	0.769013	0.622693	0.530546	0.437698	0.18052	0.14632	0.0928481	0.719252	0.432538	0.424075	0.816615	10.5079	1.33531	9.71779	8.92626	0.646785	9.60246	0.494398	3.53894	10.0619	4.61729	2.2148	11.0254	0.774162	0.202222	1.98211
PC P-36:2	-0.0694304	-0.0492568	-0.0804866	-0.085138	-0.0668363	-0.0474212	-0.124791	-0.0492568	-0.0752165	-0.0474212	-0.333592	-0.0176479	-0.0617617	-0.0246172	-0.046334	-0.198728	-0.0821948	0.286171	0.0441138	-0.0912688	-0.0468404	-0.0514936	-0.0885623	-0.0912688	-0.0468404	-0.046334	-0.0834027	-0.0183017	-0.0444284	0.0370687	-0.0311697	-0.0308826	-0.265271	0.154199	0.360016	0.140578	0.3544	0.315046	0.396887	0.379968	0.199218	0.125542	0.0796652	0.63562	0.902696	0.0980349	1.32829	0.0113357	0.0795558
PC O-36:4	1.09388	1.20816	1.05244	1.11064	1.09388	1.18583	0.848819	1.22679	1.07142	1.23817	0.938194	1.25605	1.17146	0.961158	0.612882	0.973819	0.914353	0.29998	0.0845895	1.18491	1.21428	0.857301	0.900657	1.18491	1.21428	0.906326	0.949682	0.0167656	-0.0293651	-0.0433563	1.17571	1.07418	1.06739	1.56242	17.6327	0.0426273	13.6725	16.3404	0.225531	13.2817	0.260545	5.18675	16.0607	10.6214	1.48796	13.4618	2.84259	0.797711	4.165
PC O-36:5	1.34943	1.47397	1.28435	1.31557	1.36372	1.41063	1.05481	1.51382	1.30272	1.41063	0.92285	1.59435	1.56469	1.56059	1.21403	0.965375	1.19535	0.487784	0.0296575	1.43089	1.71594	0.891803	0.706516	1.3025	1.58756	1.3329	1.14761	-0.0481456	-0.285055	0.185287	1.04804	1.04445	1.76124	2.05518	12.1258	0.823041	8.10328	12.0771	2.09803	6.81326	0.402393	4.998	11.9989	7.76404	1.13449	7.13349	1.27677	0.379258	3.95159
PC P-36:4	1.30653	1.36252	1.2795	1.26083	1.32335	1.28349	1.03966	1.42495	1.29046	1.34296	1.26989	1.55274	1.47255	1.22028	0.771246	1.19895	1.15955	0.0730698	0.0801981	1.36681	1.5416	0.971199	1.00775	1.31304	1.48783	1.12581	1.16236	-0.0625158	-0.174791	-0.0365479	1.21536	1.19063	1.32034	1.75138	17.3788	0.373611	12.7761	16.5237	0.977925	12.0819	0.172183	5.35487	16.0857	10.9065	1.16339	12.387	2.4277	0.503599	4.10343
PC P-36:5	1.36501	1.39392	1.34679	1.19941	1.41066	1.33093	0.990253	1.52113	1.4045	1.34291	0.908691	1.64674	1.54945	1.33093	1.18321	0.835743	1.31925	0.434217	0.0972856	1.32236	1.78171	0.555722	0.510649	1.17172	1.63107	1.33093	1.28586	-0.211252	-0.459347	0.0450731	0.984965	1.05548	1.4766	2.05155	11.6387	1.30928	7.03968	12.0975	2.41664	5.7313	0.128132	4.76714	11.8379	7.97196	0.864346	6.18278	0.885342	0.340892	3.83223
PC O-38:0	-0.17051	-0.150963	-0.184027	-0.173312	-0.17051	-0.173007	-0.179337	-0.124679	-0.184027	-0.207958	-0.201155	-0.176915	-0.169242	-0.153423	-0.144708	-0.0838488	-0.23721	-0.00680275	-0.00767321	-0.233131	-0.208891	0.105368	0.0946577	-0.201155	-0.176915	-0.153423	-0.164133	-0.00280166	-0.0242405	0.0107103	-0.131608	-0.163143	-0.347535	-0.221901	2.12043	0.470185	2.34306	1.66498	0.60441	2.26491	0.00986916	1.05437	1.34916	1.53834	0.0132877	1.9769	1.22623	0.0855492	1.00329
PC O-38:1	-0.544681	-0.605098	-0.504704	-0.630705	-0.479952	-0.688373	-0.50941	-0.3886	-0.504403	-0.804942	-0.54131	-0.377095	-0.444173	-0.486986	-0.464272	-0.400199	-0.580841	-0.263631	0.0670786	-0.73277	-0.44363	-0.488497	-0.577819	-0.73277	-0.44363	-0.479112	-0.568434	-0.150753	-0.28914	0.0893222	-0.694645	-0.525937	-0.535039	-0.374847	12.5988	2.38906	13.1603	9.95088	3.54334	12.7232	0.505067	5.09192	7.19199	9.9321	1.42315	12.7589	2.91927	0.0113357	3.51373
PC O-38:2	-0.543001	-0.580828	-0.506893	-0.625162	-0.489977	-0.591384	-0.694457	-0.524423	-0.489977	-0.649119	-0.689446	-0.635215	-0.444351	-0.306002	-0.694457	-0.369771	-0.575836	0.0403267	-0.190864	-0.649119	-0.483715	-0.454864	-0.496552	-0.649119	-0.483715	-0.468554	-0.510242	-0.135185	-0.165403	0.0416881	-0.626356	-0.439948	-0.619035	-0.260152	11.9639	1.07505	10.4747	10.4563	1.50136	10.8205	0.260545	3.17742	8.70587	8.75866	0.325205	10.3919	3.20943	1.09463	1.24296
PC P-38:1	-0.518645	-0.641339	-0.455911	-0.63641	-0.466167	-0.790758	-0.443918	-0.465141	-0.466167	-0.855254	-0.572839	-0.48587	-0.467212	-0.30978	-0.259195	-0.444706	-0.460253	-0.282415	-0.0186579	-0.76735	-0.448977	-0.402852	-0.537778	-0.798124	-0.479751	-0.30978	-0.444706	-0.170243	-0.318373	0.134926	-0.619538	-0.454684	-0.726245	-0.534805	12.4531	2.79373	13.3613	9.67568	4.16187	14.3837	0.908936	3.30829	8.42523	7.63837	1.65619	13.8694	4.07283	0.379258	2.84259
PC O-38:3	0.85111	1.00656	0.725404	1.00915	0.81528	1.10483	0.692429	0.934762	0.725404	1.17727	0.613637	1.08091	0.847758	0.684936	0.837518	0.925729	0.510423	0.56363	0.233149	1.07198	0.825107	1.02905	0.921413	1.1439	0.897018	0.684936	0.577297	0.193871	0.246878	0.107639	0.954932	0.755053	1.27304	1.18807	15.5293	1.07783	13.067	13.8255	0.36042	12.9845	0.223189	4.56419	14.1349	8.44419	1.48796	13.1555	2.79204	0.112775	3.26371
PC O-38:4	1.13429	1.27425	1.04446	1.14077	1.13429	1.21904	0.906444	1.31727	1.06121	1.27053	0.992617	1.38648	1.20216	0.93907	0.827324	1.23298	0.935479	0.277908	0.184317	1.20943	1.2618	0.882165	0.941769	1.20943	1.2618	0.90695	0.966555	0.00648138	-0.0523734	-0.0596041	0.991413	0.898101	1.00279	1.36376	17.2068	0.0724354	13.2673	15.9926	0.288201	12.9189	0.359074	4.998	15.4783	10.6619	1.10593	12.7964	3.18247	0.797711	4.25824
PC O-38:5	1.36251	1.50673	1.24872	1.38097	1.35917	1.42919	0.978744	1.576	1.27916	1.48262	1.08083	1.68333	1.39912	1.14231	0.915484	1.1564	1.09756	0.401787	0.284204	1.4861	1.61045	0.906754	1.00399	1.41361	1.53796	1.01653	1.11376	0.0217983	-0.12435	-0.0972309	1.13567	1.05633	1.71623	2.10596	17.9235	0.0760539	13.6589	16.7483	0.36042	13.4985	0.387756	4.85881	16.3623	10.9887	1.83337	13.4811	3.15563	0.379258	3.83223
PC P-38:4	1.10467	1.15987	1.08626	0.988723	1.15242	1.02502	0.768178	1.21598	1.09508	1.081	0.943995	1.33331	1.23891	0.932519	0.524573	1.12923	1.07416	0.137005	0.094401	1.15413	1.3906	0.597801	0.857221	1.01447	1.25094	0.81682	1.07624	-0.163697	-0.236476	-0.25942	0.919373	0.910259	0.862358	1.48973	14.0738	1.00275	9.25538	14.0967	1.22212	8.68454	0.652059	4.06622	13.441	9.64764	0.889828	9.05679	1.61988	0.692574	3.29102
PC O-38:6	1.40615	1.61568	1.2416	1.38366	1.40615	1.59114	1.10154	1.63414	1.27725	1.63289	0.939835	1.75843	1.47041	1.2856	1.15766	1.40397	1.14092	0.693056	0.288017	1.58754	1.66609	1.09251	1.06454	1.53457	1.61312	1.21974	1.19176	-0.0224903	-0.0785418	0.0279741	1.293	1.21086	1.8219	2.292	16.3042	0.0242333	12.5536	15.1705	0.153271	11.7521	0.100348	5.45219	14.2759	10.581	1.77927	12.6841	1.63905	0.744259	4.04234
PC P-38:5	1.21521	1.25373	1.17896	1.17692	1.22264	1.25682	0.925213	1.25115	1.21105	1.28764	0.727411	1.31534	1.45707	0.853515	1.22031	1.01603	1.03227	0.560232	-0.141732	1.38622	1.51622	0.856877	0.923892	1.21301	1.34301	0.949018	1.01603	-0.0457273	-0.129995	-0.0670145	1.05371	1.0277	1.26434	1.80455	14.2031	0.613432	10.0403	13.7745	1.17605	9.15812	0.0738048	4.81286	13.0107	9.5708	1.48796	9.63131	1.60082	0.112775	3.15563
PC P-38:6	1.07945	1.23737	0.998647	1.0355	1.12057	1.18188	0.579593	1.33527	1.02146	1.22637	0.735158	1.37004	1.21238	0.972588	0.541873	0.828924	0.898575	0.491211	0.157654	1.3647	1.5021	0.563164	0.638982	1.15949	1.29689	0.799095	0.874912	-0.0850715	-0.137398	-0.0758174	0.943384	0.867118	1.3028	1.95187	15.4481	0.389736	11.5087	14.6098	0.728714	10.8205	0.308516	4.95137	13.8204	10.1153	1.85158	11.8759	1.32829	1.0311	4.25824
PC O-40:0	-0.0425944	-0.205779	0.00941606	-0.310631	0.0282046	-0.383492	-0.0707109	0.12041	0.0177103	-0.50885	-0.154434	0.11128	0.0691757	0.0626154	0.422695	0.129483	-0.0189642	-0.354416	0.042104	-0.456953	0.0635892	0.209675	0.0217757	-0.445314	0.0752279	0.169278	-0.018622	-0.338835	-0.520542	0.1879	-0.457464	-0.0782209	-0.00162473	0.113139	0.474518	3.78082	2.51636	0.0762231	5.4715	4.26107	0.447494	0.399186	0.217327	0.0975276	0.661244	4.48029	0.828912	0.340892	0.122378
PC O-40:1	-0.226688	-0.284305	-0.198284	-0.295266	-0.180464	-0.413441	-0.19728	-0.0899133	-0.221978	-0.464792	-0.19728	-0.197241	-0.121822	-0.292518	-0.194893	0.0451121	-0.276708	-0.267512	-0.0754197	-0.486735	-0.192307	-0.229096	-0.223669	-0.428707	-0.134278	-0.249582	-0.244154	-0.114801	-0.294429	-0.0054275	-0.290659	-0.169569	-0.325346	-0.304127	4.55808	2.02596	5.43534	3.35433	2.40131	5.43391	0.0013964	1.98757	2.51088	3.31621	1.57096	6.40402	0.345045	0.304075	1.73657
PC O-40:3	0.684469	0.84296	0.548072	0.784187	0.650823	0.824843	0.567754	0.852092	0.545818	0.901683	0.628071	0.860709	0.670345	0.669322	0.396234	0.811962	0.394404	0.273612	0.190364	0.784507	0.678531	0.807457	0.663781	0.857401	0.751425	0.606838	0.463161	0.133364	0.105975	0.143677	0.765346	0.606917	0.89051	1.00922	7.71166	1.02433	7.4718	6.40476	0.396887	7.78886	0.215117	2.24304	7.67149	2.96401	0.491713	7.787	1.9192	0.0596032	1.65833
PC O-40:4	1.02457	1.17355	0.903276	1.01784	1.03045	1.1313	0.794798	1.28299	0.957529	1.15618	0.894327	1.31869	1.0537	0.832055	0.663285	1.15612	0.739454	0.261854	0.264992	1.1151	1.14726	0.75306	0.778718	1.1151	1.14726	0.782901	0.808559	-0.0126092	-0.0321555	-0.0256571	0.870977	0.775142	0.899705	1.2052	17.1954	0.0546965	13.7953	15.672	0.254105	13.616	0.199218	4.92815	15.5766	10.0104	1.06374	13.2127	3.74396	1.0311	4.07283
PC O-40:5	1.03621	1.2059	0.870783	1.06308	1.02718	1.14876	0.655772	1.27871	0.910235	1.20165	0.751711	1.32486	1.08688	0.866324	0.570461	1.15225	0.78582	0.449942	0.237981	1.12925	1.22389	0.665479	0.728291	1.12352	1.21817	0.763289	0.826101	0.035898	-0.0946448	-0.0628123	1.04363	0.976503	1.21173	1.3814	18.5956	0.0253284	14.8122	16.9988	0.311157	14.5573	0.483818	5.35487	16.5015	11.2649	1.72599	14.2237	3.83223	0.797711	4.32099
PC P-40:6	1.01362	1.18359	0.903685	1.00373	1.02193	1.16822	0.455079	1.32635	0.955013	1.18359	0.649705	1.38114	1.09141	0.868768	0.393526	0.962925	0.930961	0.533885	0.289726	1.35928	1.43591	0.415201	0.688353	1.1173	1.19394	0.66855	0.941702	-0.0181975	-0.0766365	-0.273152	0.83022	0.730992	1.35533	1.97513	12.0257	0.285194	8.97913	11.3866	0.427665	8.71125	0.489096	3.51942	10.8341	7.8561	2.07717	9.95835	0.747413	1.52345	3.48548
PC O-42:2	-0.462947	-0.470332	-0.448889	-0.499632	-0.436631	-0.599938	-0.249584	-0.381317	-0.50422	-0.599938	-0.26898	-0.386733	-0.495331	-0.521454	-0.241094	-0.318802	-0.50422	-0.330958	0.108598	-0.660041	-0.511492	0.203023	0.0197633	-0.550289	-0.401741	-0.315304	-0.498563	-0.0630011	-0.148549	0.183259	-0.389557	-0.244804	-0.522055	-0.50589	5.58387	0.973431	6.19716	4.29224	1.42377	6.0148	0.0362686	2.49779	3.29663	4.08177	1.35975	6.13131	1.36319	0.234768	2.0033
PC O-42:3	0.745448	0.899212	0.566367	0.822978	0.663807	0.889954	0.634474	0.947321	0.566367	0.987384	0.632982	0.978589	0.776584	0.601536	0.653329	0.842605	0.480615	0.354403	0.202005	0.716853	0.654623	0.98079	0.924365	0.899212	0.836983	0.601536	0.545111	0.159171	0.0622296	0.0564255	0.836306	0.619192	0.619612	0.959148	8.94345	1.3261	8.75041	7.37218	0.45574	8.55162	0.473328	3.34617	8.70587	3.49613	1.00869	8.88488	1.63905	0.112775	2.15486
PC O-42:4	0.737673	0.84462	0.633722	0.739274	0.730239	0.816259	0.625073	0.977949	0.637583	0.83766	0.636877	1.02497	0.788417	0.557784	0.481642	0.944444	0.451245	0.200784	0.236549	0.818958	0.839207	0.516286	0.572065	0.818958	0.839207	0.491045	0.546823	0.00903515	-0.0202494	-0.0557784	0.765294	0.662666	0.60705	0.915676	14.8162	0.0995254	12.0253	13.4416	0.0845261	12.3204	0.313005	3.73728	13.7857	8.17095	1.22224	12.1666	3.10229	0.594649	3.31845
PC O-42:5	1.11327	1.32428	0.940083	1.16398	1.09234	1.29533	0.845923	1.37463	0.973511	1.39548	0.823408	1.46463	1.16721	0.83885	0.848644	1.26157	0.767062	0.572076	0.297417	1.14261	1.14569	0.874704	0.912642	1.27402	1.2771	0.84747	0.885408	0.0716345	-0.003083	-0.0379377	1.09282	0.960321	1.05425	1.31851	17.772	0.290894	14.5159	16.0477	0.0102199	14.401	0.1609	5.06835	16.1483	10.0366	1.63897	13.8303	4.165	0.234768	3.89167
PC O-42:7	0.871851	1.12806	0.637932	0.904816	0.860956	1.09741	0.409653	1.17678	0.664833	1.23357	0.443383	1.3335	0.87597	0.595282	0.386872	0.914029	0.551379	0.790185	0.457526	1.06129	1.018	0.49155	0.646396	1.07241	1.02912	0.431436	0.586282	0.0438594	0.0432902	-0.154846	0.88794	0.764773	0.908758	1.29423	12.8339	0.355981	11.0891	11.2878	0.196588	11.2432	0.295179	3.61761	11.8272	6.63928	2.46116	12.2399	1.47054	0.642771	3.20943
PE 32:0	0.674741	0.735789	0.614421	0.51525	0.739942	0.591806	0.258298	1.02473	0.655174	0.598537	0.0532439	0.956971	0.823416	0.51525	0.568012	1.35778	0.487785	0.545293	0.133555	0.336646	0.652896	0.677926	0.844021	0.513707	0.829958	0.51525	0.681345	-0.224692	-0.31625	-0.166095	0.0597488	0.33827	1.19297	1.40137	6.98099	2.08502	3.46455	7.87136	2.76228	2.6548	0.0392938	2.85336	7.69717	5.25239	0.928686	3.09465	0.209059	0.112775	2.24397
PE 16:0_16:0	0.523087	0.594392	0.410183	0.339048	0.554879	0.462275	0.239173	0.888122	0.437249	0.339048	0.123861	0.665234	0.59881	0.616325	0.516275	1.16268	0.360609	0.215187	0.0664235	0.094284	0.452158	0.909453	0.723259	0.249609	0.607483	0.616325	0.430131	-0.215831	-0.357874	0.186194	0.296157	0.536038	0.396648	0.573143	5.32125	1.87932	2.25068	6.35579	2.91222	1.40005	0.211111	2.85336	6.84082	3.62654	0.902696	1.76728	0.0148954	0.0348596	1.77636
PE 32:1	1.47131	1.40295	1.56991	1.07847	1.63644	1.0604	1.29508	1.91661	1.58985	0.962939	0.701796	1.66271	1.74715	2.03678	1.63005	2.35003	1.44007	0.261143	-0.0844355	0.809216	1.6061	1.94981	1.75297	0.931926	1.72881	1.77811	1.58128	-0.557972	-0.796883	0.196833	0.995933	1.61362	1.7526	2.31119	12.3805	2.8362	7.35263	12.9573	4.66893	5.38167	0.532137	6.36887	11.9022	9.4054	0.851731	5.77722	0.871077	0	3.8619
PE 16:0_16:1	1.86785	1.80678	1.88019	1.49226	2.04168	1.49226	1.57341	2.4306	1.9322	1.33082	0.628921	2.25695	2.12967	2.11065	2.09527	2.66827	1.76899	0.701898	0.127274	1.19585	2.12421	2.30293	2.05773	1.20887	2.13722	2.09527	1.85006	-0.549416	-0.928353	0.245203	1.27349	2.04168	2.19507	2.47443	15.5511	3.04184	9.49077	16.0635	5.00324	7.24394	0.537619	7.38789	14.7269	11.6434	1.23717	7.87442	1.01851	0.0113357	4.38421
PE 34:0	0.76402	0.793376	0.743435	0.526699	0.865313	0.525293	0.526699	0.959507	0.764621	0.293913	0.34977	0.921094	0.944259	1.09257	0.749344	1.33189	0.684287	-0.0558571	-0.0231648	0.246881	0.87229	1.14251	0.941071	0.312998	0.938408	0.965703	0.764269	-0.338614	-0.62541	0.201434	0.29675	0.673417	0.810798	0.961508	6.77406	2.26333	2.67832	8.24145	3.391	1.50166	0.397492	3.94119	7.86084	5.71236	0.147985	1.30008	0.885342	0.141257	3.40144
PE 34:1	1.10851	1.13798	1.05585	0.839274	1.20774	0.876293	0.71732	1.39201	1.14746	0.839274	0.311209	1.43093	1.30858	1.53335	0.958161	1.35202	0.803761	0.528065	0.122343	0.760665	1.33801	1.11471	1.05292	0.760665	1.33801	1.04665	0.984863	-0.368465	-0.577343	0.0617898	0.72993	1.12394	1.50554	1.69351	14.1099	2.5628	8.72878	14.5049	4.99209	6.86044	0.56537	6.36887	14.3348	9.36745	1.7084	7.41399	1.01851	0.304075	4.22704
PE 16:0_18:1	1.78909	1.85319	1.74201	1.57726	1.92946	1.69729	1.45483	2.20857	1.83315	1.65872	0.928157	2.17723	2.09884	2.22394	1.5962	2.30962	1.50307	0.730567	0.0783864	1.44647	2.06082	1.79463	1.76266	1.50054	2.11489	1.73312	1.70115	-0.352198	-0.614353	0.0319754	1.51301	1.87539	1.9371	2.01985	19.9408	2.16639	14.2921	19.1658	3.93191	12.4004	0.368548	7.82328	17.5321	13.8944	2.11604	12.461	2.81725	0.304075	5.46048
PE 34:2	1.3257	1.51134	1.27207	1.19397	1.4482	1.34916	0.789429	1.7296	1.31154	1.32049	0.500471	1.6482	1.59037	1.39122	1.12907	1.83693	1.17671	0.820021	0.0578312	1.20093	1.65723	1.15831	1.19417	1.17905	1.63535	1.23203	1.2679	-0.254236	-0.456299	-0.0358651	1.09561	1.30215	1.52909	2.04788	17.4652	0.964186	13.3478	16.3007	2.52531	11.4115	0.457761	7.64758	15.5274	11.1402	3.91968	12.424	1.48882	0.419107	5.425
PE 16:0_18:2	1.80271	1.98603	1.69806	1.7296	1.88374	1.83812	1.19711	2.28642	1.75994	1.83812	0.939297	2.25519	2.03671	1.81955	1.54153	2.3449	1.53259	0.898819	0.218485	1.64823	2.07356	1.75297	1.70991	1.72539	2.15071	1.73958	1.69652	-0.154148	-0.425322	0.0430599	1.6589	1.73232	1.82909	2.32912	19.6214	0.816922	14.9116	18.347	2.25819	13.0832	0.378108	7.88231	16.9228	13.1464	3.70858	13.5197	2.47478	0.548315	5.6036
PE 34:3	1.55831	1.62628	1.48494	1.23977	1.62206	1.47232	1.07776	1.7863	1.56662	1.36393	0.74784	1.71359	1.70971	1.84023	1.20187	2.12378	1.16673	0.616086	0.00387855	1.21291	1.72639	1.41874	1.224	1.19888	1.71236	1.49318	1.29844	-0.382294	-0.513476	0.194739	1.22102	1.60345	1.4225	1.72969	17.9644	1.09315	13.591	16.845	2.81181	11.4731	0.700422	8.06076	15.886	11.6858	2.3569	12.5166	1.47054	0.379258	5.38964
PE 35:1	1.24599	1.28718	1.24181	1.02246	1.36225	1.0984	0.6993	1.61661	1.27363	1.01829	0.595171	1.53258	1.49483	1.6214	0.802764	1.91845	0.923186	0.423117	0.0377545	0.925005	1.45907	1.27021	1.10867	0.976588	1.51066	1.22792	1.06638	-0.339783	-0.534069	0.161541	1.02407	1.34337	0.957799	1.44562	10.8436	1.70162	6.86674	11.0654	3.08792	5.70979	0.273374	4.40949	11.0601	7.05861	0.851731	5.83965	1.27677	1.22815	3.65674
PE 35:2	1.54418	1.73744	1.3881	1.39302	1.60526	1.66373	0.763006	1.9118	1.51631	1.65666	0.645154	1.90643	1.73398	1.67657	0.92807	2.12311	1.14791	1.01151	0.172452	1.47908	1.75968	1.39661	1.51268	1.47936	1.75996	1.18272	1.2988	-0.212244	-0.2806	-0.116075	1.46905	1.57469	1.38019	1.96963	16.5555	0.500581	12.9874	15.2625	1.38573	11.7521	0.164641	6.28967	15.8985	9.0046	2.87832	12.4795	1.85731	1.22815	4.67459
PE 18:0_18:1	1.398	1.54673	1.31933	1.34008	1.47432	1.40079	0.911406	1.80099	1.35668	1.36268	0.687842	1.61396	1.67164	1.92481	0.963151	1.86427	1.11461	0.674834	-0.0576753	1.36066	1.70345	1.37196	1.18388	1.32559	1.66837	1.4006	1.21252	-0.134241	-0.342783	0.18808	1.30882	1.39827	1.50541	1.80322	16.2153	1.12977	11.1994	15.875	2.87435	9.43456	0.718943	6.74526	15.5643	10.3668	1.31312	9.56657	2.08922	0.692574	5.28427
PE 36:1	1.51312	1.57723	1.41367	1.3499	1.57902	1.43666	1.10208	1.68796	1.475	1.38981	0.792619	1.67619	1.77799	1.72319	1.25879	1.69963	1.15217	0.597195	-0.101795	1.3213	1.76985	1.50048	1.3648	1.3213	1.76985	1.51814	1.38246	-0.22912	-0.448548	0.135682	1.34062	1.57902	1.43355	1.59719	15.0716	1.41646	9.95913	15.056	3.05755	8.17211	0.593691	6.47527	14.548	10.0759	0.826754	8.40953	1.67772	0.419107	5.00853
PE 18:0_18:2	1.6933	1.82503	1.60859	1.63738	1.74604	1.78342	1.10184	2.03541	1.6803	1.78337	0.972272	1.97249	1.92709	1.78342	1.47964	2.14025	1.44368	0.811098	0.0453928	1.75586	2.0533	1.49878	1.47145	1.64195	1.93939	1.56956	1.54223	-0.108661	-0.297441	0.0273315	1.61514	1.68848	1.64441	2.14813	20.021	0.546037	15.4575	18.5755	1.72033	13.7847	0.402393	7.76449	17.3365	13.0713	3.5035	14.0854	2.79204	0.340892	5.67588
PE 18:1_18:1	1.35809	1.65858	1.09655	1.29042	1.3796	1.53929	0.81153	1.73701	1.16327	1.51045	0.622011	1.74776	1.64688	1.73522	1.05627	1.72619	0.997723	0.888443	0.10088	1.21065	1.60984	1.6915	1.39891	1.26574	1.66493	1.47741	1.18482	-0.089184	-0.399186	0.292593	1.33975	1.28594	1.29828	1.85116	15.2162	0.433	11.2486	14.4452	1.42671	9.71524	0.499721	6.31601	14.1349	9.48156	2.07717	10.174	1.73657	0.744259	4.77352
PE 36:2	1.56701	1.68337	1.44064	1.439	1.60479	1.59716	0.957796	1.85069	1.52588	1.54342	0.709182	1.79941	1.80528	1.78547	1.22278	1.90022	1.29946	0.834233	-0.00587021	1.43086	1.85762	1.5867	1.37357	1.37265	1.79941	1.6285	1.41537	-0.165794	-0.426757	0.213128	1.38121	1.51439	1.46471	1.98812	19.1714	1.06261	14.2226	18.1368	2.70914	12.3364	0.548651	7.79386	16.9742	12.7137	3.11131	12.947	2.11099	0.460574	5.56764
PE 16:0_20:3	1.92573	2.08461	1.70517	1.81204	2.01989	1.93954	1.48886	2.38597	1.89082	1.93954	1.24753	2.34826	2.22234	1.92322	1.51868	2.53339	1.58157	0.692006	0.12592	1.91642	2.31748	1.4299	1.43307	1.84756	2.24861	1.65811	1.66128	-0.207852	-0.401058	-0.00316935	1.81278	1.944	1.7356	2.29369	18.2344	1.15977	13.727	17.1369	2.57659	12.1611	0.187509	7.07678	16.5523	11.4463	2.56771	12.424	2.49849	0.304075	4.77352
PE 18:1_18:2	1.75576	1.97063	1.49104	1.7597	1.74484	1.91045	1.05028	2.06909	1.5505	1.91045	0.92282	2.10761	1.99795	1.91386	1.27481	2.01802	1.36376	0.987628	0.109666	1.5304	1.80324	1.88194	1.54138	1.75879	2.03162	1.78421	1.44365	0.0148593	-0.272833	0.340564	1.56007	1.41335	2.01121	2.42327	17.8768	0.185791	14.3479	16.2848	1.2276	12.9189	0.478562	7.02095	16.1986	10.3801	3.37837	13.4618	2.31201	0.744259	5.425
PE 36:3	1.55799	1.83308	1.3833	1.4854	1.61312	1.68924	0.96578	1.91162	1.47863	1.63537	0.734111	1.87588	1.83434	1.93486	1.24218	2.11301	1.2409	0.901257	0.0415418	1.49775	1.83517	1.57464	1.48066	1.52476	1.86218	1.47675	1.38277	-0.127726	-0.33742	0.0939792	1.42749	1.4958	1.56349	2.13539	17.6849	0.447164	13.6725	16.412	1.73654	11.9714	0.543124	7.30236	16.4255	10.3535	3.27995	12.6281	1.98211	0.548315	5.17997
PE 36:4	2.12024	2.25395	2.01785	1.96506	2.21089	2.12024	1.54287	2.51273	2.08292	2.12024	1.35285	2.47895	2.31691	2.15959	1.57171	2.78977	1.77147	0.767395	0.162043	2.0266	2.34386	2.02684	2.09218	2.03828	2.35554	1.86676	1.93209	-0.245827	-0.317266	-0.0653389	1.93881	2.16436	2.61084	2.73786	20.0272	1.13973	14.8264	18.9594	2.50182	13.1988	0.195295	7.50274	17.4016	13.6785	2.44012	13.3465	2.86803	0.797711	5.31927
PE 16:0_20:4	2.24352	2.37497	2.1208	2.15027	2.30412	2.28177	1.59509	2.74843	2.17899	2.2771	1.46427	2.63528	2.41898	2.31826	1.77624	2.95332	1.87644	0.812828	0.216295	2.1318	2.51576	2.27533	2.1077	2.1318	2.51576	2.19723	2.0296	-0.153855	-0.383956	0.167635	1.99503	2.14371	2.34874	2.51825	20.7634	1.17563	15.3995	19.6343	2.86597	13.734	0.231345	7.73517	18.1259	14.034	2.63274	14.1051	2.69234	0.853136	5.46048
PE 36:5	2.05372	2.21544	2.00182	1.88006	2.19226	1.93115	1.56429	2.56058	2.06598	1.87927	0.888753	2.56684	2.24129	2.25049	2.10815	2.4044	1.83325	0.990522	0.32555	1.8294	2.5202	2.19955	2.00759	1.67831	2.36911	2.24073	2.04878	-0.312204	-0.690803	0.191954	1.76801	2.15908	2.36584	2.42424	18.0757	1.82868	12.9212	17.4068	3.80976	10.731	0.737675	8.03087	16.1358	12.3905	1.96274	11.1124	2.04604	0.141257	5.63968
PE 17:0_20:4	1.14928	1.28657	1.07031	1.09836	1.20363	1.22688	0.96205	1.3585	1.12648	1.28286	1.00194	1.4913	1.21844	1.07616	0.848463	1.22408	0.957548	0.280917	0.272861	1.1765	1.39751	1.11272	1.1466	1.1765	1.39751	1.00905	1.04293	-0.105269	-0.221006	-0.0338792	1.15125	1.09577	1.33476	1.64585	18.6373	0.0171771	14.6848	17.1288	0.226936	13.8356	0.100348	6.18486	16.0857	11.9565	1.16339	13.889	3.1289	1.22815	4.77352
PE 38:1	1.27006	1.27401	1.26139	1.04174	1.37296	1.05559	0.831473	1.5266	1.30645	1.00093	0.527461	1.26587	1.43872	1.40793	1.11868	1.67429	1.19463	0.473471	-0.172859	0.907513	1.42665	1.14708	1.10843	0.882478	1.40162	1.36505	1.32641	-0.331221	-0.519141	0.0386458	1.00223	1.35017	1.44825	1.68243	13.5779	3.19973	7.71311	14.4527	4.28968	6.02584	0.179805	5.74957	12.5767	11.3206	1.1489	6.24743	1.22623	0.202222	4.13416
PE 38:2	1.20968	1.23757	1.17898	0.949897	1.30029	1.15812	0.5664	1.37846	1.27809	1.05409	0.382535	1.3467	1.37439	1.31674	1.25709	1.39934	1.0674	0.671556	-0.0276933	1.03993	1.47812	1.20674	1.06271	0.924527	1.36272	1.29979	1.15576	-0.35039	-0.438196	0.144032	0.940372	1.27987	1.2583	1.41388	14.7052	1.98831	9.28882	14.9799	3.17555	7.90284	0.131694	5.50118	13.9597	10.6079	2.29545	8.63785	1.04928	0.171084	4.22704
PE 18:0_20:3	2.19441	2.41615	1.98172	2.12652	2.21826	2.28282	1.56303	2.58223	2.02996	2.28282	1.13831	2.48736	2.28089	2.27213	1.78973	2.85691	1.95413	1.14451	0.206471	2.42563	2.64539	1.78631	1.83831	2.20478	2.42455	1.93391	1.98592	-0.0917345	-0.219765	-0.0520052	2.10506	2.20307	2.45756	2.53209	20.4435	0.406107	15.9839	18.8481	1.04798	14.5051	0.0515803	7.58947	17.5191	13.3428	2.83284	14.5425	3.29102	0.503599	5.28427
PE 38:3	1.65219	1.7628	1.57857	1.51984	1.77034	1.5588	1.17111	2.04984	1.67864	1.54071	0.972869	1.93016	1.81163	1.69638	1.38013	2.351	1.37926	0.567844	0.118533	1.75055	2.07366	1.53443	1.41264	1.50024	1.82335	1.58301	1.46122	-0.250497	-0.323112	0.121787	1.46556	1.75267	1.63737	1.97169	18.6551	1.49833	13.5368	17.8363	2.56867	11.7677	0.0902499	7.38789	16.6413	12.5663	2.00052	11.912	2.57032	0.171084	5.11104
PE 16:0_22:4	2.04336	2.15206	1.93089	1.96014	2.08358	2.04414	1.60479	2.20419	2.00458	2.03478	1.32614	2.30542	2.44013	2.31806	1.97318	2.16028	1.61112	0.708636	-0.134716	1.88955	2.43134	2.07161	1.62307	1.87367	2.41546	2.20796	1.75941	-0.123437	-0.541793	0.448541	1.9187	2.02508	2.07971	2.15355	18.8524	0.876508	14.1394	17.745	2.92489	13.1657	0.57663	6.21098	17.506	11.4463	1.76142	13.3274	2.84259	0.141257	4.25824
PE 18:0_20:4	2.08866	2.24833	1.94466	1.94483	2.21303	2.13029	1.48246	2.5666	2.03137	2.13029	1.56204	2.4718	2.5362	2.05224	1.4609	2.71297	1.79458	0.568251	-0.0644006	2.02779	2.52953	1.85488	1.87782	2.02779	2.52953	1.86015	1.88308	-0.268204	-0.501744	-0.0229353	1.92849	2.15465	2.18074	2.50339	21.2638	1.38341	15.9691	19.9852	2.72951	14.5573	0.0214194	7.47394	18.7434	13.9408	2.94724	14.7638	3.07579	1.09463	5.35439
PE 38:4	2.09203	2.1743	1.96124	1.94502	2.19874	2.05537	1.52259	2.38962	2.12703	2.11963	1.47026	2.36459	2.53298	2.00714	1.5697	2.64875	1.877	0.649378	-0.168388	2.10444	2.54523	1.73559	1.74383	1.96895	2.40974	1.92481	1.93305	-0.253717	-0.440797	-0.00823713	1.96589	2.24492	1.94664	2.16994	21.3276	1.91225	15.8367	20.1529	3.16232	14.3664	0.0738048	7.53159	18.5005	14.5207	2.29545	14.3627	3.31845	1.29822	5.46048
PE 38:4	1.87217	2.05822	1.79756	1.84709	1.9	1.93476	1.72657	2.12321	1.80654	1.93476	1.30247	2.02433	2.14304	1.93427	1.92254	2.2243	1.57298	0.632292	-0.11871	1.78648	2.06868	2.52027	2.22759	1.84367	2.12588	1.92254	1.62985	-0.0529102	-0.282206	0.292684	1.78714	1.82608	2.21628	2.41549	18.6492	0.113555	14.8405	17.0556	1.08386	13.2983	0.521241	7.35932	16.6668	11.1817	2.67656	13.5004	2.81725	0.0596032	4.80674
PE 18:1_20:4	2.28713	2.43011	2.06596	2.16866	2.41777	2.30442	1.80661	2.67208	2.1792	2.3232	1.60357	2.6704	2.55123	2.06203	1.80661	2.67375	1.9847	0.719629	0.119171	2.39318	2.74493	1.67943	1.83696	2.2355	2.58725	1.92755	2.08507	-0.249104	-0.35175	-0.157524	2.02621	2.10546	2.30513	2.84716	19.8237	1.13403	14.7272	18.7371	2.27676	13.3649	0	7.02095	18.0064	12.5957	2.7653	13.8108	2.52232	0.692574	5.17997
PE 38:5	2.12384	2.26754	2.02588	1.95083	2.24424	2.12938	1.72969	2.45659	2.12384	2.12938	1.28596	2.40887	2.45146	2.09435	1.83596	2.68854	1.77996	0.843418	-0.0425806	2.00997	2.47996	1.82297	1.88409	1.95184	2.42184	1.92607	1.98719	-0.293409	-0.469997	-0.0611174	1.96281	2.2149	1.99037	2.36372	20.7508	1.40225	15.472	19.5733	3.20652	13.7002	0.286393	7.94156	18.2192	13.8171	2.19487	13.987	2.79204	0.234768	5.49608
PE 38:6	2.15878	2.23248	2.08915	2.02489	2.38384	2.10639	1.64984	2.85587	2.18838	2.09251	1.37379	2.76109	2.58953	2.1848	2.10726	2.85759	2.02662	0.718721	0.171556	2.05075	2.70834	1.75025	1.72896	1.93913	2.59672	2.12762	2.10633	-0.358948	-0.657595	0.0212939	1.94287	2.28625	2.26213	2.74876	17.3731	1.92144	12.2816	16.8208	3.14035	10.7013	0.107177	6.69081	15.0155	12.6694	2.39833	11.2349	1.85731	0.460574	4.77352
PE 18:2_20:4	1.5217	1.62578	1.29665	1.54354	1.4709	1.65632	0.942789	1.56365	1.37764	1.66885	0.809134	1.54727	1.58957	1.58622	1.14076	1.61365	1.2529	0.85972	-0.0423014	1.54748	1.52988	1.34256	1.38098	1.58461	1.56701	1.2589	1.29733	0.0726443	0.0175955	-0.0384248	1.48883	1.40032	2.00382	1.8766	16.8654	0.000778317	13.6725	15.2932	0.304979	12.2406	0.146137	6.82737	15.3314	9.63481	2.78772	12.8716	2.06757	1.09463	5.38964
PE 18:0_22:4	2.21496	2.23666	2.17409	2.0798	2.3129	2.19518	1.46589	2.38887	2.23689	2.16815	1.36781	2.33396	2.4415	2.35554	1.69514	2.70092	1.91671	0.800339	-0.107538	1.89802	2.17359	2.07537	2.10834	2.10104	2.37662	1.97116	2.00414	-0.233101	-0.275572	-0.032973	1.77779	2.02578	2.4199	2.64512	20.0767	0.702267	15.4575	18.6519	1.57168	13.8017	0.149798	7.73517	17.4929	13.0263	2.11604	14.2237	2.64318	0.548315	5.63968
PE 40:4	2.26743	2.27811	2.26264	2.08337	2.33739	2.15958	1.8402	2.6091	2.29937	2.09919	1.56197	2.52334	2.50662	2.35888	1.97764	2.78944	1.98715	0.537216	0.0167245	1.89117	2.3602	2.37643	2.13074	2.05432	2.52334	2.34085	2.09516	-0.254024	-0.469029	0.245688	1.9099	2.17615	2.18811	2.38426	20.0643	1.24456	14.8264	19.0109	2.71728	13.2319	0.295179	7.4452	17.9269	13.1615	1.7084	13.0416	3.34599	0.202222	5.11104
PE 40:5	2.30691	2.40713	2.28512	2.07594	2.46317	2.09118	1.97315	2.73954	2.35996	2.09118	1.44561	2.71465	2.60607	2.1803	2.23181	2.76401	2.07151	0.645567	0.108579	2.1432	2.76085	2.01639	2.04869	2.03406	2.65171	2.23181	2.26411	-0.38723	-0.61765	-0.0323086	2.13799	2.51088	1.88922	2.41472	21.7446	1.62113	16.1169	20.562	3.00155	14.1597	0.269077	8.45448	18.7298	14.9837	1.76142	13.7913	3.80269	0.171084	5.63968
PE 40:6	2.35324	2.44361	2.27196	2.05756	2.46454	2.24662	1.76949	2.76108	2.39046	2.25486	1.66796	2.69408	2.67413	2.22025	2.10304	3.09523	2.19092	0.586903	0.0199527	2.1541	2.82577	1.76226	1.88234	2.02241	2.69408	2.17001	2.29009	-0.406981	-0.671669	-0.120081	2.03786	2.43443	2.40738	2.99253	18.9244	2.50139	13.2004	18.423	3.33193	11.7053	0.107177	6.79994	16.6031	13.6631	2.11604	11.9663	2.40433	0.419107	4.94079
PE 40:7	1.70189	1.76548	1.64894	1.5873	1.81728	1.6698	1.08705	2.14557	1.7417	1.70246	0.754533	2.10865	1.97051	1.59371	1.29305	2.18157	1.59581	0.94793	0.138139	1.65729	2.0533	0.99643	1.22357	1.63974	2.03576	1.40705	1.6342	-0.229976	-0.396012	-0.227145	1.55009	1.69657	2.00677	2.69549	15.4589	2.09462	11.0646	14.8964	2.87016	9.63059	0.142497	6.08096	13.6473	10.8246	2.63274	10.3919	1.38081	0.744259	4.51208
PE O-31:1	0.79872	0.829285	0.734473	0.71858	0.851934	0.755118	0.516117	0.92038	0.816037	0.755118	0.289604	0.965456	0.891853	0.718292	0.740319	0.917263	0.682252	0.465514	0.0736026	0.670407	0.868638	0.90724	0.89505	0.716126	0.914358	0.740319	0.728129	-0.133354	-0.198231	0.0121893	0.670865	0.80131	1.20572	1.43514	13.6337	2.24337	8.07211	14.2741	3.45521	6.73109	0.0070269	5.09192	13.832	9.51975	2.52481	7.90367	0.436885	0.0348596	3.26371
PE O-32:0	0.265226	0.302117	0.201261	0.290824	0.261399	0.296963	0.176384	0.352182	0.209312	0.256745	0.0588327	0.429448	0.292088	0.355187	0.722122	0.089324	0.130744	0.197912	0.13736	0.0581709	0.208102	0.599601	0.312583	0.176384	0.326315	0.408497	0.121479	0.0294244	-0.149931	0.287018	0.17742	0.10732	0.409832	0.640161	1.17635	0.137891	1.22697	0.969988	0.584657	0.628142	1.70266	2.12088	1.53865	0.207676	0.532165	0.811195	0.05929	0.202222	1.65833
PE O-34:0	0.425196	0.450658	0.414498	0.34259	0.457422	0.366997	0.145234	0.60899	0.432189	0.321759	0.00124913	0.656542	0.353473	0.491846	0.58546	0.559817	0.457422	0.32051	0.30307	0.319403	0.467132	0.275638	0.263984	0.284619	0.432347	0.491846	0.480192	-0.114833	-0.147728	0.0116542	0.338678	0.42212	0.357536	0.633376	2.37317	0.464388	1.48148	2.48925	1.04037	0.948058	0.66401	1.84456	2.49168	1.67144	1.7084	1.43776	0.354864	0.0596032	1.47054
PE O-34:1	0.658219	0.723707	0.591668	0.720731	0.615058	0.720731	0.672898	0.72746	0.591668	0.720731	0.453852	0.677375	0.671387	0.72026	0.888467	0.8769	0.503706	0.266879	0.00598794	0.599325	0.591798	0.865895	0.559472	0.684902	0.677375	0.83377	0.527347	0.105673	0.00752702	0.306423	0.6441	0.507752	0.887997	1.11467	7.65499	0.493652	7.21485	6.45885	0.0599961	5.98172	1.24387	4.65383	6.49873	4.13959	1.39127	6.84498	0.536662	0.141257	3.1289
PE P-18:0/16:0	0.459392	0.348262	0.54909	0.329363	0.497758	0.329363	0.241408	0.437081	0.56772	0.329363	-0.119423	0.503101	0.661177	0.336476	1.01324	0.271484	0.488338	0.448786	-0.158076	0.397894	0.712022	0.441373	0.320163	0.282145	0.596274	0.596857	0.475647	-0.168395	-0.314129	0.12121	0.166428	0.299577	0.431546	0.844552	4.1168	1.65857	1.66572	5.00261	2.59646	1.02815	0.313005	2.18153	4.95794	3.31621	0.532165	1.21958	0.0527017	0.744259	1.08048
PE O-34:2	1.11461	1.2347	0.928207	1.19677	0.992332	1.31653	0.944292	1.19616	0.928207	1.38885	0.519659	1.13594	0.975698	0.905411	1.13534	1.38764	0.847392	0.869188	0.160247	1.0819	0.858904	1.37655	1.30365	1.22104	0.998044	1.05949	0.986597	0.204438	0.223	0.0728975	1.20794	0.748719	1.1425	1.94669	8.6357	0.754505	8.14493	7.27227	0.30652	7.81411	0.264801	3.34617	7.75726	4.19783	2.15527	8.97844	0.644558	0.112775	2.28922
PE P-16:0/18:1	0.982627	1.02417	0.949287	1.01204	0.959331	1.0472	0.890284	0.968658	0.959331	1.15688	0.574914	1.18779	0.982627	0.874819	1.23344	0.866141	0.880803	0.581964	0.205163	1.03055	1.03146	0.916411	0.850739	1.02685	1.02777	0.937224	0.871553	0.052709	-0.000915803	0.0656718	0.781123	0.698492	0.939819	1.28695	14.3799	0.223342	11.6461	13.0633	0.179211	10.3623	0.452616	5.97797	12.357	9.06663	2.23483	10.9906	1.67772	0.460574	3.59918
PE P-18:1/16:0	0.6765	0.715213	0.623021	0.689867	0.665571	0.739026	0.508922	0.685885	0.659947	0.739026	0.404631	0.844074	0.687459	0.713064	0.742372	0.338467	0.559032	0.334395	0.156615	0.611985	0.693298	0.720455	0.523474	0.611985	0.693298	0.742372	0.545392	0.0242963	-0.0813135	0.196981	0.624401	0.543511	0.643396	0.841235	7.06032	0.0658628	5.05338	6.85933	0.567112	4.38205	0.447494	2.95939	6.88928	4.40071	1.25218	5.04343	0.384895	0.0113357	2.35794
PE P-16:0/18:2	1.13273	1.26813	1.06575	1.30078	1.10899	1.32842	0.869761	1.17934	1.08153	1.43116	0.382754	1.29084	1.1456	0.761639	1.40658	0.795839	1.03532	1.0484	0.145241	1.35385	1.21357	0.809721	1.01939	1.35385	1.21357	0.797752	1.00742	0.19179	0.140286	-0.209667	1.28303	0.989203	1.14001	2.02225	13.2907	0.304886	10.5103	12.2273	0.0211811	9.92853	0.0423375	4.47545	11.2572	8.85661	2.83284	11.482	0.734195	0.304075	3.20943
PE O-36:1	0.909201	0.982483	0.847604	0.981033	0.879964	1.02808	0.814179	0.953666	0.847604	0.960959	0.355531	0.943614	0.895616	1.07315	1.28371	0.963649	0.718948	0.605428	0.0479983	0.963216	0.969863	0.827357	0.51307	0.904436	0.911082	1.11476	0.800467	0.101069	-0.0066463	0.314288	0.921807	0.800662	1.08915	1.30433	10.0167	0.114201	8.00997	9.19033	0.468237	6.46476	1.34159	5.50118	8.80659	6.30512	1.81525	7.44235	0.536662	0.594649	3.40144
PE P-20:0/16:0	0.270889	0.262509	0.283699	0.200959	0.345158	0.204271	0.181025	0.461075	0.334566	0.160552	-0.00548981	0.513864	0.40149	0.382944	0.580701	0.210453	0.278177	0.166041	0.112374	0.00405579	0.421039	0.496918	0.370768	0.0484187	0.465402	0.382944	0.256794	-0.1442	-0.416983	0.12615	0.117595	0.294437	0.903008	0.910548	3.48693	1.79648	1.82179	3.89519	3.41844	1.04636	0.88154	2.64722	4.0683	2.38845	0.638919	1.24233	0.0527017	0.141257	1.69722
PE O-36:2	0.86607	1.01674	0.825319	1.03395	0.836836	1.10433	0.733252	0.871996	0.829651	1.12013	0.345932	1.02694	0.969868	0.99153	1.19195	0.796992	0.742175	0.774195	0.0570747	1.06196	1.03667	1.04442	0.68159	1.00238	0.977088	1.11808	0.755248	0.197112	0.0252914	0.362832	0.940001	0.762223	1.38487	1.25935	12.0352	0.369176	9.94757	10.8389	0.291229	8.2629	1.34989	6.26338	10.783	6.97151	2.2148	9.85965	0.415797	0.304075	4.25824
PE P-18:0/18:1	0.836574	0.819272	0.858908	0.833769	0.841412	0.833769	0.785963	0.799538	0.864592	0.851859	0.245468	0.850431	0.82359	0.744476	1.1703	0.744128	0.901915	0.606391	0.0268411	0.821859	0.850474	0.93594	0.820375	0.81697	0.845585	0.939583	0.824019	-0.00764367	-0.0286148	0.115564	0.802237	0.749607	1.03894	1.30769	13.0266	0.581437	8.85894	12.8657	1.11506	7.24394	0.345027	5.85052	11.6674	9.51975	1.52089	8.02124	0.871077	0.594649	3.37366
PE O-36:3	1.28228	1.49646	1.07406	1.46568	1.13932	1.56035	1.03657	1.40981	1.09392	1.63683	0.770534	1.41787	1.06283	1.187	1.14734	1.27715	1.09736	0.866298	0.355046	1.47834	1.297	1.24103	1.19771	1.49222	1.31088	1.14734	1.10403	0.326364	0.181343	0.0433149	1.39007	0.974095	1.34174	1.86678	12.829	1.09175	11.5835	11.0199	0.659115	10.7162	0.223189	5.25846	10.5801	7.50248	2.2148	12.0936	1.01851	0.0855492	3.6279
PE P-18:0/18:2	1.04097	1.0434	1.04097	0.953422	1.07017	1.02471	0.71494	1.09502	1.07017	1.05992	0.253967	1.36341	1.09093	0.769239	1.32641	0.954863	1.04097	0.80595	0.272486	1.01109	1.19656	0.810583	0.940237	0.988907	1.17437	0.88456	1.01422	-0.116749	-0.185465	-0.129655	1.04416	1.03324	0.784075	1.6036	12.9573	0.329247	9.08911	12.6209	0.849181	7.89013	0.179805	5.09192	11.4351	9.35481	2.31585	9.19871	0.548247	0.340892	3.15563
PE P-18:1/18:1	1.02302	1.01701	1.02612	1.01493	1.03308	1.00935	1.0186	1.02817	1.03354	1.03485	0.452041	1.16475	1.1333	0.960475	1.56557	0.849802	1.01488	0.582814	0.0314504	1.01758	1.18425	1.05691	0.913538	0.97771	1.14437	1.13107	0.987698	-0.0181514	-0.166665	0.143368	0.697712	0.693859	0.929166	1.28751	13.1409	0.237038	9.82085	12.4267	1.20577	8.0947	0.936716	6.31601	11.6144	8.79532	1.52089	8.8073	1.11211	0.744259	3.6279
PE O-36:4	1.33381	1.55215	1.18523	1.40914	1.2993	1.47559	0.784609	1.60348	1.25807	1.5388	0.866014	1.62234	1.38179	0.993515	0.776446	1.32982	1.11157	0.672785	0.240559	1.48599	1.43557	0.887145	1.10405	1.4682	1.41778	0.91629	1.1332	0.109845	0.0504238	-0.216906	1.43628	1.24279	1.59055	2.51239	14.0016	0.194461	11.1625	12.8236	0.129511	10.509	0.313005	4.78997	11.7206	9.38009	1.60479	11.3405	1.48882	0.548315	3.89167
PE P-16:0/20:3	1.48192	1.71167	1.41272	1.71467	1.42924	1.77542	1.39466	1.52507	1.4159	1.8394	1.04672	1.59047	1.45982	1.26328	1.68293	1.4048	1.29169	0.792683	0.130648	1.79297	1.48383	1.35246	1.28614	1.79297	1.48383	1.37247	1.30614	0.285432	0.309141	0.0663255	1.66267	1.26989	1.45359	1.82582	16.1654	1.21206	13.8501	14.2519	0.632525	13.0502	0.286393	5.85052	13.6588	9.67333	1.76142	13.8108	2.08922	0.503599	3.37366
PE P-18:1/18:2	1.10949	1.23544	1.05567	1.23544	1.07397	1.29883	0.792202	1.06507	1.07397	1.41888	0.266419	1.34721	1.18759	0.874964	1.45955	0.969674	1.00931	1.15246	0.159615	1.41074	1.29436	0.833445	0.873169	1.32875	1.21237	0.933656	0.97338	0.161472	0.116375	-0.0397239	1.25484	0.92458	1.20251	1.99922	14.0738	0.273102	11.0037	13.0138	0.0856672	10.0865	0.121069	5.16295	12.3242	9.01698	2.25494	11.6245	0.774162	0.268686	3.45735
PE O-36:5	1.70644	1.84295	1.6322	1.73025	1.69017	1.84636	1.43168	1.81992	1.65188	1.86807	1.24256	1.99074	1.84064	1.57332	1.71443	1.45232	1.53689	0.625507	0.150097	2.03813	2.13793	1.12663	0.923715	1.76905	1.86884	1.70085	1.49793	0.0400855	-0.0997964	0.202919	1.30022	1.15593	1.7561	2.87924	9.90008	0.0275261	7.68273	9.21992	0.459297	6.51068	0.3638	4.65383	8.68762	6.49199	1.43922	7.05043	0.95826	0.141257	3.26371
PE P-16:0/20:4	1.62631	1.73649	1.54649	1.6452	1.60207	1.75623	1.29344	1.71191	1.56308	1.81979	1.29344	1.94608	1.72119	1.43738	1.17799	1.34547	1.49599	0.526349	0.224899	1.85155	1.9213	1.16146	1.22229	1.75244	1.82219	1.36801	1.42884	0.0431326	-0.0697501	-0.0608297	1.57307	1.38545	1.80412	2.23879	16.4827	0.0471915	12.5797	15.401	0.254105	11.8458	0.153479	5.35487	14.2994	10.9613	1.69091	12.3502	2.13287	0.268686	3.92157
PE P-16:0/20:5	1.59055	1.60732	1.52007	1.48674	1.60983	1.551	1.21102	1.66897	1.59678	1.55185	1.0704	1.70978	1.6733	1.551	1.63841	1.1919	1.51617	0.481441	0.0364763	1.74394	2.00127	0.817027	0.780064	1.45245	1.70978	1.551	1.51403	-0.123092	-0.257329	0.0369624	1.45304	1.45975	1.61407	2.1479	10.9159	0.427383	7.45187	10.7811	0.982854	5.97072	0.286393	5.2345	9.86618	7.90234	1.19264	6.28639	1.09624	0.112775	3.6857
PE O-38:1	0.418776	0.420567	0.418776	0.355427	0.451199	0.355427	0.331823	0.611717	0.431237	0.322358	0.0936181	0.548213	0.458977	0.561014	0.603859	0.621809	0.396036	0.22874	0.0892354	0.281037	0.503454	0.5986	0.446307	0.281037	0.503454	0.59278	0.440487	-0.095772	-0.222417	0.152293	0.210802	0.366967	0.774271	0.979191	5.68687	1.34764	3.39119	5.99469	2.54497	2.19202	0.66401	3.92054	5.93122	3.95928	0.718491	2.40782	0.335322	0.0855492	2.59449
PE P-20:0/18:1	0.781301	0.783991	0.778499	0.777416	0.781301	0.777416	0.767865	0.828232	0.778499	0.777306	0.345403	0.980538	0.791011	0.828391	1.06839	0.680743	0.763874	0.431903	0.189527	0.734717	0.811028	0.92097	0.775611	0.735547	0.811859	0.901731	0.756372	-0.00388469	-0.0763118	0.145359	0.762578	0.778442	0.880236	0.826425	11.7231	0.0845897	9.11119	10.8905	0.772374	7.47674	0.936716	5.95237	10.1803	7.72966	2.11604	8.40953	0.774162	0.594649	3.31845
PE O-38:3	1.13216	1.28149	1.01806	1.18846	1.0728	1.29322	0.793413	1.25441	1.04207	1.24894	0.793413	1.36077	1.0617	1.37093	0.776019	0.976145	0.957845	0.455528	0.299067	1.18653	1.18374	1.19143	0.979108	1.18653	1.18374	1.18846	0.976145	0.115669	0.00279742	0.212319	0.924774	0.827789	1.55359	1.72846	13.6997	0.224853	11.7592	12.0839	0.0262503	10.509	0.235454	5.95237	10.9468	8.96748	0.826754	11.3758	1.45237	1.86108	5.21462
PE P-20:0/18:2	1.05421	1.22286	0.959862	1.15464	1.01132	1.25277	0.722637	1.1076	0.983827	1.38115	0.348042	1.26066	1.18059	0.816134	1.04682	0.96854	0.839994	1.0331	0.0800736	1.12018	1.09766	1.05737	1.10859	1.24682	1.22431	0.839252	0.890476	0.143322	0.0225113	-0.0512232	1.15702	0.900827	1.11077	1.51793	14.7105	0.560503	12.0891	13.2625	0.0303449	11.0913	0.0836144	5.62467	12.2915	9.49428	3.97339	13.1175	0.60768	0.304075	3.59918
PE P-20:1/18:1	1.01839	1.03518	0.981531	1.03257	1.01033	1.04014	0.944749	1.0348	0.981531	1.05592	0.567497	1.04356	1.05629	0.921126	1.24675	0.937508	0.892475	0.48842	-0.0127291	0.961243	1.00011	1.33825	1.15412	1.01729	1.05615	1.11564	0.931513	0.0222391	-0.0388646	0.184129	1.05017	0.998813	0.859632	1.19095	12.1258	0.140578	10.1567	10.8454	0.222727	8.7514	0.570988	5.77472	10.0915	7.75257	1.96274	9.63131	1.08048	0.304075	3.37366
PE O-38:4	1.2325	1.35278	1.14158	1.28864	1.188	1.41507	0.884891	1.26403	1.15849	1.49285	0.862823	1.26989	1.23785	1.1071	1.02858	1.03297	1.08929	0.630031	0.0320415	1.34709	1.22921	1.32234	1.29346	1.37602	1.25814	1.1071	1.07822	0.100641	0.11788	0.028877	1.29224	1.10903	0.975879	1.35514	14.4373	0.974755	13.2137	12.2959	0.375186	12.6583	0.290775	5.28248	12.9547	7.14626	2.72075	13.27	2.17697	0.0113357	3.6279
PE P-18:0/20:3	1.44147	1.62471	1.31636	1.60047	1.36369	1.69731	1.2198	1.54168	1.322	1.75077	0.927509	1.61885	1.32511	0.954875	1.54538	1.53942	1.3124	0.823261	0.293738	1.79654	1.48557	1.1671	1.29315	1.69731	1.38633	1.21623	1.34228	0.236772	0.310975	-0.126049	1.63915	1.256	1.25366	1.58102	17.0243	0.961553	13.2807	15.7343	0.536465	12.1294	0.199218	6.23715	14.2053	11.6717	2.19487	12.461	2.40433	0.642771	3.45735
PE O-38:5	1.6935	1.84518	1.56702	1.82412	1.6841	1.93613	1.4511	1.71056	1.63623	2.00648	1.28722	1.86955	1.78878	1.58906	1.4511	1.53171	1.45644	0.719259	0.0807741	1.83522	1.78002	1.63986	1.5692	1.88129	1.82609	1.54237	1.47172	0.140023	0.0552025	0.0706533	1.7431	1.40868	1.73485	2.22914	15.3292	0.314053	12.5146	13.862	0.0972045	11.4885	0.373317	5.79993	13.3043	9.39274	1.45537	11.8939	2.17697	0.202222	3.98172
PE P-16:0/22:4	1.56059	1.84017	1.3505	1.79321	1.4805	1.92075	1.10831	1.6658	1.37193	2.00428	1.00869	1.80313	1.54509	1.4614	1.29736	1.44505	1.14229	0.995587	0.258037	1.94644	1.69807	1.41642	1.11942	1.92075	1.67238	1.44121	1.14421	0.312716	0.24837	0.296997	1.88251	1.49086	1.56035	1.52655	19.5663	2.28137	17.0486	17.0718	0.963208	16.2409	0.489096	6.85485	16.7051	11.1678	3.83981	16.6601	3.15563	0.202222	4.77352
PE P-18:0/20:4	1.2558	1.26546	1.24339	1.18149	1.29594	1.22236	0.995273	1.31661	1.28985	1.31048	0.983448	1.48839	1.42529	0.996772	1.07628	1.04006	1.23001	0.32703	0.0630979	1.30127	1.5231	0.71679	0.949303	1.20801	1.42984	0.996772	1.22929	-0.114447	-0.221829	-0.232513	1.15485	1.11335	1.3671	2.00454	14.7739	0.382539	10.2035	14.4751	0.614389	8.99429	0.172183	5.42777	13.0669	10.7567	0.981684	9.40572	1.63905	0.202222	3.74396
PE O-38:6	1.53384	1.77576	1.391	1.61345	1.50069	1.8132	1.13758	1.72118	1.46112	1.82951	0.957178	1.88296	1.6628	1.60018	1.24431	1.43431	1.2614	0.872334	0.220162	1.77622	1.7753	1.06407	0.983486	1.69389	1.69297	1.34581	1.26523	0.11276	0.00091922	0.0805872	1.52694	1.31444	1.72043	2.4642	16.1709	0.571977	13.591	14.4005	0.0856672	12.529	0.168402	6.18486	13.022	10.6754	2.39833	13.4618	1.79643	0.460574	4.44791
PE P-16:0/22:5	1.70545	1.85617	1.57907	1.74576	1.68745	1.90297	1.34646	1.77704	1.60174	2.08643	1.21598	1.98179	1.87262	1.6662	1.39858	1.60036	1.41701	0.870445	0.109169	1.96307	1.97939	1.04379	1.07497	1.90297	1.91929	1.49815	1.52933	0.0583099	-0.0163163	-0.0311817	1.6293	1.28016	1.60078	1.92963	18.1637	0.195916	14.2782	16.7161	0.357167	13.0173	0.422217	6.71801	15.7619	11.601	2.07717	13.597	2.28922	0.594649	4.70745
PE P-18:0/20:5	1.44061	1.48798	1.37943	1.44578	1.43293	1.48798	1.16489	1.4822	1.41305	1.48643	0.972875	1.5016	1.53724	1.54288	1.39894	1.18271	1.40922	0.513558	-0.0356402	1.73366	1.83127	0.696968	0.549304	1.42933	1.52695	1.51787	1.3702	0.0128568	-0.0976108	0.147664	1.28584	1.20272	1.52533	2.10652	11.0021	0.224097	7.77405	10.6978	0.737357	6.23768	0.457761	5.42777	9.51883	8.17095	0.928686	6.60258	1.09624	0.141257	3.77327
PE P-18:1/20:4	1.62773	1.71134	1.54495	1.61566	1.63987	1.74244	1.14702	1.67828	1.60851	1.85185	1.26732	1.76246	1.69368	1.40385	1.08413	1.29235	1.52756	0.584527	0.0687806	1.83555	1.75118	0.926216	1.22827	1.79086	1.70649	1.20027	1.50232	-0.0242052	0.0843688	-0.302053	1.662	1.42781	1.46781	2.28719	14.5841	0.00810995	11.0768	13.6727	0.134442	10.3623	0.227257	4.85881	12.5546	9.91907	1.04985	10.6464	2.08922	0.234768	3.48548
PE P-16:0/22:6	1.71	1.89448	1.52836	1.78688	1.6534	1.88309	1.19334	1.9478	1.53768	1.9333	1.03342	1.95953	1.74643	1.45608	1.33996	1.33126	1.39112	0.899881	0.213096	1.90796	1.88765	0.99932	0.927185	1.85497	1.83465	1.45465	1.38251	0.13348	0.0203163	0.0721343	1.67451	1.46626	1.98318	2.73324	17.8476	0.118088	14.1532	16.3563	0.130741	13.0009	0.0578358	6.50201	14.8228	12.0571	2.31585	13.889	1.94005	0.112775	4.416
PE P-18:1/20:5	1.86533	1.97142	1.82096	1.81129	1.91509	1.96972	1.4452	1.98991	1.85732	1.9777	1.31569	2.0775	1.99084	1.83817	1.86491	1.5218	1.7584	0.662006	0.0866527	1.9811	2.19345	1.05077	0.942286	1.81129	2.02364	1.83817	1.72969	-0.103797	-0.212348	0.108479	1.48039	1.35679	1.85189	2.70506	11.4569	0.478933	8.0825	11.1437	1.13346	6.67272	0.382921	5.2345	10.2597	8.08871	0.928686	6.83139	1.45237	0.0596032	3.57058
PE P-18:2/20:4	1.2624	1.37411	1.15993	1.30479	1.24683	1.40886	0.865889	1.36211	1.1877	1.4507	0.915999	1.50199	1.31294	0.943928	0.791639	1.14114	1.06364	0.534704	0.189053	1.64779	1.65057	0.60602	0.83772	1.40886	1.41164	0.856298	1.088	0.0579587	-0.00277419	-0.2317	1.21449	1.06297	1.53498	2.23448	12.9573	0.194461	10.3918	11.8401	0.0914072	10.3623	0.282032	3.63741	11.0497	8.40829	1.32858	10.6806	2.04604	0.234768	3.07579
PE O-40:1	0.286227	0.201374	0.342563	0.0995023	0.362946	0.0865169	0.258013	0.417619	0.342563	0.0440139	0.0211838	0.366474	0.343632	0.382221	0.490993	0.488284	0.342563	0.02283	0.0228422	0.0426485	0.353168	0.529298	0.418644	0.0426485	0.353168	0.48126	0.370605	-0.263444	-0.31052	0.110654	-0.00910343	0.277824	0.496657	0.826727	4.4834	2.25134	1.64727	5.6032	3.89261	0.602899	0.682111	4.00345	5.15096	4.15619	0.0585178	0.592044	0.234587	0.0596032	2.45118
PE O-40:2	0.494555	0.538188	0.473825	0.465084	0.544295	0.473059	0.446469	0.712703	0.478775	0.45555	0.382826	0.726737	0.482108	0.508547	0.612954	0.658251	0.478775	0.0727236	0.244628	0.391534	0.542167	0.566485	0.551039	0.428138	0.57877	0.534147	0.518702	-0.0792106	-0.150633	0.0154455	0.366385	0.416352	0.549518	0.779591	4.29948	0.805961	2.81521	4.37645	1.29142	2.10099	0.247905	2.49779	4.18001	3.09103	0.491713	2.18321	0.491325	0.141257	1.98211
PE O-40:4	1.55159	1.68327	1.40352	1.72837	1.46213	1.80578	1.28405	1.55699	1.41663	1.87437	1.10352	1.58269	1.61978	1.50744	1.40344	1.36696	1.23441	0.770845	-0.0370909	1.87419	1.66141	1.16555	1.02055	1.82362	1.61083	1.46297	1.31796	0.26624	0.212787	0.145005	1.36246	1.02476	1.98239	2.03305	16.9164	1.17418	14.6425	14.8283	0.432878	13.9886	0.264801	5.87589	14.6313	9.59638	2.67656	14.3827	2.71709	0.112775	4.22704
PE P-20:0/20:3	1.10875	1.26049	0.989702	1.25226	0.998346	1.26687	1.06341	1.23214	0.981189	1.28783	0.387611	1.24396	1.07455	1.21336	1.19701	0.940855	0.847576	0.900217	0.169405	1.26049	1.1096	1.2196	0.875231	1.26049	1.1096	1.21336	0.868991	0.253911	0.150892	0.344373	1.20846	0.930113	1.30288	1.18764	13.5273	1.79826	12.0381	11.7058	0.488137	10.4208	1.77806	6.69081	11.6144	7.54763	2.39833	11.6245	1.11211	0.268686	3.80269
PE O-40:5	1.38412	1.43666	1.36118	1.45517	1.36602	1.51933	1.37456	1.40512	1.36118	1.6037	1.10618	1.4154	1.63553	1.30473	1.41414	1.36615	1.09542	0.497525	-0.220134	1.60873	1.68232	0.856568	0.610054	1.45897	1.53256	1.35804	1.11153	0.0891491	-0.0735848	0.246514	1.27478	1.16435	1.6693	2.02441	15.4805	0.20103	12.7367	13.9424	0.41217	10.9705	1.0517	7.16094	12.9995	9.88006	1.45537	11.3053	2.15486	0.112775	4.57673
PE P-18:0/22:4	1.49868	1.66609	1.34969	1.6467	1.4251	1.72017	1.21815	1.59404	1.36309	1.83977	1.07562	1.78167	1.52125	1.33876	1.45931	1.22715	1.12902	0.764146	0.260421	1.727	1.60344	1.07335	0.852549	1.72017	1.59662	1.39564	1.17484	0.221594	0.123555	0.220798	1.54562	1.23933	1.76659	1.8816	16.332	1.51628	14.0426	14.3707	0.61039	13.8356	0.243734	5.04484	14.4768	8.99222	3.25558	14.3627	2.52232	0.234768	3.29102
PE P-20:0/20:4	1.61859	1.7304	1.48311	1.66233	1.55056	1.75501	1.30368	1.67447	1.50266	1.77975	0.921627	2.00108	1.7007	1.4747	1.48817	1.54426	1.36489	0.858126	0.300384	1.75191	1.73966	1.32986	1.25202	1.72434	1.71209	1.47583	1.39798	0.111764	0.0122449	0.0778416	1.41986	1.24953	1.51745	1.91017	17.0129	0.316569	13.8638	15.3855	0.0344746	12.9189	0.121069	6.08096	14.5956	10.5944	2.78772	13.6357	2.11099	0.171084	4.32099
PE O-40:6	1.16564	1.26155	1.04676	1.17323	1.15635	1.26155	0.668405	1.27242	1.13796	1.23927	0.417344	1.32733	1.16117	1.31794	0.900784	1.01697	1.08551	0.821925	0.166161	1.20055	1.22695	0.779831	0.672385	1.17323	1.19963	1.13863	1.03118	0.0168857	-0.0263979	0.107446	1.11439	1.05063	0.891014	1.65433	14.3694	0.206179	11.8982	12.9079	0.0272707	10.6864	0.114084	5.92682	11.5298	9.7635	2.2148	11.6781	1.36319	0.692574	4.35254
PE P-18:0/22:5	1.34476	1.44266	1.31584	1.35526	1.34476	1.44266	1.07165	1.44076	1.32196	1.45888	0.935562	1.47949	1.45714	1.12746	1.31629	1.22611	1.24879	0.523322	0.0223474	1.65087	1.69506	0.885615	0.861423	1.43518	1.47937	1.26411	1.23992	0.0104996	-0.0441907	0.0241922	1.21491	1.06614	1.47893	1.82759	17.5344	0.0286288	13.6725	16.2056	0.466443	12.1294	0.331174	7.02095	14.7868	11.8279	1.53749	12.3133	2.59449	0.0113357	4.64185
PE P-18:1/22:4	1.57173	1.85151	1.399	1.77497	1.42694	1.99492	1.29714	1.60984	1.41016	2.08434	1.38695	1.86051	1.67658	1.42198	1.28158	1.1851	1.2231	0.697383	0.183931	2.02251	1.78484	1.1423	1.03939	1.96585	1.72818	1.32569	1.22278	0.34803	0.237671	0.102907	1.93061	1.36709	1.64627	1.52419	17.9936	3.37152	16.0873	15.4936	2.36322	15.6391	0.282032	6.02935	14.5599	10.8246	3.63097	15.8539	3.29102	0.0596032	4.28955
PE P-20:1/20:4	1.16777	1.39279	1.09845	1.24005	1.12093	1.40469	1.0938	1.31112	1.09845	1.49703	1.04365	1.55475	1.23039	0.997609	1.13359	1.033	1.07291	0.453388	0.324361	1.66402	1.63181	0.568155	0.571075	1.43845	1.40624	1.06031	1.06323	0.119118	0.0322116	-0.00291976	1.34233	1.03054	1.54661	2.11264	12.6525	0.54501	10.0054	11.6456	0.233999	9.53231	0.0935966	4.15069	10.8238	8.32482	2.07717	10.3414	1.31101	0.112775	2.81725
PE P-18:0/22:6	1.36153	1.53396	1.26317	1.381	1.34875	1.51248	1.00468	1.5613	1.28537	1.58687	0.880081	1.58572	1.39035	1.30631	1.12506	1.19234	1.22736	0.706784	0.195368	1.67753	1.66127	0.739888	0.735398	1.51248	1.49622	1.22293	1.21844	0.0322562	0.016257	0.00448978	1.35997	1.19128	1.34328	1.97516	15.2754	0.0231408	11.7844	14.2075	0.100711	10.5975	0.0803254	5.85052	12.6319	10.7974	2.19487	11.8398	1.11211	0.304075	4.13416
PE P-18:1/22:5	1.29169	1.4203	1.1971	1.34979	1.27348	1.44554	0.960761	1.32409	1.2295	1.5154	0.80375	1.58787	1.34821	1.14871	1.06509	1.07901	1.11292	0.71165	0.239659	1.77241	1.72865	0.751563	0.751198	1.41271	1.36895	1.1039	1.10354	0.0763085	0.0437549	0.000364227	1.31886	1.12449	1.66069	2.25346	15.4589	0.340371	12.4496	14.0746	0.00923643	11.4115	0.1609	5.79993	13.0894	10.0104	2.25494	12.0208	1.9192	0.0348596	3.74396
PE P-18:1/22:6	1.5621	1.81796	1.4216	1.5673	1.55122	1.74773	1.0448	1.84395	1.48332	1.8823	1.10988	1.84836	1.67019	1.35364	1.00253	1.05996	1.40569	0.772425	0.17817	1.82116	1.80608	0.737131	0.876163	1.7199	1.70482	1.25261	1.39164	0.0160869	0.0150793	-0.139032	1.51978	1.32607	1.6714	2.7128	16.6004	0.0688405	12.9476	15.347	0.140659	11.8458	0.0705731	6.05513	13.7857	11.4744	1.88827	12.5723	1.87782	0.419107	4.51208
PE P-20:0/22:6	1.36332	1.46449	1.21269	1.40953	1.32898	1.44438	0.890249	1.49631	1.27159	1.46226	0.711034	1.48559	1.34307	1.1613	0.906787	1.53507	1.16525	0.751223	0.142523	1.76211	1.71325	0.694437	0.867165	1.44012	1.39125	1.01405	1.18678	0.0805513	0.0488629	-0.172728	1.25847	1.13744	1.72195	2.00859	14.2134	0.11679	11.6461	12.8376	0.0112056	10.6419	0.128132	5.50118	11.3407	9.86707	2.87832	11.8038	1.19308	0.234768	3.77327
PG 16:0/18:1	0.254538	0.318762	0.214033	0.0868452	0.316524	0.100973	0.0464948	0.456386	0.257551	-0.0691127	0.0464948	0.5147	0.379086	0.394514	0.057921	0.413496	0.058021	-0.115608	0.135614	-0.04145	0.411432	0.326166	0.158955	-0.0336983	0.419183	0.309676	0.142465	-0.229679	-0.452882	0.16721	-0.0343318	0.297003	0.780018	0.666307	2.66222	2.37469	0.77713	3.55771	3.15352	0.428838	0.0609918	1.24344	3.98249	1.93159	0.235613	0.497334	0.0271721	0.340892	1.43431
PG 18:0/18:1	0.784235	0.749056	0.822807	0.502397	0.932008	0.461199	0.532477	1.13014	0.866294	0.259924	0.237308	1.13365	1.04876	1.05266	1.02157	1.03618	0.761594	0.0226157	0.0848841	0.413941	1.24785	1.02936	0.79179	0.259924	1.09383	1.05266	0.815087	-0.429611	-0.833905	0.237572	0.161584	0.931775	1.04599	1.09284	8.61565	5.44548	2.87582	10.9875	6.69814	1.80962	0.0578358	3.51942	10.3493	7.70678	0.168925	1.82203	0.525178	0.171084	3.23651
PG 18:0/18:2	1.37448	1.42876	1.29628	1.07669	1.50803	1.10078	0.845748	1.59986	1.39227	1.0236	0.683218	1.58238	1.62625	1.50136	1.15181	1.62473	1.16016	0.340382	-0.0438711	1.00826	1.59962	1.18258	1.0625	0.992283	1.58364	1.38687	1.26679	-0.431338	-0.591356	0.120081	1.06468	1.51373	1.02965	1.36742	14.9064	2.34405	8.46081	15.8593	3.4368	7.6008	0.015608	4.30067	14.9913	10.975	0.573898	7.58497	1.89845	0.548315	3.95159
PI 32:0	0.341901	0.23484	0.464313	0.158706	0.385582	0.0597634	0.439103	0.315804	0.465054	-0.00502881	0.0249545	0.241628	0.603034	1.12324	0.842844	0.402903	0.346524	-0.0299833	-0.361406	-0.0815111	0.277561	1.35004	0.800823	-0.00502881	0.354044	0.947403	0.398186	-0.226876	-0.359073	0.549217	0.105925	0.470209	0.709697	0.371973	1.51798	0.625343	0.689248	1.80064	1.49834	0.213173	0.915845	1.87273	1.72843	1.31154	0	0.18331	0.160447	0.268686	1.22623
PI 32:1	0.851746	0.691938	1.02241	0.580896	1.02241	0.521155	0.884823	0.938526	1.02241	0.27585	0.234418	0.823149	1.13755	1.21812	1.31796	1.22899	0.884329	0.041432	-0.314399	0.264575	1.06727	1.29459	0.972116	0.27585	1.07854	1.25803	0.935549	-0.441519	-0.802692	0.322479	0.282977	1.01781	1.37146	0.91485	4.56963	1.66542	1.92474	5.47574	3.446	0.733495	1.42576	4.49755	5.10928	3.9755	0.168925	0.755869	0.209059	0.112775	2.38108
PI 34:1	0.272987	0.178525	0.368413	0.135359	0.304218	0.0346848	0.464443	0.262662	0.342691	-0.194577	0.464443	0.241686	0.321686	0.827935	0.619883	0.568762	0.36107	-0.65902	-0.0800007	-0.407987	0.0311729	1.04353	0.70819	-0.177125	0.262035	0.716056	0.380719	-0.168858	-0.43916	0.335337	-0.180095	0.275282	0.549718	0.473545	0.425619	0.792654	0.000699523	0.684803	1.39155	0.425719	0.795142	1.42267	0.415554	0.883186	0.481798	0.583895	0.115026	0.460574	1.36319
PI 34:2	0.250497	0.247671	0.257703	0.117438	0.299358	0.115393	0.200191	0.32985	0.277735	0.044937	0.100175	0.29336	0.390496	0.501386	0.520138	0.372204	0.134397	-0.0552381	-0.0971367	-0.033175	0.247347	0.743606	0.472438	0.0624901	0.343012	0.504426	0.233257	-0.181919	-0.280522	0.271168	0.0820101	0.353165	0.417127	0.155183	1.59309	1.0516	0.577321	2.01951	3.02733	0.038833	1.89423	2.51418	2.50127	0.914225	0.0410669	0.0516345	0.0148954	0.234768	1.85731
PI 35:2	0.427845	0.352869	0.497531	0.253207	0.556419	0.229646	0.341676	0.635073	0.525681	-0.27862	-0.0231169	0.640079	0.741927	0.769644	0.881094	0.4783	0.416561	-0.255503	-0.101848	-0.113192	0.817286	0.853164	0.413889	-0.200685	0.729793	0.876635	0.43736	-0.303212	-0.930477	0.439275	-0.0738572	0.646165	0.72397	0.349769	2.94286	3.41334	0.463267	4.45338	6.01653	0.165011	1.06651	3.63741	4.45966	2.91535	0.0704833	0.188836	0.00887749	0.141257	2.71709
PI 36:1	0.806995	0.898344	0.760709	0.753867	0.821929	0.883683	0.566467	0.974551	0.793533	0.857853	0.306684	1.03897	0.833537	1.29583	0.725201	0.788151	0.748518	0.551168	0.205437	0.750023	0.868079	0.823855	0.798763	0.750023	0.868079	0.805943	0.780851	-0.0680621	-0.118056	0.0250922	0.663633	0.740512	1.17089	1.08173	14.9489	0.051797	11.6963	13.8109	0.614389	10.1442	1.08891	6.47527	13.832	8.73426	2.83284	11.1299	1.25981	0.548315	3.83223
PI 36:2	0.257037	0.104901	0.28814	-0.103466	0.348451	-0.168332	0.274306	0.431675	0.292691	-0.345252	-0.393238	0.408793	0.486353	0.508652	0.42591	0.454199	0.191628	0.0479853	-0.0775599	-0.612972	0.230602	0.806735	0.593844	-0.373195	0.47038	0.438197	0.225306	-0.451917	-0.843574	0.212891	-0.301089	0.411132	-0.106338	-0.150931	0.96344	3.29352	0.113555	1.83926	6.0534	0.892086	1.46013	2.1511	2.36868	0.763913	0.0952207	0.764969	0.583604	0.0596032	1.50721
PI 36:3	0.342143	0.313103	0.393839	0.172644	0.455926	0.177029	0.154635	0.672955	0.417334	0.0424703	-0.0367208	0.573434	0.565285	0.602567	0.433526	0.693241	0.163478	0.0791911	0.00814911	0.00356657	0.53453	0.621851	0.341689	0.0424703	0.573434	0.561537	0.281375	-0.283282	-0.530964	0.280161	0.11388	0.510135	0.194551	0.0841659	3.48442	2.94496	0.85616	4.83989	5.92484	0.0698697	1.40025	3.87943	5.59194	2.43873	0.220286	0.125235	0.115026	0.460574	3.31845
PI 36:4	0.745184	0.821479	0.710303	0.664452	0.815076	0.703459	0.297126	0.975294	0.734077	0.664452	0.205727	1.12241	0.820611	1.2681	0.753711	0.821847	0.69318	0.458725	0.301802	0.642235	0.898865	0.7829	0.659086	0.62788	0.884511	0.821265	0.697451	-0.150625	-0.256631	0.123814	0.606067	0.798673	0.777965	0.879811	16.1045	1.76281	10.6296	16.0871	3.85838	8.71125	0.902051	6.90999	16.1233	10.1285	2.67656	9.9254	0.774162	0.969796	4.84007
PI 37:4	0.00784239	0.0177422	-0.00905208	-0.123104	0.0486751	-0.128641	-0.0684929	0.0697347	0.00256757	-0.203102	-0.161034	0.0705491	0.167842	0.441777	0.243271	0.0689199	-0.122826	-0.0420676	-0.0972925	-0.347282	0.00461289	0.495191	0.1532	-0.203102	0.148793	0.29959	-0.0424003	-0.171779	-0.351895	0.34199	-0.0623586	0.105123	-0.439065	-0.225226	0.212361	1.14543	0.809641	0.0124649	2.79939	1.61804	1.25188	0.599115	0.394668	0.523583	0.251233	1.34721	1.08048	0.419107	0.801327
PI 38:2	1.29425	1.38319	1.17183	1.26884	1.30252	1.39424	1.0115	1.37486	1.2029	1.40775	0.38707	1.35479	1.31131	1.18432	1.36885	1.43968	1.02457	1.02068	0.0434763	1.21521	1.28352	1.60367	1.49224	1.26884	1.33715	1.2796	1.16817	-0.0336798	-0.0683119	0.11143	1.22476	1.28151	1.67368	1.56567	18.9845	0.0044289	14.181	17.9029	0.634554	12.5774	0.543124	7.27396	17.7948	11.4043	3.86634	13.5197	1.79643	0.0855492	4.19596
PI 38:3	0.376368	0.458291	0.264676	0.239251	0.394843	0.445162	0.014384	0.519583	0.307283	0.404418	-0.0975803	0.616023	0.559806	0.616882	0.353688	0.406425	0.201168	0.501999	0.056217	0.0817126	0.481242	0.695301	0.433525	0.164882	0.564411	0.498953	0.237177	-0.155592	-0.39953	0.261776	0.127253	0.320726	0.541462	0.665395	5.00744	0.609125	2.79716	5.42608	2.41664	1.80366	1.32505	3.28943	7.04388	2.10963	2.3569	2.91687	0.734195	0.594649	2.79204
PI 38:4	1.5416	1.67831	1.36671	1.45581	1.58971	1.62069	1.17328	1.74214	1.44555	1.65483	0.947882	1.72195	1.60944	1.4793	1.31792	1.74474	1.206	0.706944	0.112507	1.54495	1.62726	1.43723	1.45386	1.54495	1.62726	1.35318	1.36981	-0.133894	-0.0823147	-0.0166291	1.30479	1.46243	2.10967	2.01591	22.8678	0.652772	16.73	21.7501	1.60588	14.6969	0.0902499	8.76393	20.645	14.8712	3.5797	15.3554	2.54626	0.379258	5.425
PI 38:5	0.46112	0.625882	0.276048	0.460805	0.46112	0.637608	-0.0411894	0.60886	0.402818	0.625124	-0.154965	0.751429	0.650905	0.846065	0.0912606	0.595847	0.158048	0.780088	0.100524	0.379949	0.6389	0.654459	0.371683	0.40325	0.6622	0.549816	0.267039	-0.000315138	-0.258951	0.282777	0.402776	0.37199	0.687642	1.44588	4.5754	0.0700361	3.87181	4.12243	0.644739	3.3234	0.922778	2.38463	5.46916	1.53834	3.32897	4.65675	0.278973	0.969796	3.02316
PI 38:6	0.660178	0.570022	0.713171	0.482459	0.821043	0.495261	0.411857	1.12794	0.779025	0.495174	-0.183623	1.16148	0.855489	0.702652	0.747981	0.555443	0.705916	0.678797	0.305987	0.382394	0.907046	0.919093	0.873336	0.446196	0.970848	0.747981	0.702224	-0.338584	-0.524652	0.0457572	0.454323	0.813017	0.528041	1.05251	8.97208	3.53787	3.92883	10.5322	5.11546	2.49787	0.231345	4.63133	10.0521	7.24554	2.01955	3.36203	0.137342	0.0855492	2.86803
PI 40:6	1.0462	1.1387	0.945369	0.941176	1.08892	1.06811	0.731235	1.23874	0.999951	1.07484	0.401061	1.23627	1.2015	1.05706	0.941176	1.27676	0.883455	0.673783	0.0347684	0.855519	1.21573	0.979605	0.992896	0.855519	1.21573	0.959921	0.973212	-0.147745	-0.360216	-0.0132907	0.798276	1.03948	1.51904	1.67885	17.7662	1.86478	11.4465	17.9195	3.13596	10.0145	0.015608	6.18486	17.5452	11.7	2.61097	10.904	1.32829	0.234768	3.89167
PI 40:6	1.49965	1.58448	1.42188	1.32142	1.6086	1.41832	1.05395	1.83813	1.48043	1.43857	0.944909	1.90586	1.60299	1.36252	1.15616	1.78141	1.34535	0.493663	0.302876	1.37185	1.78459	1.23366	1.37144	1.33471	1.74745	1.28493	1.42271	-0.287179	-0.412745	-0.137775	1.22702	1.49077	1.80312	2.13468	22.7885	3.38133	16.2059	21.9622	4.36212	14.1597	0.368548	8.63946	20.1502	15.8159	2.58929	14.8042	2.45118	0.692574	6.00707
PI 16:0_16:0	0.341901	0.23484	0.464313	0.158706	0.385582	0.0597634	0.439103	0.315804	0.465054	-0.00502881	0.0249545	0.241628	0.603034	1.12324	0.842844	0.402903	0.346524	-0.0299833	-0.361406	-0.0815111	0.277561	1.35004	0.800823	-0.00502881	0.354044	0.947403	0.398186	-0.226876	-0.359073	0.549217	0.105925	0.470209	0.709697	0.371973	1.51798	0.625343	0.689248	1.80064	1.49834	0.213173	0.915845	1.87273	1.72843	1.31154	0	0.18331	0.160447	0.268686	1.22623
PI 16:0_16:1	0.851746	0.691938	1.02241	0.580896	1.02241	0.521155	0.884823	0.938526	1.02241	0.27585	0.234418	0.823149	1.13755	1.21812	1.31796	1.22899	0.884329	0.041432	-0.314399	0.264575	1.06727	1.29459	0.972116	0.27585	1.07854	1.25803	0.935549	-0.441519	-0.802692	0.322479	0.282977	1.01781	1.37146	0.91485	4.56963	1.66542	1.92474	5.47574	3.446	0.733495	1.42576	4.49755	5.10928	3.9755	0.168925	0.755869	0.209059	0.112775	2.38108
PI 16:0_18:0	0.272987	0.178525	0.368413	0.135359	0.304218	0.0346848	0.464443	0.262662	0.342691	-0.194577	0.464443	0.241686	0.321686	0.827935	0.619883	0.568762	0.36107	-0.65902	-0.0800007	-0.407987	0.0311729	1.04353	0.70819	-0.177125	0.262035	0.716056	0.380719	-0.168858	-0.43916	0.335337	-0.180095	0.275282	0.549718	0.473545	0.425619	0.792654	0.000699523	0.684803	1.39155	0.425719	0.795142	1.42267	0.415554	0.883186	0.481798	0.583895	0.115026	0.460574	1.36319
PI 16:0_18:1	0.250497	0.247671	0.257703	0.117438	0.299358	0.115393	0.200191	0.32985	0.277735	0.044937	0.100175	0.29336	0.390496	0.501386	0.520138	0.372204	0.134397	-0.0552381	-0.0971367	-0.033175	0.247347	0.743606	0.472438	0.0624901	0.343012	0.504426	0.233257	-0.181919	-0.280522	0.271168	0.0820101	0.353165	0.417127	0.155183	1.59309	1.0516	0.577321	2.01951	3.02733	0.038833	1.89423	2.51418	2.50127	0.914225	0.0410669	0.0516345	0.0148954	0.234768	1.85731
PI 18:0_16:1	0.427845	0.352869	0.497531	0.253207	0.556419	0.229646	0.341676	0.635073	0.525681	-0.27862	-0.0231169	0.640079	0.741927	0.769644	0.881094	0.4783	0.416561	-0.255503	-0.101848	-0.113192	0.817286	0.853164	0.413889	-0.200685	0.729793	0.876635	0.43736	-0.303212	-0.930477	0.439275	-0.0738572	0.646165	0.72397	0.349769	2.94286	3.41334	0.463267	4.45338	6.01653	0.165011	1.06651	3.63741	4.45966	2.91535	0.0704833	0.188836	0.00887749	0.141257	2.71709
PI 16:0_18:2	0.806995	0.898344	0.760709	0.753867	0.821929	0.883683	0.566467	0.974551	0.793533	0.857853	0.306684	1.03897	0.833537	1.29583	0.725201	0.788151	0.748518	0.551168	0.205437	0.750023	0.868079	0.823855	0.798763	0.750023	0.868079	0.805943	0.780851	-0.0680621	-0.118056	0.0250922	0.663633	0.740512	1.17089	1.08173	14.9489	0.051797	11.6963	13.8109	0.614389	10.1442	1.08891	6.47527	13.832	8.73426	2.83284	11.1299	1.25981	0.548315	3.83223
PI 18:1_16:1	0.257037	0.104901	0.28814	-0.103466	0.348451	-0.168332	0.274306	0.431675	0.292691	-0.345252	-0.393238	0.408793	0.486353	0.508652	0.42591	0.454199	0.191628	0.0479853	-0.0775599	-0.612972	0.230602	0.806735	0.593844	-0.373195	0.47038	0.438197	0.225306	-0.451917	-0.843574	0.212891	-0.301089	0.411132	-0.106338	-0.150931	0.96344	3.29352	0.113555	1.83926	6.0534	0.892086	1.46013	2.1511	2.36868	0.763913	0.0952207	0.764969	0.583604	0.0596032	1.50721
PI 18:0_18:1	0.342143	0.313103	0.393839	0.172644	0.455926	0.177029	0.154635	0.672955	0.417334	0.0424703	-0.0367208	0.573434	0.565285	0.602567	0.433526	0.693241	0.163478	0.0791911	0.00814911	0.00356657	0.53453	0.621851	0.341689	0.0424703	0.573434	0.561537	0.281375	-0.283282	-0.530964	0.280161	0.11388	0.510135	0.194551	0.0841659	3.48442	2.94496	0.85616	4.83989	5.92484	0.0698697	1.40025	3.87943	5.59194	2.43873	0.220286	0.125235	0.115026	0.460574	3.31845
PI 18:0_18:2	0.745184	0.821479	0.710303	0.664452	0.815076	0.703459	0.297126	0.975294	0.734077	0.664452	0.205727	1.12241	0.820611	1.2681	0.753711	0.821847	0.69318	0.458725	0.301802	0.642235	0.898865	0.7829	0.659086	0.62788	0.884511	0.821265	0.697451	-0.150625	-0.256631	0.123814	0.606067	0.798673	0.777965	0.879811	16.1045	1.76281	10.6296	16.0871	3.85838	8.71125	0.902051	6.90999	16.1233	10.1285	2.67656	9.9254	0.774162	0.969796	4.84007
PI 18:1_18:1	0.00784239	0.0177422	-0.00905208	-0.123104	0.0486751	-0.128641	-0.0684929	0.0697347	0.00256757	-0.203102	-0.161034	0.0705491	0.167842	0.441777	0.243271	0.0689199	-0.122826	-0.0420676	-0.0972925	-0.347282	0.00461289	0.495191	0.1532	-0.203102	0.148793	0.29959	-0.0424003	-0.171779	-0.351895	0.34199	-0.0623586	0.105123	-0.439065	-0.225226	0.212361	1.14543	0.809641	0.0124649	2.79939	1.61804	1.25188	0.599115	0.394668	0.523583	0.251233	1.34721	1.08048	0.419107	0.801327
PI 16:0_20:3	1.29425	1.38319	1.17183	1.26884	1.30252	1.39424	1.0115	1.37486	1.2029	1.40775	0.38707	1.35479	1.31131	1.18432	1.36885	1.43968	1.02457	1.02068	0.0434763	1.21521	1.28352	1.60367	1.49224	1.26884	1.33715	1.2796	1.16817	-0.0336798	-0.0683119	0.11143	1.22476	1.28151	1.67368	1.56567	18.9845	0.0044289	14.181	17.9029	0.634554	12.5774	0.543124	7.27396	17.7948	11.4043	3.86634	13.5197	1.79643	0.0855492	4.19596
PI 18:1_18:2	0.376368	0.458291	0.264676	0.239251	0.394843	0.445162	0.014384	0.519583	0.307283	0.404418	-0.0975803	0.616023	0.559806	0.616882	0.353688	0.406425	0.201168	0.501999	0.056217	0.0817126	0.481242	0.695301	0.433525	0.164882	0.564411	0.498953	0.237177	-0.155592	-0.39953	0.261776	0.127253	0.320726	0.541462	0.665395	5.00744	0.609125	2.79716	5.42608	2.41664	1.80366	1.32505	3.28943	7.04388	2.10963	2.3569	2.91687	0.734195	0.594649	2.79204
PI 16:0_20:4	1.5416	1.67831	1.36671	1.45581	1.58971	1.62069	1.17328	1.74214	1.44555	1.65483	0.947882	1.72195	1.60944	1.4793	1.31792	1.74474	1.206	0.706944	0.112507	1.54495	1.62726	1.43723	1.45386	1.54495	1.62726	1.35318	1.36981	-0.133894	-0.0823147	-0.0166291	1.30479	1.46243	2.10967	2.01591	22.8678	0.652772	16.73	21.7501	1.60588	14.6969	0.0902499	8.76393	20.645	14.8712	3.5797	15.3554	2.54626	0.379258	5.425
PI 18:2_18:2	0.46112	0.625882	0.276048	0.460805	0.46112	0.637608	-0.0411894	0.60886	0.402818	0.625124	-0.154965	0.751429	0.650905	0.846065	0.0912606	0.595847	0.158048	0.780088	0.100524	0.379949	0.6389	0.654459	0.371683	0.40325	0.6622	0.549816	0.267039	-0.000315138	-0.258951	0.282777	0.402776	0.37199	0.687642	1.44588	4.5754	0.0700361	3.87181	4.12243	0.644739	3.3234	0.922778	2.38463	5.46916	1.53834	3.32897	4.65675	0.278973	0.969796	3.02316
PI 18:0_20:2	0.660178	0.570022	0.713171	0.482459	0.821043	0.495261	0.411857	1.12794	0.779025	0.495174	-0.183623	1.16148	0.855489	0.702652	0.747981	0.555443	0.705916	0.678797	0.305987	0.382394	0.907046	0.919093	0.873336	0.446196	0.970848	0.747981	0.702224	-0.338584	-0.524652	0.0457572	0.454323	0.813017	0.528041	1.05251	8.97208	3.53787	3.92883	10.5322	5.11546	2.49787	0.231345	4.63133	10.0521	7.24554	2.01955	3.36203	0.137342	0.0855492	2.86803
PI 18:0_20:3	1.0462	1.1387	0.945369	0.941176	1.08892	1.06811	0.731235	1.23874	0.999951	1.07484	0.401061	1.23627	1.2015	1.05706	0.941176	1.27676	0.883455	0.673783	0.0347684	0.855519	1.21573	0.979605	0.992896	0.855519	1.21573	0.959921	0.973212	-0.147745	-0.360216	-0.0132907	0.798276	1.03948	1.51904	1.67885	17.7662	1.86478	11.4465	17.9195	3.13596	10.0145	0.015608	6.18486	17.5452	11.7	2.61097	10.904	1.32829	0.234768	3.89167
PI 18:0_20:4	1.49965	1.58448	1.42188	1.32142	1.6086	1.41832	1.05395	1.83813	1.48043	1.43857	0.944909	1.90586	1.60299	1.36252	1.15616	1.78141	1.34535	0.493663	0.302876	1.37185	1.78459	1.23366	1.37144	1.33471	1.74745	1.28493	1.42271	-0.287179	-0.412745	-0.137775	1.22702	1.49077	1.80312	2.13468	22.7885	3.38133	16.2059	21.9622	4.36212	14.1597	0.368548	8.63946	20.1502	15.8159	2.58929	14.8042	2.45118	0.692574	6.00707
PI 18:1_20:3	1.3014	1.54936	1.13752	1.32801	1.29752	1.44057	0.807258	1.63821	1.18064	1.4502	0.717552	1.64689	1.39264	1.20684	1.35422	1.59863	0.863355	0.73265	0.254252	0.980963	1.20535	1.53971	1.20323	1.31729	1.54168	1.33333	0.996848	0.0304832	-0.224391	0.336485	1.28686	1.27907	1.3715	1.5039	13.7864	0.0437645	10.4154	12.9643	1.23859	9.32347	0.902051	5.28248	14.6313	6.61813	3.13512	10.3919	1.01851	0.0348596	3.37366
PI 16:0_22:5	1.59437	1.70498	1.4742	1.58426	1.60348	1.62387	1.40612	1.81865	1.49183	1.61473	1.128	1.90724	1.66502	2.05299	1.5578	1.71416	1.36794	0.486725	0.242227	1.58485	1.79749	1.55942	1.41122	1.57588	1.78852	1.59962	1.45141	-0.0192125	-0.212641	0.148208	1.49659	1.59412	1.75241	1.62767	23.1997	0.17227	17.726	21.6123	1.13082	15.2622	0.834518	9.82589	19.9261	15.4541	1.88827	15.1296	3.6857	0.304075	6.19526
PI 18:0_20:5	1.24663	1.23617	1.26141	1.01342	1.44001	1.01342	1.03997	1.53475	1.3903	0.992205	0.370572	1.8109	1.54841	1.27321	1.28318	1.39131	1.16017	0.621633	0.262489	0.941951	1.65943	1.18928	1.16041	0.941951	1.65943	1.27321	1.24433	-0.426598	-0.717483	0.0288762	0.9177	1.37636	1.32853	1.53984	15.4968	2.77373	9.87834	15.7187	4.8045	7.61326	0.432261	7.50274	15.246	10.4468	1.83337	8.51569	0.828912	0.0348596	4.80674
PI 18:1_20:4	1.2384	1.36871	1.07723	1.22227	1.24006	1.28642	0.810172	1.5165	1.16505	1.26779	0.706892	1.56083	1.32931	1.32408	0.962341	1.3692	0.884748	0.560898	0.231522	1.11636	1.28856	1.22503	1.09348	1.23589	1.4081	1.06771	0.93617	-0.0177873	-0.172206	0.131544	1.03852	1.10348	1.55155	1.48853	19.793	0.767524	14.2087	19.0109	2.10518	12.9189	0.164641	6.74526	19.3714	11.601	2.3569	14.4225	1.32829	0.503599	4.94079
PI 16:0_22:6	1.51327	1.8891	1.27298	1.55291	1.51264	1.7834	1.09426	2.01142	1.36328	1.7834	1.09426	2.05712	1.51264	1.80495	1.03092	1.86561	1.18035	0.689138	0.54448	1.57942	1.61561	1.61705	1.57238	1.60608	1.64228	1.32467	1.28	0.0402712	-0.0361949	0.0446694	1.4985	1.48325	2.4229	2.25945	19.42	0.301575	15.8221	17.5466	0.140659	14.453	0.199218	7.35932	16.8586	11.8137	3.37837	15.191	2.40433	1.44578	5.56764
PI 18:0_22:6	1.51597	1.73652	1.3531	1.43227	1.56534	1.66465	1.10397	1.88792	1.45778	1.61531	1.07672	1.91963	1.48468	1.73495	1.10397	1.86382	1.32417	0.538587	0.434956	1.50041	1.6142	1.20454	1.43458	1.50041	1.6142	1.22857	1.4586	-0.133071	-0.113787	-0.230031	1.29636	1.39708	1.9288	2.06195	21.4107	0.300749	16.9117	19.6343	0.803605	14.9429	0.0935966	8.70158	17.2975	15.032	2.2148	15.3142	2.94507	1.60352	6.30962
PS 16:0_18:1	0.0274896	-0.0409345	0.0547174	0.0274896	0.0257695	-0.0979031	0.145017	-0.0218746	0.0470571	-0.138371	0.19061	-0.0298432	0.0547174	0.183886	0.0805972	0.157296	-0.0371253	-0.328981	-0.0845607	-0.0928308	0.0259708	0.298522	0.188042	-0.0822386	0.036563	0.0805972	-0.0298831	0.00172013	-0.118802	0.11048	-0.0064938	0.0122724	0.0469361	0.109142	0.0194748	0.150751	0.106635	0.024102	0.18718	0.17913	0.0738048	0.0811585	0.00475672	0.0446882	1.03605	0.434266	0.60768	0.304075	0.243279
PS 16:0_18:2	0.682271	0.690103	0.681309	0.575767	0.712411	0.681058	0.431852	0.710775	0.712411	0.704358	0.562402	0.604116	0.811384	0.461495	0.290571	0.907098	0.605014	0.141956	-0.207268	0.660908	0.708314	0.415027	0.738498	0.681058	0.728464	0.35661	0.680081	-0.136645	-0.0474062	-0.323471	0.562162	0.665461	0.65363	1.11138	8.47199	0.31825	6.50893	7.94248	0.252653	6.44187	0.407316	2.4328	7.9042	5.14978	0.396106	6.45666	1.60082	0.379258	2.22152
PS 18:0_18:1	2.06975	2.30194	1.96423	1.80359	2.14615	1.99301	1.71632	2.57772	2.05199	1.99301	1.55432	2.6129	2.40666	2.02255	2.02502	2.54123	1.57353	0.438698	0.206241	1.79362	2.5198	1.69753	1.39827	1.7547	2.48088	2.02502	1.72576	-0.342566	-0.72618	0.299262	1.72611	2.0776	2.53665	2.50801	14.4844	1.07922	10.6655	13.7817	2.66861	9.28199	0.313005	5.87589	13.832	8.68556	1.29776	9.84325	1.52571	0.503599	4.32099
PS 38:4	0.600415	0.840948	0.44886	0.788259	0.544555	1.02309	0.225378	0.714479	0.47796	1.12979	0.265075	0.962638	0.587378	0.438989	-0.100718	0.528941	0.134972	0.864718	0.37526	0.793091	0.686003	0.285574	0.319878	0.887709	0.780621	0.252509	0.286813	0.243703	0.107088	-0.0343034	0.678111	0.397229	0.955933	1.02411	4.68884	0.923739	4.56127	3.91419	0.424204	5.49695	0.0484807	0.667105	5.61375	1.1892	2.03866	6.3516	0.447576	0.460574	1.04928
SM d30:1	-0.144181	-0.14253	-0.144181	-0.125266	-0.157495	-0.125266	-0.128592	-0.167061	-0.150875	-0.234878	-0.227548	-0.211407	-0.0427705	-0.0162115	0.217849	0.0244759	-0.208428	-0.00732977	-0.168637	-0.400483	-0.245778	0.312291	-0.0204193	-0.234878	-0.0801726	0.151571	-0.181139	0.032229	-0.154705	0.33271	-0.113619	-0.109767	-0.190567	-0.0319487	1.48191	0.342956	1.47712	1.24855	1.72357	2.53311	1.99386	0.364347	0.682225	1.73472	0.0187144	2.2594	1.24296	0.0348596	0.354864
SM d31:1	-0.291911	-0.291183	-0.299692	-0.310762	-0.288952	-0.313747	-0.268356	-0.285715	-0.299716	-0.365098	-0.389457	-0.294146	-0.141595	-0.203215	-0.13498	-0.0882196	-0.433274	0.0243589	-0.152551	-0.586437	-0.42276	-0.0360082	-0.291161	-0.365098	-0.201421	-0.163229	-0.418382	-0.0218096	-0.163677	0.255153	-0.309775	-0.321814	-0.506591	-0.12668	3.10631	0.177932	2.66072	2.80021	1.36834	3.23461	1.22	0.385113	1.58412	3.69657	0.107997	3.03182	1.24296	0.0596032	0.137342
SM d31:2	-0.429296	-0.492171	-0.399613	-0.413355	-0.442454	-0.465937	-0.299495	-0.523784	-0.412541	-0.557768	-0.379986	-0.533806	-0.376877	-0.166384	-0.100208	-0.292632	-0.507775	-0.177782	-0.156929	-0.555217	-0.503912	0.00733703	-0.348226	-0.450127	-0.398822	-0.135551	-0.491114	0.0290989	-0.0513056	0.355563	-0.357373	-0.425749	-0.47824	-0.101827	4.13324	0.129896	2.89413	4.08734	0.294267	3.555	0.993433	0.385113	3.52165	3.36073	0.718491	3.61145	0.885342	0.202222	0.100581
SM d32:0	-0.0369049	-0.13129	0.0519172	-0.149839	0.035475	-0.198835	0.143612	0.0155955	0.0519172	-0.219834	-0.0892388	0.0157973	0.0951862	-0.125217	0.480921	-0.07413	0.016384	-0.130595	-0.079389	-0.243631	0.0337364	0.1918	0.108843	-0.208693	0.0686749	0.0941078	0.0111501	-0.185314	-0.277368	0.0829577	-0.0667936	0.110737	-0.112284	0.106527	0.392319	2.30351	1.59255	0.000372593	3.46905	2.6548	0.447494	0.304495	0.0446942	0.0587556	0.452529	2.952	0.354864	0.853136	0.234587
SM d32:1	-0.113182	-0.226851	-0.0731909	-0.271692	-0.0683564	-0.292811	-0.16839	-0.0763603	-0.0683564	-0.342425	-0.224538	-0.109731	-0.0439173	0.0311768	0.087555	-0.00132515	-0.0935299	-0.117887	-0.0658141	-0.390144	-0.115656	0.0987609	-0.0385445	-0.327575	-0.0530881	0.0511623	-0.0861432	-0.203336	-0.274487	0.137305	-0.280788	-0.0691605	-0.251256	-0.0635552	1.82198	2.38495	3.00525	1.06113	4.29483	4.6389	1.14971	0.141074	0.774906	1.12803	0.396106	4.49121	1.45237	0.112775	0.168325
SM d16:1/16:0	-0.119582	-0.191909	-0.0734489	-0.246959	-0.0789174	-0.313177	-0.161477	-0.11604	-0.0564342	-0.378553	-0.265972	-0.14307	-0.0564342	0.170282	0.137605	0.0368049	-0.0578964	-0.112581	-0.0866358	-0.369537	-0.101563	0.254195	0.052141	-0.362896	-0.0949214	0.167665	-0.0343893	-0.168042	-0.267974	0.202054	-0.28303	-0.0865994	-0.169789	-0.0579785	1.00632	3.07216	2.51067	0.360666	4.75546	4.44791	0.964881	0.558185	0.324665	0.310552	0.563344	4.55706	1.01851	0.202222	0.60768
SM d18:1/14:0	-0.21199	-0.251791	-0.1911	-0.276558	-0.19211	-0.291721	-0.202062	-0.19211	-0.1911	-0.306404	-0.253833	-0.233949	-0.0943756	-0.221848	0.0534691	-0.101583	-0.26961	-0.0525714	-0.139573	-0.40073	-0.217843	0.0875446	-0.0786097	-0.292575	-0.109688	-0.0750404	-0.241195	-0.0844473	-0.182887	0.166154	-0.270308	-0.18398	-0.283229	-0.057322	3.44935	0.531725	3.1888	2.97922	1.35969	3.84703	0.66401	0.479894	1.95453	3.41306	0.154894	3.66047	1.34569	0.141257	0.325694
SM d32:2	-0.19647	-0.235939	-0.162645	-0.25435	-0.162645	-0.261557	-0.230622	-0.199681	-0.154354	-0.360289	-0.287226	-0.219373	-0.135288	0.144884	0.0679599	-0.104348	-0.178954	-0.0730633	-0.0840852	-0.363254	-0.16403	0.0846506	-0.169878	-0.345417	-0.146193	0.0807483	-0.17378	-0.091705	-0.199224	0.254528	-0.292222	-0.166775	-0.206956	-0.211215	2.4167	0.60805	2.21853	2.11004	2.24338	3.45476	1.80676	0.162365	1.52364	2.21063	0.127678	3.13086	1.52571	0.379258	0.458365
SM d33:0	-0.13635	-0.20651	-0.08139	-0.177517	-0.0999449	-0.279097	0.0844025	-0.0687081	-0.114626	-0.279097	0.0187204	-0.0400199	-0.0120559	-0.255209	0.267894	-0.0879756	-0.218782	-0.297818	-0.027964	-0.34865	-0.119577	0.0771967	-0.158538	-0.247093	-0.0180198	0.031201	-0.204533	-0.0775725	-0.229073	0.235734	-0.143022	-0.11971	-0.353039	0.0177453	1.39202	0.814481	1.87046	0.9643	1.37123	2.29172	0.191392	0.260447	0.360069	1.73472	0.491713	2.736	0.122378	0.594649	1.01851
SM d33:1	-0.0734376	-0.147744	-0.0538314	-0.180308	-0.0538314	-0.167045	-0.184161	-0.104152	-0.0356453	-0.231785	-0.231101	-0.141411	0.00351429	0.0555555	-0.0875103	-0.0391462	-0.123775	-0.000684107	-0.144926	-0.308368	-0.090722	0.0891107	-0.0444881	-0.231785	-0.0141396	0.0210606	-0.112538	-0.126476	-0.217646	0.133599	-0.124238	-0.0637286	-0.354182	-0.0147913	1.9431	0.861434	2.51636	1.37337	1.83872	3.33968	0.468116	0.151636	0.844289	1.71879	0.227913	3.33384	0.928775	0.268686	0.0795558
SM d17:1/16:0	-0.117645	-0.18497	-0.0873187	-0.179148	-0.0894211	-0.179148	-0.158673	-0.217009	-0.0747658	-0.189095	-0.153422	-0.208462	-0.0209729	0.142664	-0.17214	-0.225606	-0.15848	-0.0356727	-0.187489	-0.327181	-0.185671	0.113536	-0.105909	-0.189095	-0.0475852	0.0548853	-0.16456	-0.0897268	-0.141509	0.219445	-0.167946	-0.101634	-0.323447	0.00661639	1.80756	0.82918	2.36507	1.27003	1.44446	2.96031	0.203162	0.272811	0.985037	1.25192	0.134377	2.98734	0.787692	0.0855492	0.0659615
SM d18:1/15:0	-0.283024	-0.200183	-0.336653	-0.299614	-0.272104	-0.262328	-0.440739	-0.174494	-0.308498	-0.299614	-0.440739	-0.167209	-0.242444	-0.0465323	-0.411591	-0.181816	-0.394912	0.141125	0.0752348	-0.265026	-0.140855	-0.291676	-0.470615	-0.34085	-0.216679	-0.208103	-0.387042	-0.0275099	-0.124171	0.17894	-0.218763	-0.21171	-0.570246	-0.173232	1.91338	0.190113	1.71697	1.69964	0.663247	1.73288	0.345027	0.684587	1.0187	2.1628	0.61692	1.25378	1.71684	0.171084	0.316161
SM d33:2	-0.0255879	-0.0618789	-0.000141837	-0.0730723	0.0188549	-0.0689519	-0.0829284	0.00363628	0.0232615	-0.159079	-0.168054	-0.0420431	0.088408	0.38714	0.0684717	0.355481	-0.110431	0.00897506	-0.130451	-0.159079	0.0593157	0.204087	-0.0511052	-0.159079	0.0593157	0.244536	-0.0106564	-0.0919273	-0.218395	0.255192	-0.160397	-0.0960875	0.00752633	0.39658	0.185133	0.956295	0.680106	0.00941096	2.39749	1.49623	0.847833	0.765678	0.161377	0.196512	0.0297609	1.42552	0.595591	0.642771	1.34569
SM d34:0	-0.0672615	-0.17741	-0.0271746	-0.192648	-0.0372775	-0.218988	-0.0180907	-0.0764999	-0.0271746	-0.218988	-0.110645	-0.0908574	-0.00993958	-0.137014	0.187207	-0.0324857	-0.0341934	-0.108343	-0.0809178	-0.150814	0.00972349	-0.0702	-0.0969411	-0.209003	-0.0484663	-0.00574459	-0.0324857	-0.155371	-0.160537	0.0267411	-0.282717	-0.112346	0.144152	0.120852	1.14163	2.70758	2.90637	0.399212	3.20208	4.08741	0.11062	0.048885	0.447627	0.237473	0.360042	4.46938	0.595591	1.1602	0.632163
SM d34:1	-0.0429524	-0.0487774	-0.0297925	-0.0469538	-0.0383692	-0.0522843	-0.0258152	-0.0469454	-0.0297925	-0.060373	0.00287818	-0.0581547	-0.0262042	-0.0344334	-0.0314925	-0.0421233	-0.0393687	-0.0632511	-0.0319505	-0.0567186	-0.0299881	-0.0426931	-0.0533239	-0.0567186	-0.0299881	-0.0314925	-0.0421233	-0.00858453	-0.0267305	0.0106308	-0.0740922	-0.0670891	-0.0685376	-0.0178556	1.32178	0.594149	1.70759	0.943577	0.491791	1.73288	0.191392	0.667105	0.807877	0.833792	0.65004	2.10835	0.0527017	0.112775	0.374789
SM d16:1/18:0	0.226957	0.120423	0.272992	0.0744631	0.276735	0.0544499	0.269078	0.266844	0.276735	0.0498552	0.116202	0.278161	0.334036	0.172343	0.314323	0.249771	0.200873	-0.0663466	-0.0558743	0.0819177	0.355017	0.100276	0.0540453	0.0544499	0.327549	0.247356	0.201125	-0.202272	-0.273099	0.0462311	-0.00561726	0.197473	0.251158	0.327984	1.70475	2.63793	0.258208	2.58058	3.56204	0.0113985	0.0935966	0.991168	2.73212	1.57364	0.205251	0.0363062	0.168325	0.304075	0.345045
SM d18:1/16:0	-0.0493351	-0.0874932	-0.028252	-0.127822	-0.0211752	-0.127822	-0.0818411	-0.0199744	-0.0230337	-0.154727	-0.167934	0.0157478	-0.0224475	0.0651054	0.0159173	-0.0546454	-0.0261336	0.0132071	0.0381953	-0.176267	-0.0370331	0.0487392	-0.0207961	-0.154727	-0.015493	0.0351089	-0.0344264	-0.106647	-0.139234	0.0695354	-0.216299	-0.113248	-0.0506964	0.100288	0.781155	2.92213	2.29935	0.201078	3.76627	3.05295	0.0515803	0.135855	0.109606	0.28305	0.141146	2.96964	0.988172	0.171084	0.00887749
SM d19:0/15:1	-0.1117	-0.163539	-0.0838068	-0.231939	-0.0796739	-0.24224	-0.161299	-0.0579529	-0.0818676	-0.257573	-0.220223	0.0188431	-0.0739307	0.000444599	-0.0640226	-0.166503	-0.0874187	-0.0373493	0.0927739	-0.254375	-0.0583356	0.00948179	-0.0844242	-0.254375	-0.0583356	-0.00644069	-0.100347	-0.152265	-0.196039	0.0939059	-0.2478	-0.100672	-0.0506314	0.104148	1.63217	2.6879	3.27941	0.781801	3.25996	3.97964	0.0546987	0.472324	0.456332	1.03916	0.316685	4.04415	0.973163	0.112775	0.184349
SM d19:1/15:0	-0.0247928	-0.0545382	-0.00660358	-0.0391743	-0.0145151	-0.0518212	0.0315935	-0.0570414	-0.00973895	-0.0838628	-0.043824	-0.0660783	0.0242391	0.0611829	0.163906	-0.00219689	-0.0918558	-0.0400388	-0.0903175	-0.0729083	0.00881603	0.0798493	-0.0604572	-0.0729083	0.00881603	0.0754833	-0.0648233	-0.0246592	-0.0817244	0.140307	-0.063431	-0.0437765	-0.016034	-0.000682976	0.566856	0.511546	0.751548	0.403144	1.05307	1.16359	0.521241	0.135855	0.195434	0.615776	0.414602	1.31766	0.137342	0.0113357	0.234587
SM d34:2	-0.0106308	-0.116324	0.0553525	-0.134983	0.0505851	-0.153225	-0.10366	-0.0460715	0.0709375	-0.216204	-0.170927	-0.116222	0.0725119	0.130092	0.0603774	0.0519873	0.0644143	-0.0452777	-0.188734	-0.1835	0.0543616	-0.055673	-0.0838842	-0.20133	0.0365317	0.0886102	0.060399	-0.185568	-0.237862	0.0282112	-0.244595	-0.0610205	-0.0429491	0.149165	0.698774	3.06515	2.28849	0.132791	3.88771	3.86457	0.368548	0.378145	0.20378	0.020985	0.101575	3.72967	1.25981	0.379258	0.595591
SM d18:2/16:0	-0.0659732	-0.108577	-0.00606125	-0.172579	-0.0107022	-0.183949	-0.138016	-0.0765824	-0.00111581	-0.265779	-0.227111	-0.0979484	0.0498879	0.125573	0.0477377	0.00575214	-0.00825291	-0.0386673	-0.147836	-0.228116	-0.00226327	-0.0577512	-0.124714	-0.249746	-0.0238935	0.0624583	-0.0045041	-0.161877	-0.225853	0.0669624	-0.223792	-0.0564569	-0.0749811	0.0417896	0.79204	3.10028	2.45977	0.180302	4.29483	4.05132	0.478562	0.310965	0.207145	0.103288	0.0889349	3.79953	1.50721	0.460574	0.595591
SM d34:3	-0.13623	-0.212004	-0.0962821	-0.266085	-0.0909746	-0.239719	-0.304839	-0.104076	-0.0653687	-0.316081	-0.360993	-0.13932	0.0188227	0.31301	-0.156531	0.114311	-0.103165	0.0449117	-0.158143	-0.306645	-0.0641434	-0.0563441	-0.172101	-0.338425	-0.0959235	0.0481658	-0.0675908	-0.17511	-0.242501	0.115757	-0.333836	-0.161485	-0.155144	0.167673	1.38886	1.96031	2.47104	0.756174	2.89115	3.83827	0.457761	0.156979	0.713419	0.589729	0.0297609	3.56277	1.50721	0.503599	0.682356
SM d35:1	-0.199092	-0.167286	-0.205679	-0.178372	-0.206666	-0.163466	-0.200096	-0.19879	-0.206666	-0.216252	-0.139988	-0.0964403	-0.206666	-0.0294336	-0.370205	-0.232261	-0.216388	-0.0762639	0.110225	-0.197224	-0.203056	-0.0866529	-0.208152	-0.197224	-0.203056	-0.110761	-0.232261	0.0282936	0.00583112	0.121499	-0.205049	-0.270762	-0.262611	0.0512915	1.65103	0.377173	1.99495	1.22936	0.401958	2.16581	0.0609918	0.574414	1.05602	1.0684	0.542478	2.60216	0.100581	0.234768	0.176292
SM d17:1/18:0	0.106284	0.101944	0.117466	0.106284	0.11316	0.0786466	0.212428	0.155246	0.0808045	0.0294343	0.225804	0.0833404	0.17312	0.238637	0.212428	0.477601	0.0369154	-0.196369	-0.0897791	0.151081	0.185677	0.140455	0.0033878	0.0906617	0.125258	0.218155	0.0810874	-0.00687644	-0.0345962	0.137068	0.0940315	0.0670041	0.331336	0.379354	0.519359	0.0471915	0.435043	0.491833	0.277683	0.243591	0.447494	0.693401	0.487305	0.362682	0.501706	0.115204	0.525178	0.112775	0.559932
SM d18:1/17:0	0.294121	0.320305	0.239157	0.252404	0.331363	0.276354	0.0607426	0.473165	0.265759	0.229333	-0.108814	0.432583	0.341807	0.363983	0.165632	0.637454	0.147305	0.338146	0.090776	0.203821	0.341856	0.391433	0.30577	0.214351	0.352386	0.35865	0.272987	-0.0789588	-0.138035	0.0856633	0.193225	0.26038	0.403334	0.579621	3.73762	0.850206	2.25068	3.94851	1.38573	1.7096	0.179805	1.95854	3.91573	2.63862	1.26729	2.3683	0.200732	0.744259	2.40433
SM d35:2	-0.0787848	-0.0748457	-0.0787848	-0.144551	-0.00787763	-0.125197	-0.290258	0.0323413	-0.0307486	-0.160947	-0.302133	0.0201465	0.0253789	0.0623992	-0.237142	0.0661	-0.182185	0.141186	-0.00523235	-0.183793	0.0167843	0.00199877	-0.111678	-0.175746	0.024831	-0.0628937	-0.176571	-0.136673	-0.200577	0.113677	-0.108244	-0.06995	-0.187213	0.210195	0.217623	0.70341	0.620501	0.0392647	1.37992	0.764895	0.135275	0.0764289	0.231112	0.46943	0.0410669	0.697888	0.405399	0.548315	0.335322
SM d36:0	0.37029	0.177664	0.58871	0.132189	0.4737	0.0466596	0.726522	0.31831	0.569834	0.0278742	0.496723	0.329552	0.536779	0.0685576	0.972035	0.30698	0.68128	-0.468849	-0.207227	0.199235	0.541251	0.13828	0.500232	0.114124	0.45614	0.308438	0.67039	-0.341511	-0.342016	-0.361952	-0.0377235	0.362442	0.868503	0.973276	4.10586	2.67046	0.995571	5.71366	1.87567	0.526381	0.694295	1.66663	3.97031	6.04017	0.839201	0.214223	1.36319	1.77213	0.335322
SM d36:1	0.05443	-0.0176841	0.117233	-0.0341338	0.111097	-0.0822338	0.104328	0.083572	0.127077	-0.101445	0.0793032	0.0938653	0.124092	0.00934898	0.11428	0.0732047	0.127871	-0.180748	-0.0302269	-0.0574444	0.107842	0.0332031	0.0744042	-0.0616661	0.103621	0.0856389	0.12684	-0.145231	-0.165287	-0.0412011	-0.0889585	0.0788994	0.100468	0.151171	0.674844	2.20767	0.14567	1.32011	1.59651	0.32191	0.340387	0.260447	0.84712	1.58889	0.802112	0.567738	0.384895	0.202222	0
SM d16:1/20:0	-0.00171439	-0.0712596	0.0533276	-0.0903785	0.0496561	-0.137137	0.0319228	-0.0286675	0.0580618	-0.138968	-0.0738349	-0.00187774	0.050969	-0.0226822	0.0861381	-0.0351694	0.0644234	-0.0651336	-0.0528468	-0.138968	0.045624	0.0768475	0.0437814	-0.138968	0.045624	0.083421	0.0503548	-0.140035	-0.184592	0.0330662	-0.034041	0.0880425	-0.170019	-0.0809707	0.133593	1.61775	0.780354	0.0974886	1.83872	1.0056	0.0609918	0.0533771	0.177394	0.0127981	0.0132877	0.942086	0.458365	0.0855492	0.0397731
SM d18:1/18:0	0.141769	0.0897566	0.166086	0.0360466	0.168	-0.00906433	0.270755	0.253278	0.141228	-0.012012	0.265981	0.216703	0.106168	0.118041	0.290911	0.284466	0.216416	-0.277993	0.110534	0.107858	0.22221	0.130734	0.163911	0.0134207	0.127773	0.211089	0.244266	-0.131954	-0.114352	-0.033177	-0.036842	0.0960054	0.285407	0.344509	1.4754	1.30168	0.442674	1.96294	0.872394	0.228238	0.345027	0.774934	1.28985	2.27726	0.627879	0.0538625	0.774162	0.379258	0.288129
SM d36:2	0.0703781	0.00890668	0.0983482	-0.00186392	0.0983482	-0.02013	0.0757496	0.082142	0.10371	-0.0454878	0.00946075	0.0769337	0.108793	0.00498033	0.104373	0.0873316	0.101824	-0.0549485	-0.0318595	0.0218006	0.16451	-0.0213505	0.0372506	-0.0454878	0.0972218	0.0404404	0.0990415	-0.100212	-0.14271	-0.0586011	-0.0267384	0.0800026	0.0606463	0.213783	0.549106	1.33531	0.0572126	0.975691	1.37702	0.305141	0.0185046	0.590833	0.713419	1.03916	0.205251	0.398701	0.05929	0.171084	0.325694
SM d18:1/18:1	-0.0363187	-0.0233911	-0.0408831	-0.032667	-0.0363187	-0.122097	0.141161	0.0488891	-0.069681	-0.122097	0.141161	0.136565	0.0210124	-0.093418	0.186193	-0.0908482	-0.144069	-0.263259	0.115553	-0.0978753	0.0150701	0.0890747	-0.107088	-0.070572	0.0423733	0.0750491	-0.121114	0.00365169	-0.112945	0.196163	-0.185796	-0.0717439	0.215887	0.473826	0.320174	0.459578	0.566025	0.173168	1.23309	0.679938	0.286393	0.0907379	0.185539	0.875503	0.396106	0.820586	0.00887749	0.340892	0.26094
SM d18:2/18:0	0.136358	0.0650199	0.169859	0.0538751	0.178999	0.0387997	0.118314	0.153817	0.187066	0.0171741	0.0383363	0.0425825	0.187066	0.108652	0.176997	0.232126	0.181441	-0.0211622	-0.144484	0.0854955	0.21368	-0.0710947	-0.00632804	0.0171741	0.145359	0.127893	0.19266	-0.125123	-0.128185	-0.0647667	-0.033208	0.108989	0.159994	0.286909	1.5312	1.39438	0.465867	2.03038	1.14139	0.172035	0.153479	1.09752	1.42785	2.19263	0.147985	0.127768	0.192496	0.0113357	0.95826
SM d36:3	-0.0975951	-0.109548	-0.0532376	-0.104346	-0.0876562	-0.104346	-0.094082	-0.113769	-0.0532376	-0.105004	-0.094082	-0.10174	-0.031279	-0.0651447	-0.0993087	-0.168078	-0.116728	-0.010922	-0.0704608	-0.0921938	-0.0353939	-0.0978251	-0.149839	-0.105004	-0.0482041	-0.0651447	-0.117158	-0.0166897	-0.0567999	0.0520136	-0.134152	-0.148813	-0.0815749	0.277269	0.84373	0.0386674	0.751548	0.766379	0.231166	0.800915	0.153479	0.260447	0.426145	1.06001	0.0704833	0.844275	0.192496	0.171084	0.160447
SM d36:4	0.14469	0.164966	0.128378	0.170538	0.132282	0.177704	-0.0791124	0.106785	0.138941	0.192544	-0.110585	0.165311	0.275613	0.172563	-0.0477358	-0.00927619	-0.00558157	0.30313	-0.110302	0.27777	0.342807	0.0189068	-0.145234	0.17161	0.236647	0.154865	-0.00927619	0.0382553	-0.0650373	0.164141	0.171831	0.119183	0.0322362	0.395768	1.58634	0.139905	1.02097	1.65514	0.66739	0.992181	0.260545	0.495174	2.56895	0.398056	0.61692	1.26528	0.0397731	0.202222	0.60768
SM d37:0	-0.239314	-0.233396	-0.240296	-0.262976	-0.214886	-0.262976	-0.261869	-0.195603	-0.234445	-0.258708	-0.21367	-0.18708	-0.235154	-0.373249	-0.330703	-0.204177	-0.234445	-0.0450382	0.0480738	-0.264566	-0.21732	-0.164163	-0.0207684	-0.258708	-0.211462	-0.373249	-0.229854	-0.0480899	-0.0472464	-0.143394	-0.259884	-0.221171	-0.35225	-0.164345	4.53791	0.330951	4.24269	3.87624	0.252653	3.65671	0.345027	2.56366	3.08992	3.53423	0.00792497	3.30578	1.61988	0.171084	2.0033
SM d37:2	-0.0228551	-0.0396884	0.00786537	-0.0576048	-0.00630535	-0.0576048	-0.024812	-0.0264528	0.00786537	-0.0576048	0.0262259	-0.0149883	-0.00715976	0.0716216	-0.024812	-0.0380092	0.0166532	-0.0838307	-0.00782858	-0.0198843	0.0227321	-0.0851099	-0.0519586	-0.0576048	-0.0149883	-0.0174431	0.0157082	-0.0512994	-0.0426164	-0.0331513	-0.0742495	-0.0795456	-0.0302321	0.300102	0.628063	0.0308417	0.560412	0.573673	0.130741	0.602899	0.1609	0.189926	0.438986	0.592959	0.342471	0.728856	0.00293933	0.202222	0.0397731
SM d38:1	-0.200013	-0.354685	-0.150204	-0.353506	-0.153527	-0.439953	-0.157794	-0.249231	-0.146833	-0.452327	-0.157794	-0.359871	-0.124032	-0.215424	-0.185054	-0.119661	-0.155259	-0.294533	-0.235839	-0.402801	-0.11389	-0.284135	-0.221875	-0.445005	-0.156094	-0.215424	-0.153163	-0.199979	-0.288911	-0.0622607	-0.375611	-0.157251	-0.232486	-0.175347	3.62139	2.91758	5.33431	2.29133	3.02303	5.54977	0.157179	1.66663	1.61865	2.45139	0.995146	5.86472	1.00329	0	1.14417
SM d16:1/22:0	-0.233771	-0.337019	-0.204452	-0.363575	-0.179339	-0.397477	-0.268276	-0.169299	-0.186756	-0.453435	-0.221558	-0.225205	-0.147531	-0.215238	-0.312632	-0.0672796	-0.250926	-0.231877	-0.0776741	-0.450237	-0.198512	-0.147617	-0.1279	-0.405894	-0.154169	-0.248451	-0.228734	-0.184236	-0.251725	-0.0197173	-0.330489	-0.13365	-0.426045	-0.257044	3.43936	1.77872	4.56901	2.35834	2.67669	4.7457	0.131694	1.45993	1.45334	2.89462	0.584532	4.90513	1.01851	0.202222	0.815067
SM d18:1/20:0	-0.139746	-0.213261	-0.044142	-0.205541	-0.0909781	-0.360158	0.0896816	-0.166589	-0.0741814	-0.400105	0.0591086	-0.215025	-0.125622	-0.187143	0.126277	-0.00758001	-0.044142	-0.459214	-0.0894032	-0.300483	-0.11822	-0.16968	-0.185758	-0.34171	-0.159447	-0.0177353	-0.0338131	-0.114563	-0.182263	0.0160779	-0.191838	-0.0871965	-0.264938	-0.169618	1.37783	2.46575	2.71961	0.673476	1.88582	3.33153	0.247905	0.371223	1.07809	0.130911	1.17797	4.05452	0.122378	0.853136	1.08048
SM d38:2	-0.0643022	-0.0920189	-0.0434994	-0.101096	-0.0484082	-0.0964684	-0.114163	-0.0849072	-0.042899	-0.0890434	-0.109912	-0.119667	-0.0356986	-0.113496	-0.114163	-0.0528331	-0.043495	0.0208683	-0.0839688	-0.0411805	-0.00984874	-0.259228	-0.189828	-0.0890434	-0.0577116	-0.113496	-0.0440957	-0.0526875	-0.0313318	-0.0694005	-0.108558	-0.0813503	-0.0648702	0.053318	0.935772	0.550154	1.12937	0.706054	0.600438	1.25165	0.0935966	0.310965	0.530608	0.738855	0.0765665	1.25952	0.384895	0.0348596	0.176292
SM d18:2/20:0	-0.0132591	-0.017511	-0.0122189	-0.0290494	-0.0112493	-0.0172165	-0.040286	-0.017511	-0.00692811	-0.0172165	-0.0276983	-0.0134621	-0.0175304	-0.0312282	-0.0688685	-0.0215713	0.00147036	0.0104818	0.00406824	-0.0276983	-0.0174487	-0.116729	-0.0466413	-0.0276983	-0.0174487	-0.0688685	0.00121958	-0.0178001	-0.0102496	-0.0700881	-0.030421	0.00294466	-0.00630027	-0.0424412	0.644606	0.316569	0.796565	0.481959	0.172636	0.676181	0.243734	0.590833	0.47172	0.362682	0.0585178	0.633494	0.325694	0.0348596	0.345045
SM d38:3	0.273891	0.270412	0.289888	0.244479	0.297568	0.248607	0.235763	0.284011	0.300546	0.262462	0.031584	0.314318	0.32964	0.167329	0.33384	0.221916	0.290157	0.230878	-0.0153219	0.228801	0.312804	0.300177	0.311887	0.236253	0.320256	0.263458	0.275168	-0.0530897	-0.0840028	-0.0117098	0.0667359	0.235681	0.469967	0.617091	3.95696	1.33839	1.9798	4.48189	1.5934	1.58994	0.114084	1.53586	4.45321	2.971	0.44293	1.72677	0.278973	0.379258	0.787692
SM d38:7	-0.403033	-0.582754	-0.304038	-0.636301	-0.369111	-0.721065	-0.247146	-0.421415	-0.322809	-0.749831	-0.731386	-0.529072	-0.33061	-0.165016	-0.00842929	-0.18559	-0.310361	-0.018445	-0.198462	-0.693513	-0.35305	-0.168609	-0.319627	-0.748972	-0.408508	-0.151681	-0.3027	-0.26719	-0.340463	0.151018	-0.708392	-0.339474	-0.196844	-0.441843	4.37257	3.42321	6.47184	2.74603	4.66893	9.51832	0.929735	0.0143436	3.35217	1.26556	0.259154	8.86933	3.31845	0.419107	0.335322
SM d39:1	-0.40621	-0.458834	-0.341717	-0.459804	-0.357094	-0.468311	-0.415754	-0.411164	-0.331613	-0.523529	-0.415754	-0.462299	-0.251445	-0.297355	-0.403862	-0.346196	-0.397418	-0.107775	-0.210854	-0.546007	-0.372034	-0.298803	-0.358189	-0.50379	-0.329817	-0.321441	-0.380827	-0.102709	-0.173973	0.0593864	-0.468403	-0.36609	-0.427275	-0.325339	7.5423	1.07783	7.59196	6.12822	1.89599	7.73848	0.432261	2.49779	4.34413	6.32574	0.75383	8.05077	1.48882	0.460574	1.27677
SM d39:2	-0.212791	-0.209535	-0.219035	-0.212791	-0.210777	-0.207031	-0.289359	-0.210777	-0.208355	-0.221594	-0.353049	-0.215211	-0.137537	-0.0780274	-0.167902	-0.164231	-0.252337	0.131455	-0.0776738	-0.248487	-0.190563	-0.0935293	-0.212558	-0.241684	-0.18376	-0.111761	-0.230789	-0.00201426	-0.0579238	0.119029	-0.175484	-0.193154	-0.40818	-0.137383	3.57289	0.257234	2.44853	3.57584	0.192542	2.79426	0.964881	0.534201	2.52051	3.7752	0.360042	2.38407	1.60082	0.503599	0.0864794
SM d40:1	-0.211751	-0.240819	-0.175128	-0.264885	-0.178775	-0.275618	-0.150961	-0.208695	-0.175128	-0.315997	-0.150961	-0.224336	-0.0933806	-0.186066	-0.207402	-0.0804697	-0.255421	-0.165036	-0.130955	-0.238179	-0.0990137	-0.236186	-0.293403	-0.275618	-0.136452	-0.186066	-0.243283	-0.0861092	-0.139165	0.057217	-0.271012	-0.181872	-0.242431	-0.214248	3.93554	1.09595	4.90783	2.81625	1.59963	4.96309	0.164641	1.734	1.67309	3.55719	0.889828	5.37386	0.760735	0.379258	0.988172
SM d16:1/24:0	-0.498703	-0.571414	-0.461317	-0.506824	-0.489038	-0.605141	-0.35381	-0.542074	-0.467264	-0.659668	-0.35381	-0.625861	-0.371177	-0.262313	-0.399048	-0.535989	-0.498703	-0.305858	-0.254684	-0.608966	-0.418146	-0.466568	-0.668458	-0.629635	-0.438815	-0.311794	-0.513684	-0.0177855	-0.19082	0.20189	-0.473188	-0.450318	-0.619211	-0.661771	7.09291	0.932802	7.70297	5.50747	1.98528	7.87743	0.922778	2.49779	3.47603	6.4398	1.00869	8.16946	1.54432	0.340892	1.52571
SM d18:1/22:0	-0.0742438	-0.121486	-0.0347876	-0.126023	-0.0393324	-0.145151	0.00334854	-0.0516763	-0.0393324	-0.165729	0.0221989	-0.101415	0.0112176	-0.0755201	-0.151931	0.0135889	-0.159439	-0.187928	-0.112633	-0.102119	0.00569064	-0.119425	-0.129652	-0.130435	-0.0226254	-0.0849697	-0.0951961	-0.086691	-0.107809	0.0102264	-0.122319	-0.0405801	-0.0545691	0.0441381	0.802993	0.814481	1.47712	0.423016	1.12819	1.50711	0.0214194	0.574414	0.150381	0.763913	0.981684	1.9913	0.0934878	0.0113357	0.469253
SM d40:2	-0.172142	-0.264049	-0.130998	-0.272543	-0.134582	-0.298111	-0.131099	-0.134582	-0.129627	-0.366922	-0.115942	-0.17348	-0.0715233	-0.0736547	-0.209484	-0.112319	-0.174597	-0.25098	-0.101956	-0.238495	-0.0384954	-0.168083	-0.195688	-0.321126	-0.121126	-0.108012	-0.135616	-0.13796	-0.2	0.0276046	-0.291541	-0.135497	-0.224886	-0.0749722	3.5121	2.65309	5.24256	2.19974	3.47829	6.56832	0.282032	0.566276	1.57269	2.32634	1.63897	7.41399	0.669654	0.594649	0.160447
SM d16:1/24:1	-0.109683	-0.257511	-0.0140849	-0.303605	-0.0174368	-0.345829	0.0312518	-0.00141842	-0.0203979	-0.469414	-0.165567	-0.0241297	-0.0167598	0.0344285	0.105954	0.0884511	-0.020861	-0.303847	-0.00736989	-0.430882	-0.0855615	0.176915	0.111515	-0.368405	-0.0230846	0.0561805	-0.00921962	-0.286168	-0.34532	0.0654001	-0.231446	0.0732997	-0.223439	0.0389037	1.09892	4.94004	3.64115	0.227872	6.57549	5.92681	0.570988	0.304495	0.232851	0.163997	2.13561	7.16129	0.252063	0.0855492	0.26991
SM d18:1/22:1	-0.0790997	-0.20597	0.0174697	-0.300467	0.0364732	-0.383469	-0.0320749	0.185545	0.0319306	-0.560112	-0.163979	0.302977	-0.0197642	0.018037	0.0375529	-0.0387382	0.0898066	-0.396133	0.322741	-0.307985	0.167089	-0.366905	-0.363089	-0.442036	0.0330384	0.0375529	0.0413683	-0.336941	-0.475074	-0.00381543	-0.544664	-0.168962	0.254848	0.29616	0.446464	5.50531	2.8515	0.156135	5.07042	3.98857	0.203162	0.0579084	0.0782775	0.230497	0.638919	4.37179	0.571717	0.0596032	0.100581
SM d18:2/22:0	-0.261657	-0.267115	-0.243729	-0.288985	-0.242454	-0.274685	-0.387907	-0.257133	-0.231728	-0.303352	-0.351801	-0.265093	-0.194941	-0.118778	-0.419293	-0.232465	-0.264512	0.0484492	-0.0701519	-0.263844	-0.180564	-0.337355	-0.336129	-0.303352	-0.220072	-0.25532	-0.254094	-0.0465309	-0.0832796	-0.00122601	-0.297637	-0.255761	-0.280522	-0.144789	5.79411	0.0112894	4.32498	5.53473	0.195237	4.21501	0.269077	1.77506	3.89762	5.77126	0.134377	3.69993	2.06757	1.22815	0.436885
SM d40:3	0.176354	0.205152	0.153505	0.129841	0.196403	0.170587	0.0551062	0.27102	0.160137	0.170587	0.0551062	0.312405	0.228108	0.0853801	0.0327708	0.131896	0.130737	0.115481	0.0842962	0.14428	0.254769	0.0466477	0.113263	0.129841	0.240331	0.0644439	0.131059	-0.066562	-0.11049	-0.0666154	0.0989282	0.146642	0.329364	0.64057	3.76632	1.19014	1.84118	4.30422	1.72357	1.90636	0.264801	0.658437	5.09543	2.07456	0.0585178	1.83585	0.695161	0.419107	0.815067
SM d17:2/23:1	-0.0897531	-0.101399	-0.0852238	-0.0848677	-0.100964	-0.0888812	-0.0285702	-0.119031	-0.0915548	-0.0911898	-0.0558714	-0.135925	-0.0922601	-0.0557558	4.40127e-05	-0.0618987	-0.0915548	-0.0353184	-0.0436646	-0.0888812	-0.119135	-0.0419713	-0.0894608	-0.0888812	-0.119135	-0.0413393	-0.0888288	0.0160966	0.0302536	0.0474895	-0.0866311	-0.0915548	-0.0537856	-0.123876	1.88389	0.0414927	1.42528	1.82376	0.243991	1.31208	0.164641	0.793594	2.01	1.05164	0.552871	1.51857	0.115026	0.0855492	0.708069
SM d18:0/22:3	-0.165605	-0.185018	-0.153274	-0.163623	-0.165605	-0.177737	-0.152839	-0.19006	-0.154093	-0.177737	-0.154445	-0.17002	-0.164145	-0.19768	-0.151335	-0.221492	-0.145435	-0.0232917	-0.00587503	-0.174119	-0.171614	-0.139764	-0.148054	-0.172525	-0.17002	-0.154202	-0.162492	0.00198186	-0.00250494	0.0082899	-0.158347	-0.173301	-0.218478	-0.200915	8.09497	0.00705511	6.65838	7.34055	0.185846	5.28828	0.427228	4.81286	6.35046	5.88999	0.789917	5.56754	0.988172	0.0113357	2.86803
SM d40:4	1.17851	1.28764	1.13713	1.13242	1.20444	1.17076	0.90208	1.39779	1.173	1.15781	0.951331	1.44739	1.23616	1.36717	0.86669	1.21607	0.922488	0.206478	0.211229	1.23731	1.41744	0.83903	0.830172	1.14115	1.32128	1.06024	1.05139	-0.0720249	-0.180135	0.00885834	1.10919	1.16279	1.33983	1.41879	17.9761	1.14401	12.8815	17.292	2.55286	11.7677	0.0302738	6.05513	16.6668	11.5869	0.802112	11.696	2.86803	1.86108	5.00853
SM d40:4	-0.211553	-0.204924	-0.224372	-0.14522	-0.241087	-0.149459	-0.140378	-0.252421	-0.227494	-0.14365	-0.182685	-0.245375	-0.308911	-0.175645	-0.079543	-0.283319	-0.198306	0.0390348	0.063536	-0.136678	-0.281434	-0.166274	-0.23024	-0.149961	-0.294717	-0.14049	-0.204456	0.0958668	0.144756	0.0639656	-0.141941	-0.232234	-0.170679	-0.272798	8.10662	2.06587	4.44613	8.79282	2.79112	3.92632	0.172183	2.49779	9.24369	5.17766	0.0187144	3.69993	1.43431	0.460574	2.59449
SM d40:7	0.912968	1.01742	0.860122	0.834634	0.971103	0.897792	0.526886	1.1148	0.902153	0.965756	0.526886	1.18476	0.912968	0.602975	0.51384	0.975532	0.882667	0.43887	0.271788	0.878341	1.02853	0.544686	0.84346	0.878341	1.02853	0.602975	0.901748	-0.136469	-0.15019	-0.298773	0.757773	0.803027	1.08774	1.44806	18.6969	1.42916	12.0126	18.8737	1.37992	11.8302	0.957804	4.36579	17.7026	13.1765	1.90676	12.7589	1.65833	0.503599	4.32099
SM d41:1	-0.545091	-0.593854	-0.500444	-0.597002	-0.510157	-0.647283	-0.410927	-0.518913	-0.509379	-0.658235	-0.45967	-0.502879	-0.464473	-0.513721	-0.401125	-0.535128	-0.555776	-0.198565	-0.0384058	-0.628878	-0.453479	-0.557655	-0.616099	-0.651508	-0.476109	-0.488985	-0.547428	-0.0868446	-0.175399	0.0584438	-0.656307	-0.570186	-0.506248	-0.416864	12.7946	1.37248	12.4496	10.5386	2.09803	11.8772	0.382921	5.06835	7.93898	10.0104	1.04985	12.039	2.57032	0.0113357	3.45735
SM d18:1/23:0	-0.642164	-0.695356	-0.558441	-0.717322	-0.61883	-0.748239	-0.458646	-0.657812	-0.599447	-0.79313	-0.57285	-0.658011	-0.515097	-0.539755	-0.425384	-0.657613	-0.669568	-0.22028	-0.142915	-0.747756	-0.533374	-0.508014	-0.720098	-0.781571	-0.567189	-0.456319	-0.668403	-0.098492	-0.214382	0.212084	-0.80056	-0.690145	-0.507057	-0.527757	13.6692	1.33377	12.9741	11.413	1.98876	12.6907	0.402393	4.81286	8.9264	10.3402	0.995146	12.6841	2.97098	0.268686	3.65674
SM d41:2	-0.215128	-0.339038	-0.124058	-0.299875	-0.140774	-0.405524	-0.0656279	-0.233	-0.13333	-0.463821	0.0591881	-0.260225	-0.0912852	-0.0735195	-0.149002	-0.0389911	-0.188021	-0.523009	-0.16894	-0.42263	-0.117469	-0.0802581	-0.16555	-0.42263	-0.117469	-0.0816879	-0.16698	-0.159101	-0.305161	0.0852918	-0.358694	-0.193326	-0.227165	-0.00408868	4.04596	3.41334	7.0107	2.21962	3.75183	8.22393	0.0738048	1.16379	1.88315	1.90919	2.74298	10.1906	0.200732	0.171084	0.632163
SM d42:1	-0.190743	-0.212535	-0.149445	-0.214816	-0.159808	-0.229054	-0.140345	-0.196098	-0.149445	-0.248776	-0.0791762	-0.21121	-0.110283	-0.119499	-0.254851	-0.137755	-0.205067	-0.1696	-0.100927	-0.194005	-0.0866888	-0.214984	-0.265035	-0.229054	-0.121738	-0.148015	-0.198066	-0.0550081	-0.107317	0.0500514	-0.200671	-0.146373	-0.256301	-0.262093	4.54943	0.766336	5.14341	3.46775	1.10983	4.91324	0.0484807	2.22758	2.1588	4.1645	0.452529	5.2546	0.828912	0.171084	1.43431
SM d18:1/24:0	-0.187027	-0.238817	-0.148842	-0.246244	-0.14631	-0.252105	-0.179589	-0.130712	-0.14631	-0.271423	-0.120075	-0.146983	-0.0997445	-0.144029	-0.291937	-0.114622	-0.2587	-0.151349	-0.0472387	-0.211058	-0.0595297	-0.287497	-0.332149	-0.251783	-0.100255	-0.195449	-0.240101	-0.0999341	-0.151528	0.0446522	-0.222822	-0.110965	-0.250962	-0.313413	3.81616	0.85145	4.54583	2.81946	1.17337	4.33531	0.0214194	2.00217	1.63024	3.64981	0.405315	4.50215	0.914191	0.171084	1.34569
SM d18:1/24:1	0.0160023	-0.0777197	0.0796772	-0.148928	0.0796772	-0.183484	-0.0170165	0.0448035	0.082425	-0.216052	-0.0307206	-0.00486453	0.0773572	-0.0362016	0.0047946	0.14969	0.120776	-0.185332	-0.0822218	-0.0743827	0.153247	-0.0722929	0.0560277	-0.191498	0.036131	-0.00482871	0.123492	-0.228605	-0.227629	-0.128321	-0.220018	0.0178603	0.0699263	0.169948	0.0205664	6.36154	2.10784	0.7393	4.77178	2.95265	1.30862	0.027008	0.290515	1.28845	1.48796	3.73961	0.00887749	0.202222	0.122378
SM d42:3	-0.0511141	-0.0960452	-0.00330796	-0.119401	0.00904543	-0.162442	-0.0434987	0.00945905	0.00904543	-0.222265	-0.0165419	-0.0368625	0.00947532	-0.0323836	-0.0749838	0.0203868	0.00483467	-0.205723	-0.0463378	-0.141551	0.0380397	-0.0952523	-0.0237968	-0.174651	0.00493944	-0.0583157	0.0131398	-0.128447	-0.179591	-0.0714555	-0.195016	-0.0350184	0.0113571	0.190893	0.875196	3.25969	2.74335	0.198974	3.35913	3.47968	0.183647	0.279059	0.175776	0.178989	0.877045	3.96174	0.354864	0.202222	0.0727166
SM d18:0/24:3	0.14891	0.133437	0.166755	0.111743	0.168686	0.0955138	0.119537	0.150767	0.171731	0.0224312	0.09278	0.135218	0.210733	0.263967	0.156598	0.204363	0.155426	-0.0703488	-0.0755155	0.00456319	0.146534	0.231018	0.185091	0.0314045	0.173375	0.21215	0.166224	-0.0569433	-0.14197	0.0459262	0.106537	0.170603	0.163393	0.142879	3.59327	1.67228	1.45109	4.37645	2.74587	0.624509	0.378108	3.03119	4.30597	2.95007	0.114488	0.508807	0.50251	0.268686	2.22152
SM d18:1/24:2	0.258857	0.267099	0.250868	0.224066	0.275201	0.224066	0.217135	0.333457	0.257823	0.230565	0.184539	0.321719	0.232007	0.194843	0.369018	0.3451	0.277575	0.0460254	0.0897125	0.219909	0.26423	0.360551	0.393999	0.224066	0.268387	0.254125	0.287573	-0.0511356	-0.0443215	-0.0334479	0.15864	0.203864	0.520495	0.818204	5.53912	1.54093	3.11852	5.97574	1.24134	2.7351	0.378108	1.84456	5.00584	5.03905	0.3338	2.75297	0.747413	0.141257	1.00329
SM d18:2/24:1	-0.0875503	-0.173041	-0.0358036	-0.20817	-0.0556069	-0.251073	-0.0308539	-0.0816826	-0.0358036	-0.347359	0.0265659	-0.0833887	-0.0437324	0.0318375	-0.101014	-0.0682724	-0.0347646	-0.373925	-0.0396563	-0.277623	-0.0359309	-0.104308	-0.0890808	-0.303418	-0.061725	-0.0500587	-0.0348315	-0.152563	-0.241693	-0.0152272	-0.260548	-0.123922	-0.0823078	0.0779055	2.12823	2.01274	3.64803	1.19352	2.38985	4.72619	0.103753	0.298069	1.22172	0.80035	0.981684	5.60425	0.278973	0.304075	0.0209934
SM d42:4	0.989863	1.0416	0.908364	0.978989	1.01184	0.996607	0.601208	1.19174	0.936721	0.993242	0.645024	1.23283	1.00227	1.00519	0.576255	1.04437	0.831706	0.348219	0.230563	1.00678	1.08088	0.813806	0.804675	0.97968	1.05378	0.914573	0.905443	-0.0328477	-0.0741014	0.00913082	0.941986	0.970583	0.944711	1.14122	18.8164	0.913431	13.768	17.9195	1.45635	12.8209	0.142497	6.05513	17.0902	12.2015	1.39127	12.9281	2.84259	0.853136	4.87353
SM d18:0/24:4	-0.537243	-0.629244	-0.473428	-0.612454	-0.498059	-0.734108	-0.394971	-0.545184	-0.483254	-0.833657	-0.448649	-0.514612	-0.490543	-0.495431	-0.293468	-0.750255	-0.47421	-0.385008	-0.024069	-0.815757	-0.572712	-0.161029	-0.235301	-0.754687	-0.511642	-0.403135	-0.477407	-0.114395	-0.243045	0.0742718	-0.536984	-0.351963	-0.536026	-0.759327	11.5686	1.68433	10.7616	9.78528	2.6124	11.6431	0.537619	2.64722	8.94491	7.20133	1.28248	11.2349	3.34599	0.304075	1.98211
SM d18:1/24:3	-0.0222154	-0.0182476	-0.0289527	-0.0300439	-0.0219938	-0.0182476	-0.0510141	-0.0353714	-0.0219938	-0.00249162	-0.0461416	0.00121234	-0.0180337	-0.0843052	-0.0797453	-0.154894	-0.0263601	0.04365	0.019246	-0.0109943	-0.00206563	-0.141836	-0.108794	-0.0164232	-0.00749459	-0.0843052	-0.051263	-0.00805003	-0.00892865	-0.0330422	-0.0694775	-0.0643588	-0.0432345	-0.0475013	0.429381	0.233975	0.231062	0.487591	0.388489	0.0407188	0.277693	0.711176	0.413447	0.448998	0.706877	0.112721	0.669654	0.0113357	0.513794
SM d18:2/24:2	0.492669	0.579481	0.449862	0.586328	0.473969	0.613445	0.292125	0.509617	0.460961	0.603567	0.204177	0.494696	0.485928	0.641026	0.456009	0.536894	0.338777	0.39939	0.00876791	0.431147	0.336597	0.699792	0.557979	0.586328	0.491778	0.543889	0.402076	0.112359	0.0945506	0.141813	0.331465	0.295663	0.816561	0.660379	5.07734	0.22033	4.16121	4.64248	0.0492065	4.33531	0.121069	1.32563	5.3976	2.31402	1.69091	4.83673	0.525178	0.112775	1.01851
SM d43:1	-0.132521	-0.255056	-0.0901262	-0.26308	-0.11793	-0.31259	-0.0298022	-0.138017	-0.108891	-0.347295	0.0536321	-0.205573	0.024972	-0.286481	-0.0298022	0.220722	-0.210943	-0.400927	-0.230545	-0.256547	-0.00488091	-0.123486	-0.182787	-0.294396	-0.0427303	-0.112851	-0.172152	-0.14515	-0.251666	0.0593012	-0.310109	-0.172312	-0.368512	-0.0687987	1.76288	0.853941	2.34306	1.22512	1.05562	2.36626	0.0127295	0.899779	0.852795	1.36304	1.1489	3.10368	0.0727166	0.340892	1.06483
SM d43:2	-0.351254	-0.605219	-0.211901	-0.668778	-0.257496	-0.815782	-0.0401263	-0.339978	-0.24191	-0.880227	-0.0401263	-0.384817	-0.259571	-0.602289	-0.0775244	-0.115743	-0.203886	-0.840101	-0.125246	-0.690633	-0.169305	-0.423497	-0.301543	-0.816162	-0.294834	-0.322416	-0.200463	-0.411282	-0.521328	-0.121954	-0.702495	-0.289725	-0.562435	-0.248509	4.40652	4.56831	7.58191	2.4293	3.87303	8.41975	0.417228	1.69342	2.71707	1.3442	3.60529	10.9906	0.0148954	0.910409	2.54626
SM d44:1	-0.447028	-0.593524	-0.355214	-0.508674	-0.427046	-0.579098	-0.274549	-0.641655	-0.384092	-0.688348	-0.242195	-0.718351	-0.421863	-0.296714	-0.294818	-0.363651	-0.351956	-0.446153	-0.296488	-0.485689	-0.396549	-0.384196	-0.451133	-0.582514	-0.493374	-0.296714	-0.363651	-0.0816282	-0.0891398	0.0669369	-0.620122	-0.534954	-0.430787	-0.458381	8.7444	0.970785	8.20761	7.38274	0.741695	8.2499	0.00986916	2.83588	7.05207	5.12198	1.81525	9.37372	0.760735	0.171084	2.17697
SM d44:2	-0.206076	-0.427245	-0.095148	-0.432509	-0.108441	-0.49402	-0.17097	-0.194754	-0.090345	-0.536733	-0.172681	-0.328691	-0.133418	-0.315772	-0.124885	-0.100454	0.0199632	-0.364052	-0.195273	-0.372246	-0.0653085	-0.327655	-0.070135	-0.472361	-0.165423	-0.242801	0.0147184	-0.324068	-0.306938	-0.25752	-0.458305	-0.130695	-0.228748	-0.0322916	2.8131	6.83308	6.98179	1.03554	4.38815	8.12046	1.4515	1.22042	2.44399	0.122893	1.92533	9.77778	0.354864	1.0311	2.13287
SM d44:3	-0.0854655	-0.191773	-0.0193417	-0.196388	-0.0325481	-0.201816	-0.0188754	-0.127379	-0.0193417	-0.201816	-0.120111	-0.097494	-0.0345715	-0.206832	0.0651795	-0.142269	-0.0108656	-0.0817054	-0.0629225	-0.122504	0.0335152	-0.212693	-0.126678	-0.198986	-0.0429671	-0.102563	-0.0165486	-0.16384	-0.156019	-0.0860148	-0.205429	-0.0325481	-0.0724209	-0.030166	1.20125	2.64442	2.94325	0.445968	1.91641	3.29906	0.60518	0.693401	0.669406	0.111055	0.243386	3.35262	0.828912	0.340892	0.885342
TG(40:0)_[NL FA 16:0]	1.13737	1.435	0.937466	1.4216	0.997231	1.48402	0.912197	1.3165	0.937466	1.18132	1.69143	0.921873	1.50834	2.09893	0.476155	3.03673	0.580792	-0.510109	-0.586463	0.361317	0.29801	2.43341	1.44041	1.22318	1.15987	1.85167	0.858667	0.424366	0.0633065	0.992998	1.55411	0.997231	1.25419	1.04454	2.72826	0.0976374	2.37611	2.44422	0.215763	1.68072	0.834518	2.38463	2.23521	1.88693	0.0242054	1.54387	0.774162	0.503599	2.31201
TG(42:0)_[NL FA 16:0]	1.38241	1.59193	1.22363	1.57467	1.2947	1.60522	0.970792	1.49605	1.22781	1.43798	1.83672	1.04148	1.50388	2.44266	0.71877	3.36666	0.826037	-0.398745	-0.462405	0.910952	0.866056	2.30028	1.67816	1.43798	1.39308	1.80691	1.1848	0.27997	0.0448967	0.622116	1.51891	1.21829	1.49274	1.05866	2.63168	0.13255	2.25068	2.38187	0.251203	1.56764	1.00785	2.33694	2.40148	1.5838	0.00262582	1.57579	0.469253	0.594649	2.28922
TG(42:1)_[NL FA 16:1]	1.1912	1.18635	1.1912	1.08189	1.1912	1.08189	1.01845	1.25924	1.1912	0.763905	1.37607	0.750494	1.55936	2.15932	1.01091	2.78852	0.871073	-0.612169	-0.808863	0.743891	1.14009	2.05558	1.53699	0.76978	1.16598	1.75187	1.23328	-0.109312	-0.396196	0.518594	0.937692	1.22675	1.03735	0.540526	2.74157	0.275507	1.8901	2.7492	0.877071	1.1684	0.936716	2.44896	2.53016	2.09206	0.00262582	1.12514	0.458365	0.419107	2.06757
TG(42:1)_[NL FA 18:1]	1.29089	1.47918	1.08539	1.39861	1.20547	1.47918	1.08363	1.60411	1.08539	1.26029	1.80044	0.828963	1.51157	2.43474	0.638478	2.8589	0.516903	-0.540156	-0.682609	-0.126454	-0.106126	2.14427	1.10301	1.37084	1.39117	1.89111	0.849848	0.193138	-0.0203273	1.04126	1.32433	1.00847	1.03843	1.15584	1.4754	0.0409264	1.1332	1.42538	0.446894	0.729611	0.929735	1.42267	1.7046	0.707179	0.0353813	0.820586	0.0934878	0.548315	1.67772
TG(44:0)_[NL FA 16:0]	1.49175	1.565	1.44743	1.49085	1.49175	1.51085	1.22605	1.6044	1.44743	1.42481	1.35189	1.32452	1.72471	1.80442	1.186	2.57321	1.25334	0.0729194	-0.40019	0.856907	1.0157	1.91386	1.69418	1.42481	1.58361	1.58745	1.36777	-0.000908634	-0.158797	0.21968	1.58398	1.67639	1.40772	1.06391	4.66546	0.0225955	3.65492	4.3684	0.34908	2.79426	0.622587	3.01316	4.03141	3.25	0.107997	2.71908	0.914191	0.594649	2.45118
TG(44:1)_[NL FA 16:1]	1.36407	1.25661	1.48416	1.00757	1.54712	1.00757	1.00441	1.47464	1.55933	0.848073	0.821189	0.896962	1.85681	1.91856	1.01078	2.55945	1.37925	0.0268838	-0.959844	0.718068	1.35497	1.91816	1.76492	0.848073	1.48497	1.70665	1.55341	-0.539546	-0.636901	0.153239	1.23691	1.8579	0.984233	1.15928	4.77117	0.82795	2.93093	4.98104	1.38282	1.94948	0.510436	3.25187	4.25535	4.11476	0.0585178	1.84278	0.774162	0.419107	2.49849
TG(44:1)_[NL FA 18:1]	1.30754	1.58733	1.22988	1.30754	1.29911	1.64442	0.975521	1.52383	1.24375	1.25681	1.66198	1.12633	1.84522	2.24623	0.64838	3.33829	0.786264	-0.405164	-0.718887	0.451793	0.689561	2.52004	1.6892	1.25681	1.49458	1.99702	1.16618	0.00842587	-0.237768	0.830836	1.31063	1.29911	1.01234	1.26397	3.05915	0.107138	2.26685	2.96271	0.669466	1.58435	0.782206	2.33694	3.20876	1.72409	0.0585178	1.60802	0.447576	0.642771	2.45118
TG(44:2)_[NL FA 12:0]	1.48485	1.53885	1.45926	1.23365	1.56592	1.37727	0.856722	1.63962	1.51621	1.03644	1.20013	1.18426	1.85748	2.20433	0.771057	2.84784	0.903006	-0.16369	-0.673222	0.698731	1.3446	2.05744	1.64313	1.03644	1.68231	1.75181	1.3375	-0.332264	-0.645873	0.414308	1.36859	1.63006	0.857974	0.942456	3.11816	0.283573	2.19192	3.09273	1.152	1.50711	0.827896	2.33694	3.54457	1.61446	0.235613	1.63405	0.26991	0.744259	2.22152
TG(44:2)_[NL FA 14:0]	1.60522	1.6966	1.51156	1.33478	1.67468	1.39631	1.04145	1.85352	1.54459	1.10452	1.33176	1.60788	1.93681	2.45524	0.907742	2.96111	1.01965	-0.227241	-0.328929	0.773624	1.4869	2.13369	1.51499	1.10452	1.81779	1.96695	1.34825	-0.339899	-0.713278	0.618708	1.34889	1.71358	1.11174	1.08196	3.21379	0.354235	2.19192	3.22905	1.33674	1.48539	0.902051	2.40063	3.80179	1.59399	0.243386	1.60802	0.26991	0.548315	2.15486
TG(44:2)_[NL FA 16:0]	1.3918	1.47525	1.32815	1.44081	1.3664	1.47525	1.01019	1.47959	1.34105	1.13718	1.26473	0.984865	1.86037	2.7169	0.89685	3.16079	0.748247	-0.12755	-0.875502	0.848517	1.13081	2.65621	1.09964	1.13718	1.41947	2.58763	1.03106	0.0744112	-0.282292	1.55657	1.41433	1.4297	1.44502	1.12253	3.12766	0.108416	2.24531	3.07254	0.839975	1.38432	1.09642	2.88848	3.20876	1.90361	0.0132877	1.31179	0.571717	0.460574	2.74196
TG(44:2)_[NL FA 18:1]	0.881654	0.883647	0.868383	0.792707	0.93727	0.792707	0.775137	0.99317	0.868383	0.650822	0.999637	0.6073	1.24557	1.88636	0.556129	2.4118	0.227139	-0.348815	-0.638266	0.0731308	0.473064	1.87236	0.539821	0.650822	1.05076	1.76068	0.428139	-0.144563	-0.399933	1.33254	0.683743	0.905167	0.971472	0.500684	1.42221	0.200297	0.883269	1.50868	0.985323	0.416416	0.943721	1.69342	1.85003	0.707179	0.00792497	0.412792	0.160447	0.460574	2.04604
TG(44:3)_[NL FA 18:2]	1.33369	1.49097	1.18525	1.34359	1.32746	1.4245	0.904829	1.77695	1.18525	1.25464	1.26275	1.15532	1.62737	3.00158	0.380144	3.12529	0.333913	-0.00811465	-0.472045	1.15687	1.44405	2.13438	0.913315	1.25464	1.54182	1.88766	0.666598	0.0161306	-0.287177	1.22107	1.22552	1.2663	1.84809	1.38096	3.18255	0.00600276	2.48233	3.00573	0.730871	1.72704	1.17292	2.56366	3.55606	1.47384	0.220286	1.78089	0.436885	0.692574	2.76694
TG(45:0)_[NL FA 15:0]	0.237397	0.225769	0.273844	0.158705	0.299273	0.158705	0.115897	0.336854	0.290978	0.107175	0.438003	-0.158002	0.373338	0.643632	-0.0165926	0.71904	0.199051	-0.330828	-0.53134	-0.0666399	0.032258	0.774834	0.835023	0.137151	0.236048	0.289962	0.350152	-0.140569	-0.0988979	-0.0601898	0.508118	0.638659	0.105081	0.437386	2.06622	0.0634924	1.74052	1.89402	0.0449531	1.30699	0.387756	1.58753	1.21166	2.25899	0.127678	1.12514	0.801327	0.503599	1.60082
TG(45:0)_[NL FA 16:0]	0.333823	0.260463	0.402218	0.284567	0.387812	0.301028	0.0714939	0.216391	0.420366	0.214503	0.432731	-0.0818649	0.44794	0.943131	0.0510092	1.16399	0.272843	-0.218228	-0.529805	-0.0526768	-0.00552481	0.869611	0.773769	0.214503	0.261655	0.609882	0.51404	-0.103246	-0.047152	0.0958421	0.431741	0.540695	0.362425	0.461794	1.47377	0.0839757	1.38278	1.28517	0.029318	0.866779	0.60518	1.78885	0.819004	1.55847	0.154894	0.724396	0.619871	0.744259	1.98211
TG(45:1)_[NL FA 16:0]	0.871417	0.871417	0.869118	0.89639	0.855921	0.915089	0.666035	0.843327	0.908352	0.67433	0.900273	0.325535	1.0409	1.53333	0.639947	2.04082	0.742792	-0.225943	-0.715366	0.552754	0.654162	1.52914	1.11995	0.691922	0.79333	1.40845	0.999261	0.0404697	-0.101409	0.409192	0.910068	0.989451	0.823992	0.716109	4.57252	0.010758	3.68254	4.22468	0.144418	2.64033	0.888353	3.48053	3.16528	4.13959	0.0889349	2.43968	1.11211	0.642771	2.8936
TG(45:1)_[NL FA 16:1]	0.616132	0.528095	0.659324	0.493656	0.682333	0.502141	0.474776	0.729533	0.673588	0.357038	0.353692	0.29512	0.735917	0.966242	0.505769	1.09662	0.634349	0.00334532	-0.440797	0.255328	0.493202	0.920826	0.755658	0.356317	0.594191	0.889252	0.724085	-0.188677	-0.237874	0.165167	0.44353	0.73208	0.459009	0.560736	4.20763	0.424585	3.20811	3.99836	0.679886	2.16581	0.652059	3.44186	2.85915	4.13959	0.0297609	2.0348	0.871077	0.503599	2.69234
TG(45:1)_[NL FA 18:1]	1.33582	1.48112	1.17985	1.35571	1.3124	1.44086	0.7331	1.48887	1.21275	1.20953	1.64549	1.01107	1.59325	2.16754	0.683683	3.02413	0.906854	-0.435961	-0.582184	0.831882	1.01411	2.05974	1.48101	1.2996	1.48183	1.79795	1.21922	0.0433106	-0.182225	0.578729	1.39495	1.36959	1.0101	0.638713	3.91151	0.0552783	3.01773	3.70042	0.624437	2.1986	0.964881	2.80108	3.64868	2.50234	0.0187144	1.9913	1.03384	0.853136	2.76694
TG(46:0)_[NL FA 16:0]	0.308275	0.263421	0.352951	0.180714	0.358255	0.231441	0.13641	0.412308	0.358255	0.156497	0.261295	-0.00834255	0.339153	0.435953	0.100825	0.864054	0.376569	-0.104797	-0.347495	0.0298201	0.0764601	0.350464	0.641766	0.160829	0.207469	0.263421	0.554723	-0.177541	-0.04664	-0.291302	0.227077	0.461569	0.411654	-0.210139	1.87655	0.107138	1.49022	1.77511	0.0282932	1.12071	0.0214194	1.37373	1.13582	2.12139	0.251233	0.877951	0.943464	0.171084	1.17667
TG(46:1)_[NL FA 14:0]	1.37293	1.32802	1.43145	1.02652	1.5501	1.03017	0.91428	1.64121	1.4565	0.767606	1.05478	1.37265	1.56035	1.78393	0.91428	2.3064	1.28193	-0.287174	-0.187702	1.05678	1.81895	1.74117	1.55524	0.767606	1.52977	1.75088	1.56495	-0.523578	-0.762165	0.18593	0.88671	1.53697	1.38582	1.49906	4.35847	1.02027	2.30479	4.8314	1.913	1.36349	0.548651	3.15895	4.66893	3.33843	0.0353813	1.28843	0.571717	0.379258	2.38108
TG(46:1)_[NL FA 16:1]	1.23181	1.15743	1.28601	0.717001	1.45204	0.689736	0.806508	1.52772	1.38583	0.43415	0.621034	1.36602	1.49725	1.40389	0.960793	1.91966	1.27508	-0.186884	-0.131229	0.43415	1.4546	1.1459	1.33148	0.43415	1.4546	1.24665	1.43223	-0.73504	-1.02045	-0.185582	0.444015	1.22087	1.50869	1.65179	4.36411	1.72597	2.07674	5.02423	2.6164	1.16359	0.432261	3.10386	4.49852	3.88671	0.00792497	1.1197	0.458365	0.268686	2.22152
TG(46:1)_[NL FA 18:0]	1.12373	1.27958	1.05127	1.21598	1.08669	1.27084	0.948707	1.39483	1.05127	1.07445	1.50379	0.792736	1.32118	2.37052	0.677122	2.87689	0.839549	-0.429344	-0.528441	1.05466	1.13443	2.0337	1.14353	1.1363	1.21607	1.81325	0.923081	0.129292	-0.0797687	0.890168	1.17116	1.03812	0.810487	1.08423	3.09449	0.0161009	2.27225	3.00906	0.540258	1.46382	1.03699	2.71505	3.02078	1.99386	0.00792497	1.39514	0.583604	0.642771	2.79204
TG(46:1)_[NL FA 18:1]	1.43479	1.44631	1.40651	1.08782	1.50555	1.12543	0.889508	1.64813	1.45716	1.04332	1.37832	1.15267	1.82347	1.75307	0.742947	2.55252	1.3109	-0.334999	-0.670807	0.959515	1.44397	1.65535	1.45792	1.04332	1.52778	1.65413	1.45669	-0.417732	-0.484453	0.197436	1.10032	1.52259	0.857914	1.20721	3.97038	0.576174	2.50499	4.11072	1.21121	1.77991	0.489096	2.48146	4.21759	2.59278	0.141146	1.82203	0.469253	0.692574	2.17697
TG(46:2)_[NL FA 14:0]	1.55164	1.62208	1.5021	1.40144	1.59817	1.40144	1.26623	1.96954	1.5021	0.957303	1.27106	1.52077	1.84678	2.03454	1.13442	2.74247	1.21768	-0.313755	-0.326007	0.817158	1.46176	2.03164	1.63735	0.989186	1.63378	1.96486	1.57057	-0.196733	-0.644598	0.394288	0.99842	1.5203	1.72085	1.28167	4.08675	0.79869	2.34306	4.39663	1.63412	1.5235	0.56537	2.7493	4.31867	2.971	0.0889349	1.54387	0.436885	0.419107	2.15486
TG(46:2)_[NL FA 16:0]	1.7534	1.78415	1.72736	1.45731	1.88611	1.64311	1.01393	2.17335	1.78047	1.28586	0.948572	1.70719	2.30421	2.45763	1.20357	2.7338	1.4858	0.337292	-0.597015	1.19793	2.02697	2.30406	1.87824	1.25906	2.0881	2.15365	1.72783	-0.428795	-0.829043	0.42582	1.22673	1.89287	2.1159	2.01656	5.29628	0.70341	3.18238	5.5712	1.6658	2.1789	0.737675	3.3272	5.66482	3.52659	0.325205	2.21353	0.583604	0.379258	2.64318
TG(46:2)_[NL FA 16:1]	1.32008	1.25276	1.39506	0.876028	1.48083	0.886187	0.760945	1.48471	1.46339	0.709554	0.508004	1.33975	1.72605	1.49001	1.41936	1.93391	1.13911	0.20155	-0.386306	0.569762	1.40398	1.61659	1.51097	0.709554	1.54377	1.49001	1.3844	-0.604799	-0.834216	0.105618	0.793268	1.47852	1.64201	1.52215	3.9677	1.61437	1.7881	4.65912	2.86597	0.904863	0.56537	3.08561	4.58332	3.13398	0.0297609	0.858634	0.395099	0.234768	2.22152
TG(46:2)_[NL FA 18:1]	1.26565	1.31319	1.22727	1.08661	1.34771	1.17388	0.87621	1.57684	1.26565	0.669398	0.960312	1.1853	1.59351	1.72037	0.754369	2.5768	0.785481	-0.290914	-0.408206	0.523502	1.26322	2.01549	1.5381	0.669398	1.40912	1.6878	1.21042	-0.261092	-0.739722	0.477387	1.02092	1.28767	1.12435	1.03642	3.66508	0.689747	2.04075	3.99451	1.85883	1.29684	0.75028	2.51418	4.51152	2.12139	0.121049	1.34721	0.325694	0.503599	2.4277
TG(46:3)_[NL FA 16:1]	1.76605	1.86164	1.69964	1.57954	1.95746	1.60137	0.917171	2.20533	1.79918	1.3209	0.819116	1.64661	2.21367	2.19678	1.80146	2.89237	1.19969	0.501787	-0.567056	1.11721	1.99131	2.35455	1.89139	1.11903	1.99312	2.19678	1.73362	-0.377919	-0.874091	0.463159	1.32571	1.95564	2.3253	2.07566	5.16619	1.18432	2.80919	5.65369	2.77462	1.82757	0.676054	3.25187	6.1963	3.13398	0.386974	2.07877	0.200732	0.268686	2.59449
TG(46:3)_[NL FA 18:1]	1.28785	1.41372	1.20674	1.19158	1.42296	1.22677	1.08808	1.68359	1.22336	1.02477	1.20831	1.49942	1.79177	2.49289	0.714607	2.82667	0.413686	-0.183542	-0.292344	1.03654	1.60734	1.89929	0.917241	1.03654	1.60734	1.72387	0.741816	-0.231381	-0.570804	0.982053	0.921979	1.16777	1.41337	1.25846	4.08403	0.212106	2.74335	4.11462	1.15999	2.00563	0.888353	2.54711	4.88993	1.9711	0.220286	2.09353	0.458365	0.594649	2.74196
TG(46:3)_[NL FA 18:3]	1.71733	1.86888	1.65189	1.4844	1.81964	1.69335	0.78938	2.06864	1.69354	1.38645	1.64818	1.83482	2.10268	2.28786	0.35384	3.27498	0.973199	-0.26173	-0.267859	0.750867	1.366	2.4046	2.0854	1.40681	2.02194	1.89082	1.57162	-0.33524	-0.615134	0.319202	1.55101	1.84761	1.314	1.5567	4.35002	0.1426	2.99902	4.32823	0.659115	2.53311	0.494398	1.97303	4.70208	2.46407	0.190505	2.54468	0.708069	0.744259	2.40433
TG(46:4)_[NL FA 18:2]	1.5526	1.62423	1.33661	1.463	1.6021	1.5526	0.905226	2.07711	1.44201	1.463	1.21718	1.58488	2.10088	3.19323	0.707349	3.23432	0.589275	0.24582	-0.516001	1.37665	1.89421	1.7715	0.937902	1.43023	1.94779	1.6078	0.774197	-0.139098	-0.517568	0.833599	1.28154	1.43691	2.02695	1.71166	4.56963	0.185073	3.28593	4.45744	1.19763	2.69845	0.854527	2.30543	5.61375	1.87584	0.661244	2.97848	0.384895	1.09463	2.64318
TG(47:1)_[NL FA 16:0]	0.655537	0.556149	0.703627	0.556149	0.703627	0.551787	0.662987	0.619467	0.734838	0.329018	0.582571	0.104958	0.775045	1.09188	0.662987	1.57635	0.711267	-0.253553	-0.670086	0.307394	0.526386	1.25105	1.26412	0.332632	0.551624	0.930385	0.943452	-0.147478	-0.218992	-0.013067	0.672388	0.882025	0.738965	0.804909	2.87192	0.281954	2.12871	2.78422	0.41217	1.36868	0.473328	2.56366	2.11889	2.71815	0.283362	1.1306	0.95826	0.379258	2.04604
TG(47:1)_[NL FA 18:1]	0.963766	0.941829	0.972439	0.897192	1.05937	0.898904	0.786183	1.14042	0.991835	0.745531	1.26282	0.674916	1.13917	1.57026	0.572443	2.2827	0.804771	-0.517291	-0.464256	0.266326	0.322157	1.37476	1.39385	0.813846	0.869677	1.24102	1.26012	-0.162175	-0.0558308	-0.0190977	0.91606	1.06843	0.604547	0.843101	2.42712	0.107138	1.92474	2.28555	0.358792	1.33767	0.548651	2.03152	1.96301	1.93159	0.205251	1.1197	0.899714	0.744259	2.02461
TG(47:2)_[NL FA 16:0]	1.23896	1.21571	1.25217	1.04417	1.31721	1.04417	0.962258	1.40741	1.2877	0.901267	0.919328	0.993353	1.50217	1.7675	1.05849	2.08368	1.08778	-0.0180609	-0.508814	0.819564	1.23111	1.63274	1.41631	0.901267	1.31281	1.54197	1.32555	-0.273043	-0.411547	0.216424	0.984082	1.35969	1.21167	1.18596	5.61274	0.694289	3.82933	5.58947	1.48327	2.79426	0.782206	3.48053	4.88993	4.4522	0.0353813	2.59391	1.14417	0.379258	2.71709
TG(47:2)_[NL FA 18:2]	1.92938	2.13876	1.83553	1.65587	2.07802	1.73066	1.22711	2.38548	1.92217	1.54182	1.88808	1.50172	2.23114	2.7179	0.853303	3.30463	1.52718	-0.346252	-0.729417	1.13745	1.7649	2.27736	1.86655	1.58561	2.21306	2.25336	1.84255	-0.422152	-0.627451	0.410806	1.2025	1.66581	1.92377	1.91268	4.63049	0.184356	3.39119	4.47781	0.700935	2.72041	0.593691	2.51418	4.79553	2.61238	0.0952207	2.77853	0.682356	0.797711	2.47478
TG(48:1)_[NL FA 16:1]	1.10847	0.815515	1.28742	0.642412	1.31502	0.60708	0.874146	1.31793	1.31078	0.501586	0.654763	1.17128	1.33918	1.07804	1.02188	1.64598	1.29592	-0.153177	-0.167893	0.510149	1.26986	1.34	1.63454	0.542709	1.30242	1.07804	1.37258	-0.672612	-0.759713	-0.294541	0.583696	1.30921	1.32216	1.66997	5.24963	1.80005	2.63735	5.91436	2.14112	1.5732	0.199218	3.53894	4.72868	5.29937	0.127678	1.45621	0.708069	0.0348596	2.26654
TG(48:2)_[NL FA 16:1]	1.20562	0.870806	1.31367	0.516403	1.38835	0.516403	0.54909	1.43046	1.3402	0.3764	0.417287	1.38161	1.47066	1.15631	1.47876	1.82577	1.19319	-0.0408872	-0.0890482	0.290377	1.32207	1.37099	1.54887	0.3764	1.40809	1.15631	1.33419	-0.871945	-1.03169	-0.177874	0.475625	1.38835	1.2016	1.48726	4.85424	3.06748	1.84118	6.00418	4.32065	0.892086	0.239583	3.34617	5.76767	4.15619	0.107997	0.742308	0.644558	0.0348596	2.15486
TG(48:2)_[NL FA 18:1]	1.08946	0.996414	1.17533	0.801546	1.25275	0.801546	0.762686	1.41633	1.21217	0.722046	0.755171	1.1672	1.44414	1.37432	0.983202	1.65915	0.996956	-0.0331257	-0.276944	0.657032	1.34845	1.35198	1.21767	0.722046	1.41346	1.2785	1.14419	-0.451207	-0.691418	0.134307	0.824093	1.34618	0.843721	0.999857	4.67422	1.89758	2.11305	5.47122	3.25549	1.35831	0.35437	2.54711	5.70878	3.31621	0.0353813	1.27683	0.583604	0.234768	2.0033
TG(48:2)_[NL FA 18:2]	1.12583	1.14913	1.1004	0.917792	1.21316	0.926296	0.707373	1.34749	1.16699	0.834495	1.03644	1.13345	1.2977	1.35073	0.591699	1.83587	0.942655	-0.201949	-0.164244	0.656315	1.06291	1.3969	1.30919	0.834495	1.24109	1.29057	1.20286	-0.29537	-0.406594	0.0877102	0.684884	1.03383	1.53711	1.09066	5.45966	0.923739	3.40447	5.65369	1.65626	2.6548	0.273374	2.69801	5.61375	3.72007	0.107997	2.59391	0.856916	0.797711	2.59449
TG(48:3)_[NL FA 16:1]	1.50504	1.50504	1.51648	0.932389	1.76093	0.967401	0.689285	2.04031	1.67399	0.784741	0.628447	1.9251	1.9562	1.85477	1.89553	2.29349	1.19451	0.156294	-0.0311024	0.60553	1.80743	1.91655	1.56773	0.723203	1.9251	1.85477	1.50595	-0.828539	-1.2019	0.348815	0.767117	1.71955	2.00864	1.88316	5.83009	2.55854	2.52776	6.90007	4.18219	1.5235	0.382921	3.34617	6.96229	4.39216	0.168925	1.57579	0.384895	0.171084	2.38108
TG(48:3)_[NL FA 18:1]	1.68615	1.816	1.52647	1.50037	1.74721	1.56316	1.18187	2.21465	1.58464	1.30589	0.999787	1.90088	2.08754	1.83537	1.34877	2.49794	1.05271	0.306104	-0.186655	1.25208	2.0873	1.6971	1.26568	1.25208	2.0873	1.70998	1.27856	-0.246838	-0.835218	0.431416	1.33865	1.75992	1.49681	1.52413	6.98818	1.06537	4.32498	7.23564	2.56867	3.5298	0.494398	3.01316	8.22008	3.71223	0.706877	3.79953	0.595591	0.548315	2.79204
TG(48:4)_[NL FA 16:0]	1.7232	1.80253	1.67238	1.48131	1.87822	1.48131	1.23755	2.19548	1.70862	1.29785	1.23755	2.07437	2.20087	2.28392	1.38464	2.7319	1.18837	0.0603024	-0.126507	1.29785	2.13711	2.15494	1.3756	1.29785	2.13711	2.22875	1.44941	-0.396905	-0.839255	0.779339	1.42897	1.9035	1.78246	1.61029	6.65074	0.658318	4.16121	6.85933	1.69135	3.07634	0.652059	3.65728	7.20854	4.07355	0.121049	2.90813	1.14417	0.379258	3.18247
TG(48:4)_[NL FA 16:1]	1.66761	1.80438	1.6375	1.37446	1.90304	1.44876	1.06642	2.34278	1.75244	1.39127	0.999799	2.37409	2.15569	1.93092	1.66359	2.31078	1.03766	0.391466	0.218396	1.17673	2.05362	2.25264	1.79501	1.33311	2.21	1.93092	1.47329	-0.528574	-0.876894	0.457637	1.35759	1.90304	1.95128	1.81843	9.30257	1.21353	5.70955	9.63322	2.68884	4.41021	0.593691	4.45341	10.0619	5.72215	0.552871	4.62339	0.871077	0.268686	3.42934
TG(48:4)_[NL FA 18:1]	1.74891	1.92356	1.55059	1.54699	1.83006	1.78657	1.06256	2.2402	1.7008	1.68696	1.13811	1.88234	2.15424	2.21926	1.06256	2.39564	1.12625	0.548851	-0.271899	1.48281	2.00997	1.65874	1.25588	1.5071	2.03426	1.65422	1.25136	-0.283067	-0.52716	0.402862	1.54984	1.82729	1.76832	1.85885	9.30674	0.369176	6.75268	8.9554	1.51955	5.85038	0.593691	3.87943	9.88567	4.82131	0.902696	6.2086	1.01851	0.910409	3.45735
TG(48:4)_[NL FA 18:2]	1.96892	2.25427	1.69704	1.71319	1.99631	2.11492	1.20449	2.45815	1.83964	1.85084	1.34037	2.34087	2.46944	2.90424	1.01023	3.16139	1.34693	0.510469	-0.128568	1.64984	2.44938	2.07686	1.51414	1.64984	2.44938	2.14239	1.57966	-0.283118	-0.799536	0.562725	1.38678	1.78207	2.08491	2.13579	8.5038	0.25802	6.2607	8.13561	1.35106	5.60285	0.628435	3.28943	9.25311	4.14789	1.48796	6.2086	0.695161	1.0311	3.18247
TG(48:4)_[NL FA 18:3]	2.14584	2.31074	2.01952	2.02254	2.33944	2.0237	1.51232	2.61154	2.04894	1.97766	1.51232	2.57354	2.64504	2.48578	1.69031	2.84923	1.32013	0.465341	-0.0715029	1.45079	2.11217	2.36626	1.82653	1.91216	2.57354	2.27026	1.73053	-0.316897	-0.661379	0.539729	1.85	2.30914	2.07346	1.93381	8.3769	0.63188	5.44381	8.47793	1.87567	4.46682	0.570988	3.67719	9.39498	4.5387	0.462206	4.50215	1.12809	0.594649	3.29102
TG(48:4)_[NL FA 20:4]	2.19615	2.52739	1.97089	2.16333	2.20638	2.23487	1.45788	2.93121	1.97509	2.0953	1.82512	2.48516	2.47618	2.78887	1.28808	3.54437	1.41279	0.270185	0.00897817	2.39738	2.78724	2.4779	1.83936	2.0953	2.48516	2.48148	1.84293	-0.0430482	-0.389859	0.638546	2.05282	2.1573	2.60696	1.90703	7.46021	0.177222	5.42689	7.18869	0.902997	4.52381	0.658023	3.51942	7.56921	4.24809	0.259154	4.64562	1.01851	0.692574	3.37366
TG(49:1)_[NL FA 16:1]	0.916307	0.852635	0.933307	0.662129	1.02763	0.650468	0.707108	1.10985	1.01653	0.503665	0.648776	0.93519	1.10698	1.1311	0.707108	1.45567	0.916307	-0.14511	-0.171786	0.359131	0.855484	1.15401	1.11556	0.530711	1.02706	1.06665	1.0282	-0.365504	-0.496353	0.0384503	0.626013	1.09431	0.556301	0.695726	4.11954	1.11421	2.43732	4.37645	1.53479	1.58994	0.397492	2.83588	3.59643	3.82279	0.147985	1.42552	0.815067	0.419107	2.19919
TG(49:1)_[NL FA 18:1]	0.676524	0.630481	0.742999	0.420847	0.812611	0.457286	0.312827	0.925637	0.778472	0.353355	0.789565	0.644729	0.864297	0.968076	0.166958	1.62534	0.584159	-0.436209	-0.219568	0.0430686	0.488454	1.37294	1.32627	0.37087	0.816256	0.834139	0.787462	-0.391764	-0.445386	0.0466771	0.242463	0.661159	0.769362	0.817816	2.59916	0.843997	1.421	2.86789	1.4504	0.987727	0.286393	1.53586	2.84888	1.93721	0.325205	0.77871	0.828912	0.692574	1.87782
TG(49:2)_[NL FA 16:0]	0.830415	0.831012	0.828348	0.548761	0.948469	0.548761	0.528159	1.05412	0.888967	0.39518	0.528159	0.87074	1.03721	1.3012	0.451588	1.69019	0.726982	-0.132979	-0.166473	0.238809	0.780731	1.21446	1.00605	0.39518	0.937102	1.16815	0.959747	-0.399708	-0.541922	0.208402	0.335	0.808749	0.960908	0.946206	3.58562	1.21647	1.93968	3.95233	2.03071	1.28674	0.417228	2.22758	3.8316	2.73823	0.0952207	1.13606	0.72108	0.419107	2.11099
TG(49:2)_[NL FA 17:1]	0.763798	0.690635	0.790734	0.21	0.969054	0.21	0.249959	1.09059	0.886816	-0.0482088	0.249959	0.93097	1.05652	1.21725	0.605515	1.32226	0.718876	-0.298167	-0.125552	-0.0691485	0.903279	1.23083	0.982054	0.0504705	1.0229	1.0984	0.849621	-0.759054	-0.972427	0.248776	-0.00102241	0.876979	1.17183	1.01666	2.55827	2.53518	0.783584	3.37898	3.73262	0.261868	0.373317	2.03152	3.20876	2.43242	0.29158	0.172381	0.364778	0.234768	1.81661
TG(49:2)_[NL FA 18:1]	0.565326	0.589939	0.561345	0.381872	0.700004	0.381872	0.37596	0.973136	0.573935	0.161726	0.37596	0.560637	0.72072	0.982168	0.352925	1.26608	0.482994	-0.214234	-0.160083	0.0444273	0.555004	1.03623	0.866465	0.19322	0.703797	0.862695	0.692932	-0.318132	-0.510577	0.169762	0.20797	0.551211	0.823926	0.681243	2.12433	1.57077	0.790063	2.66733	2.70101	0.382958	0.447494	1.47245	2.73212	1.71879	0.114488	0.301878	0.354864	0.503599	1.63905
TG(49:2)_[NL FA 18:2]	1.00603	1.10301	0.905801	0.876565	1.09547	0.922715	0.602728	1.45111	0.924476	0.755557	0.999837	1.27556	1.085	1.5423	0.107497	1.896	0.734952	-0.24428	0.190564	0.215367	0.571494	1.18947	1.13106	0.770309	1.12644	1.1101	1.05169	-0.218907	-0.356127	0.058417	0.315225	0.567336	1.15295	0.867	3.02869	0.433	2.16019	2.98584	0.73303	1.82158	0.164641	1.47245	2.86944	2.12139	0.107997	1.66028	0.856916	0.744259	1.81661
TG(50:1)_[NL FA 14:0]	0.743714	0.860596	0.696784	0.458184	0.791788	0.517989	0.427877	0.968531	0.705052	0.30909	0.673927	0.847801	0.773232	1.12383	0.365227	1.51945	0.676437	-0.364837	0.0745696	0.150246	0.609353	1.18376	0.987932	0.332634	0.791742	0.987667	0.791835	-0.333604	-0.459108	0.195832	0.400156	0.749936	0.65053	0.987272	3.26458	0.47601	1.9647	3.45704	1.1361	1.18774	0.610959	2.6304	3.34102	2.41981	0.0468179	1.08731	0.583604	0.744259	2.59449
TG(50:1)_[NL FA 16:0]	0.450786	0.414583	0.470672	0.256579	0.527014	0.220035	0.390824	0.594311	0.503411	0.171307	0.413604	0.451406	0.546396	0.472643	0.304107	0.637597	0.443422	-0.242297	-0.0949892	0.118533	0.471826	0.680749	0.737852	0.182158	0.535451	0.452284	0.509387	-0.270435	-0.353293	-0.0571026	0.119389	0.462929	0.685208	0.550221	4.06497	1.633	1.98484	4.64248	1.94725	1.13967	0.131694	2.87089	3.93388	3.88671	0.368943	0.892568	0.95826	0.503599	2.52232
TG(50:1)_[NL FA 16:1]	0.908122	0.729375	1.06874	0.617684	1.0868	0.482856	0.867613	1.04066	1.08853	0.138736	0.593774	0.642254	1.10052	0.970956	1.1758	1.23534	1.05741	-0.455037	-0.458262	0.161151	1.04046	1.07408	1.21909	0.179019	1.05833	1.01059	1.1556	-0.469113	-0.879309	-0.145008	0.386142	1.06858	1.00363	1.25778	4.20486	1.6637	1.95467	4.88244	2.2619	0.862594	0.373317	3.94119	4.04368	4.20619	0.168925	0.719949	0.619871	0	2.64318
TG(50:1)_[NL FA 20:1]	0.863449	0.784619	0.903965	0.67418	0.916469	0.67268	0.829616	1.02909	0.903965	0.577925	0.990374	0.657969	0.995499	1.32999	0.582717	1.43425	0.797746	-0.412449	-0.33753	0.421154	0.696737	1.4592	1.35243	0.590236	0.865819	1.11868	1.01192	-0.242289	-0.275583	0.10677	0.665211	0.976984	0.878112	0.504415	2.80411	0.283573	1.90491	2.82912	0.652937	1.20724	0.57663	2.36868	2.50127	2.27726	0.141146	1.06597	0.682356	0.340892	1.89845
TG(50:2)_[NL FA 18:0]	1.05169	1.08713	1.0466	0.742659	1.18078	0.814176	0.586798	1.40054	1.11342	0.60688	0.769845	1.24028	1.22495	1.6762	0.494934	1.8591	0.976635	-0.162965	0.015336	0.533143	1.16655	1.76115	1.30817	0.60688	1.24028	1.62025	1.16727	-0.438116	-0.633403	0.452975	0.633041	1.14348	1.33603	1.31411	4.52641	0.807175	2.60248	4.85689	1.70742	1.60115	0.718943	3.3272	4.66893	3.38311	0.0410669	1.5566	0.571717	0.548315	3.1289
TG(50:2)_[NL FA 18:1]	0.641716	0.626185	0.641716	0.329497	0.796677	0.364439	0.278553	0.956858	0.693889	0.239247	0.207415	0.883917	0.776477	0.880578	0.566657	1.02424	0.614441	0.0318319	0.10744	0.189194	0.80381	0.846774	0.765935	0.235136	0.849752	0.782604	0.701765	-0.46718	-0.614616	0.0808389	0.190964	0.790694	0.705022	0.615232	3.80826	3.36172	1.30785	4.86114	4.91993	0.679938	0.219143	2.21218	4.93068	3.10531	0.134377	0.535983	0.595591	0.234768	1.96102
TG(50:2)_[NL FA 18:2]	0.856581	0.867235	0.792549	0.688089	0.917859	0.688089	0.667865	1.14665	0.84353	0.587643	0.649938	1.16217	0.917859	0.834687	0.734534	1.08532	0.728166	-0.0622953	0.244309	0.527903	0.992059	0.873758	0.817122	0.588744	1.0529	0.82142	0.764784	-0.229771	-0.464156	0.0566362	0.531138	0.90547	1.11446	0.878904	6.51471	1.57077	4.00071	6.77319	1.99224	3.36417	0.0770555	2.59692	6.23466	4.98415	0.0889349	3.17642	1.24296	0.460574	2.79204
TG(50:3)_[NL FA 18:1]	1.29149	1.28311	1.29149	1.0193	1.43141	1.05097	0.983015	1.58198	1.36291	0.968488	0.848337	1.49674	1.49268	1.44927	1.29452	1.75848	0.997302	0.120151	0.00405386	1.00934	1.54534	1.33625	1.11589	0.960739	1.49674	1.44927	1.22892	-0.412109	-0.535997	0.220357	0.987166	1.43255	1.42002	1.312	8.55963	2.20767	4.9561	9.08423	3.81461	3.84703	0.260545	3.85895	9.22487	5.67326	0.325205	3.84985	1.03384	0.171084	3.23651
TG(50:3)_[NL FA 18:2]	1.20866	1.23069	1.20465	1.08135	1.43004	1.14927	0.900311	1.58902	1.28596	1.08135	0.83919	1.43196	1.49341	1.45629	0.9951	1.79816	1.09518	0.242165	-0.0614561	0.973691	1.47889	1.25579	1.14894	0.973691	1.47889	1.29993	1.19308	-0.348689	-0.505199	0.106854	0.882721	1.31504	1.39883	1.4673	9.01305	1.95659	5.50324	9.35665	3.01013	4.57158	0.117566	3.59786	8.9727	6.40859	0.481798	4.43672	1.41637	0.642771	3.07579
TG(50:3)_[NL FA 18:3]	1.03937	1.01033	1.08117	0.865568	1.1388	0.876209	0.497799	1.22486	1.11792	0.757455	0.842232	1.08263	1.25875	1.37306	0.344073	1.2903	0.899305	-0.0847776	-0.176114	0.7283	1.18943	1.36599	1.15313	0.757455	1.21859	1.23568	1.02283	-0.273235	-0.461131	0.212859	0.830431	1.13784	1.19517	0.775888	6.72459	1.35383	3.82933	7.20432	1.81207	2.98333	0.114084	3.01316	6.57748	5.35603	0.197842	2.59391	1.58187	0.594649	3.34599
TG(50:4)_[NL FA 16:2]	1.46937	1.47098	1.46839	1.24647	1.61123	1.29391	0.837499	1.84087	1.50356	1.24819	0.754014	1.64259	1.74234	1.55358	1.06196	1.87199	1.0127	0.494181	-0.0997508	1.71483	2.23009	1.20904	1.272	1.22394	1.7392	1.30526	1.36822	-0.364765	-0.51526	-0.0629597	1.18496	1.60519	1.8636	1.86091	10.993	1.94917	6.63022	11.4461	2.98443	5.57097	0.0609918	4.15069	11.4982	7.23448	0.61692	5.56754	1.43431	0.642771	3.59918
TG(50:4)_[NL FA 18:1]	1.83603	2.02756	1.67425	1.68214	1.98087	1.81984	1.37607	2.26991	1.81438	1.71081	1.39355	2.12341	2.3811	1.93785	1.37607	2.43047	1.4472	0.317257	-0.257691	1.51273	2.07489	1.96361	1.73296	1.67879	2.24096	1.81984	1.58919	-0.298728	-0.562161	0.230649	1.64229	1.99415	1.78749	1.96308	12.4095	0.698843	8.80459	12.0295	1.80544	7.7008	0.3638	4.8358	12.042	7.63837	0.941808	7.85981	1.67772	0.910409	4.04234
TG(50:4)_[NL FA 18:2]	1.87245	2.01556	1.7462	1.74688	1.94754	1.85125	1.19745	2.48048	1.88079	1.84279	0.792877	2.28778	2.22187	2.05978	1.53689	2.53706	1.53063	1.04991	0.0659078	1.86594	2.3298	1.56355	1.60646	1.7659	2.22976	1.67985	1.72276	-0.200657	-0.463861	-0.042906	1.63981	1.91928	2.25427	2.31456	11.6621	0.846478	8.14493	11.3932	1.79551	7.36599	0.0641666	4.06622	11.5404	7.10236	1.83337	7.93298	1.11211	1.0311	3.83223
TG(50:4)_[NL FA 18:3]	1.95047	2.01717	1.9337	1.65283	2.12571	1.7492	1.40488	2.28891	2.04743	1.63669	1.40488	2.2741	2.49223	2.20159	1.65493	2.30357	1.38845	0.231818	-0.218135	1.45411	2.30328	2.09868	1.78919	1.58623	2.4354	2.0735	1.76401	-0.472874	-0.849175	0.309487	1.59777	2.21469	2.06193	1.68445	11.1893	1.65002	6.83813	11.5855	3.02303	5.69905	0.252098	4.36579	11.5087	7.45746	0.360042	5.56754	1.65833	0.503599	3.65674
TG(50:5)_[NL FA 18:2]	2.07217	2.2871	1.90988	2.02605	2.10668	2.171	1.2352	2.5994	1.94617	2.09402	1.2352	2.37668	2.3766	2.5643	1.30724	2.77128	1.53076	0.858825	8.51041e-05	1.87675	2.26191	2.26711	1.85272	1.99152	2.37668	2.21935	1.80496	-0.0806358	-0.385159	0.41439	1.85176	1.91356	2.12637	1.99705	11.1802	0.396981	8.10328	10.7426	1.45337	7.28044	0.373317	4.12949	11.4036	6.18211	1.40716	7.72899	1.22623	0.969796	4.165
TG(51:2)_[NL FA 17:0]	0.635811	0.650732	0.619355	0.33448	0.814759	0.366556	0.271589	0.963085	0.655542	0.197056	0.262278	0.941589	0.814759	0.958672	0.29857	1.12091	0.454918	-0.0652223	0.126831	0.155781	0.830728	0.956202	0.987502	0.201753	0.8767	0.645178	0.676478	-0.480279	-0.674947	-0.0312995	0.183522	0.827835	1.23556	1.26467	3.68573	2.26133	1.68427	4.31221	3.66105	1.13492	0.203162	1.90112	4.66232	2.47679	0.121049	1.0083	0.632163	0.642771	1.79643
TG(51:2)_[NL FA 18:1]	0.433093	0.429028	0.443235	0.203234	0.573942	0.229441	0.0435056	0.707189	0.530886	0.0888874	0.163647	0.579124	0.674302	0.830026	0.0435056	1.03884	0.244432	-0.0747592	-0.0951777	0.0363105	0.616487	1.13183	0.957997	0.0888874	0.669064	0.613351	0.439515	-0.370708	-0.580177	0.173836	0.0757599	0.529752	0.868406	0.669573	3.14908	2.02785	1.21506	3.89519	3.04026	0.76886	0.179805	1.56159	4.21759	2.24079	0.308241	0.620936	0.619871	0.503599	1.73657
TG(51:3)_[NL FA 16:0]	0.980738	0.981987	0.980738	0.721002	1.14792	0.802785	0.455286	1.1936	1.07337	0.648644	0.627831	1.14878	1.20882	1.25201	0.378902	1.40636	0.949815	0.0208127	-0.0600316	0.648644	1.16542	1.05663	0.981422	0.648644	1.16542	1.08376	1.00855	-0.426914	-0.516777	0.0752114	0.382706	0.939073	1.4204	1.40202	6.67883	2.26733	3.47797	7.40388	2.96736	2.69845	0.0705731	2.78377	7.30828	4.87528	0.0704833	2.54468	1.03384	0.910409	2.99701
TG(51:3)_[NL FA 16:1]	0.822318	0.802087	0.856739	0.475897	1.0108	0.475897	0.47349	1.12041	0.989346	0.293644	0.454955	0.987416	1.10489	1.22577	0.920202	1.1819	0.770116	-0.161312	-0.117478	0.227722	0.990628	1.26048	0.866627	0.333601	1.09651	1.21256	0.818705	-0.534902	-0.762906	0.393857	0.351559	1.02564	1.02964	0.797011	4.89904	3.76004	1.57002	6.35579	5.1834	0.809019	0.215117	2.66409	6.26543	4.21455	0.190505	0.684795	0.559932	0.340892	2.40433
TG(51:3)_[NL FA 18:2]	1.19258	1.28238	1.09598	1.05547	1.29005	1.16492	0.672363	1.45746	1.15419	1.02984	0.882474	1.41244	1.51362	1.3252	0.184966	1.45962	1.04098	0.14737	-0.101182	1.0744	1.58276	1.13541	1.07975	0.988525	1.49688	1.16492	1.10926	-0.234575	-0.508356	0.0556599	0.83073	1.20697	1.31092	1.17619	7.77235	0.970785	5.22597	7.75716	1.47727	4.81433	0.0214194	2.54711	7.80896	4.93863	0.368943	4.6345	1.54432	0.853136	2.69234
TG(52:1)_[NL FA 18:1]	0.677492	0.660657	0.691327	0.528537	0.712454	0.448421	0.749786	0.906711	0.668769	0.386829	0.949124	0.720848	0.68917	0.843408	0.724592	1.08658	0.656653	-0.562295	0.0316783	0.420943	0.728867	0.711271	0.694321	0.399369	0.707293	0.763467	0.746517	-0.183917	-0.307924	0.0169495	0.529732	0.716061	0.770826	0.616321	5.17543	1.55085	2.88192	5.61237	1.84206	1.89413	0.0969626	3.27062	4.91708	4.46081	0.51178	1.45005	1.60082	0.268686	2.22152
TG(52:2)_[NL FA 18:1]	0.550954	0.510224	0.554747	0.455463	0.617128	0.478731	0.326925	0.638222	0.597878	0.337329	0.279303	0.628815	0.657259	0.697372	0.442188	0.723998	0.423621	0.0580265	-0.0284438	0.337421	0.652783	0.648282	0.468697	0.329027	0.644389	0.675335	0.495749	-0.161666	-0.315362	0.179585	0.301449	0.582883	0.674869	0.47916	6.53555	2.18797	3.37132	7.27227	3.35459	2.31869	0.326599	3.48053	6.92168	5.07582	0.107997	1.92694	1.48882	0.419107	3.15563
TG(52:2)_[NL FA 18:2]	0.744586	0.776151	0.732154	0.638746	0.786828	0.638746	0.614105	1.0442	0.744268	0.507579	0.69835	1.03416	0.820305	0.88442	0.528958	1.2607	0.567578	-0.190771	0.213857	0.531869	0.869834	0.833245	0.743725	0.531869	0.869834	0.788204	0.698684	-0.148082	-0.337966	0.0895201	0.565381	0.762592	1.28006	1.06811	4.7358	0.673954	3.22101	4.73436	1.20849	2.46986	0.35437	2.66409	4.61615	3.22808	0.0132877	2.34474	0.928775	0.692574	2.54626
TG(52:2)_[NL FA 20:1]	0.73583	0.698764	0.786448	0.432337	0.826678	0.392887	0.521726	0.911996	0.81788	0.240386	0.521726	0.74891	0.920399	1.16895	0.638828	1.02117	0.647454	-0.28134	-0.171489	0.396984	0.989303	1.05242	0.702903	0.313805	0.906124	1.14167	0.792145	-0.394341	-0.592318	0.34952	0.366748	0.88527	1.00354	0.832232	3.70385	1.83047	1.64268	4.37645	3.54801	0.850093	0.814723	2.76651	4.46613	2.7786	0.00262582	0.787931	0.415797	0.0855492	2.13287
TG(52:2)_[NL FA 20:2]	0.620405	0.569737	0.652992	0.496661	0.695909	0.448758	0.760131	0.869199	0.637301	0.36112	0.637251	1.01562	0.684189	0.728829	0.866551	0.7375	0.584096	-0.276131	0.331432	0.359575	0.705542	0.894394	0.733114	0.394704	0.740671	0.748053	0.586774	-0.199249	-0.345967	0.161279	0.464857	0.711215	0.814632	0.726264	3.5551	1.3461	1.87536	3.95616	2.04832	1.33253	0.260545	1.90112	3.80774	2.77185	0.114488	1.19703	0.695161	0.0596032	1.09624
TG(52:3)_[NL FA 18:0]	1.2111	1.22532	1.17288	1.06322	1.30755	1.10134	0.833557	1.49812	1.27482	0.910992	0.833557	1.47626	1.32706	1.49075	0.885066	1.71126	1.08551	0.0774353	0.149203	0.91834	1.40429	1.40133	1.14527	0.893178	1.37913	1.43629	1.18024	-0.244327	-0.485955	0.256051	0.607057	0.955884	1.78617	1.47615	8.51177	1.64491	5.15987	8.86811	2.85343	4.06033	0.412261	3.87943	8.5876	5.9899	0.212732	3.96174	1.24296	0.642771	3.51373
TG(52:3)_[NL FA 18:1]	0.631704	0.664491	0.598918	0.446767	0.723229	0.475136	0.335179	0.926496	0.683663	0.3306	0.218929	0.930961	0.752759	0.775438	0.51225	0.836416	0.423138	0.111671	0.178203	0.461487	0.968249	0.638446	0.419234	0.329574	0.836337	0.754891	0.53568	-0.276462	-0.506763	0.219211	0.187973	0.546934	0.790724	0.597387	6.35956	3.07683	3.2469	7.1056	4.58855	2.48385	0.195295	2.69801	7.15069	4.5387	0.0704833	2.34474	0.95826	0.548315	2.69234
TG(52:4)_[NL FA 18:2]	1.15891	1.18793	1.10977	1.00976	1.21529	1.14331	0.780208	1.33273	1.18549	0.925835	0.738636	1.19627	1.35855	1.24829	1.00242	1.39846	1.08961	0.187199	-0.162281	1.04884	1.49132	0.881294	0.821744	0.870025	1.31251	1.22633	1.16678	-0.205526	-0.44248	0.0595501	0.66292	0.996303	1.62813	1.46194	9.87857	1.54754	6.34289	10.0311	2.04832	5.7313	0.103753	3.23318	9.42349	7.08047	1.1489	5.87727	1.25981	0.460574	3.34599
TG(52:4)_[NL FA 18:3]	1.2438	1.27073	1.22545	0.96721	1.36278	1.01847	0.918674	1.63544	1.32404	0.942332	0.929428	1.60308	1.63801	1.43047	0.888035	1.6671	1.09774	0.0129041	-0.0349265	1.00184	1.66926	1.10553	0.998421	0.941078	1.6085	1.31508	1.20798	-0.395571	-0.667419	0.107104	0.894624	1.38461	1.31633	1.17464	10.2301	1.67744	6.36123	10.5259	2.37081	5.60285	0.0705731	3.49995	9.89542	7.41258	0.0952207	5.02024	2.45118	0.548315	3.07579
TG(52:4)_[NL FA 20:2]	1.50474	1.50827	1.49147	1.33619	1.56421	1.35364	1.1273	1.88394	1.51403	1.33619	0.788583	1.86827	1.74713	1.51181	1.43363	1.89944	1.20506	0.54761	0.121147	1.24092	1.81952	1.50981	1.34448	1.24092	1.81952	1.51181	1.34648	-0.228018	-0.578603	0.165326	1.24932	1.56337	1.65263	1.56085	10.785	1.52612	7.03002	10.8711	2.68884	5.99274	0.256311	4.21463	10.5398	7.2899	0.955015	6.29941	1.11211	0.202222	3.23651
TG(52:4)_[NL FA 20:3]	1.64088	1.70787	1.63247	1.31055	1.8794	1.3348	1.14203	2.14386	1.6576	1.33026	1.0856	2.08627	2.11744	1.7093	1.65475	2.46219	1.29501	0.244655	-0.0311697	1.29485	2.12079	1.55975	1.44218	1.28107	2.10702	1.7093	1.59174	-0.568857	-0.825947	0.117566	1.13599	1.7729	2.05302	1.81387	10.4237	1.9049	6.43486	10.7554	3.37732	5.15489	0.295179	4.56419	10.7219	6.89576	0.3338	5.04343	1.50721	0.268686	3.40144
TG(52:5)_[NL FA 18:2]	1.75051	1.84988	1.57599	1.64511	1.76761	1.83583	0.804938	1.95691	1.73137	1.84374	0.771511	1.853	1.86818	1.75835	1.10145	2.08218	1.36585	1.07223	-0.0151815	2.01004	2.19276	1.27926	1.14975	1.67681	1.85953	1.61422	1.48471	-0.122502	-0.182719	0.129511	1.21506	1.44391	2.50538	2.31919	14.0738	0.969464	9.63802	13.8474	1.52869	9.0351	0.11062	4.23606	13.521	9.12888	1.72599	9.34177	1.77636	0.744259	4.32099
TG(52:5)_[NL FA 18:3]	1.52173	1.63503	1.42921	1.40422	1.59012	1.50711	0.835925	1.72521	1.49145	1.49745	0.76359	1.71377	1.84385	1.65014	0.960728	1.82236	1.14007	0.733855	-0.130084	1.74243	2.05928	1.24639	1.11436	1.41972	1.73657	1.40422	1.2722	-0.185899	-0.316847	0.132029	1.20662	1.47465	2.39327	1.9969	13.0911	1.28049	8.43956	13.2339	2.32167	7.66322	0.0738048	4.15069	13.5325	8.08871	1.16339	7.65681	1.89845	0.853136	4.04234
TG(52:5)_[NL FA 20:4]	2.11587	2.20111	2.05575	1.90155	2.24575	1.91415	1.8291	2.5343	2.10106	1.82442	1.32889	2.53735	2.41366	2.37324	1.98946	2.53124	1.6064	0.495532	0.123686	1.92787	2.62572	1.74359	1.56614	1.77399	2.47184	2.22057	2.04312	-0.344196	-0.697854	0.177451	1.65968	2.08554	2.6207	2.25679	14.6051	1.25648	9.9707	14.3856	2.69289	8.4592	0.505067	5.92682	14.2523	9.25405	0.452529	8.27405	2.33492	0.268686	4.57673
TG(53:2)_[NL FA 16:0]	0.653474	0.66887	0.646168	0.381907	0.756406	0.390777	0.349572	0.956036	0.666416	0.251528	0.33958	0.899463	0.725519	1.11006	0.36133	1.11304	0.609299	-0.0880524	0.173944	0.251528	0.867443	0.870222	0.814701	0.251528	0.867443	0.755385	0.699864	-0.374499	-0.615915	0.0555214	0.28327	0.833046	0.913354	0.965189	4.67422	3.1498	1.70291	5.8533	4.331	1.04636	0.103753	2.24304	5.92374	3.72792	0.396106	0.733328	1.17667	0.419107	2.31201
TG(53:2)_[NL FA 18:1]	0.797216	0.800824	0.791428	0.549095	0.911948	0.549095	0.533355	1.1657	0.817224	0.452273	0.726289	1.15615	0.95027	1.35965	0.270651	1.23917	0.656963	-0.274017	0.205882	0.495521	0.966693	1.02142	0.802215	0.495521	0.966693	1.03773	0.818525	-0.362853	-0.471172	0.219204	0.47376	0.903706	0.841164	0.676786	4.61306	2.18207	2.06128	5.42158	2.98871	1.53998	0.0969626	1.87273	5.57742	3.36818	0.552871	1.10345	1.58187	0.460574	2.17697
TG(53:3)_[NL FA 17:1]	0.460702	0.409363	0.526199	0.272462	0.684975	0.291227	0.169731	0.76397	0.654195	0.0771147	0.194376	0.583438	0.833755	0.849139	0.107486	0.954827	0.432661	-0.117261	-0.250317	0.291696	1.00515	0.569181	0.469848	0.0892041	0.802659	0.643348	0.544015	-0.412514	-0.713455	0.0993322	0.0252439	0.610069	0.652999	0.713438	3.86898	4.47701	1.00642	5.30073	5.27472	0.613664	0.0869226	1.38589	5.23485	3.52659	0.243386	0.489742	0.525178	0.379258	1.60082
TG(53:3)_[NL FA 18:2]	1.04378	1.16067	0.954683	0.907492	1.17629	0.977092	0.543713	1.37458	0.988162	0.907492	0.705151	1.40092	1.31357	1.32887	0.179058	1.34776	0.847729	0.202341	0.0873516	1.02781	1.52937	0.753857	0.639272	0.878548	1.3801	1.07403	0.959444	-0.268796	-0.501551	0.114585	0.477321	0.808901	1.2781	1.10807	8.44023	1.31233	5.49473	8.53474	1.83204	5.40253	0.0869226	2.13596	8.81578	5.18697	0.414602	5.3499	1.47054	0.692574	2.6677
TG(53:4)_[NL FA 16:0]	1.44514	1.44731	1.44386	1.17277	1.54465	1.21824	1.00279	1.62231	1.47129	1.18257	1.05829	1.5321	1.70924	1.67296	0.809026	1.77841	1.1131	0.124277	-0.177138	1.1083	1.62708	1.20961	1.29434	1.1083	1.62708	1.33943	1.42416	-0.371878	-0.518782	-0.0847298	0.857697	1.2813	1.29819	1.13894	9.91731	1.40856	6.76214	9.80972	2.71728	5.74208	0.299603	4.10834	9.86618	6.21274	0.190505	5.48237	1.87782	0.853136	3.6279
TG(53:4)_[NL FA 17:0]	1.06968	1.13596	0.898311	0.980556	1.08644	1.13596	0.504298	1.13883	1.03193	1.10469	0.577162	1.07012	1.25215	1.27622	0.0814883	1.46113	0.555313	0.527525	-0.182035	1.14711	1.3235	0.667883	0.642025	1.00676	1.18315	0.905064	0.879207	-0.105884	-0.176388	0.0258575	0.639	0.717567	1.47357	1.88059	8.95163	0.411618	6.72431	8.47793	0.849181	7.09886	0.179805	1.92973	9.1779	4.74093	1.43922	7.54204	1.19308	1.09463	2.74196
TG(53:4)_[NL FA 17:1]	1.45002	1.51787	1.3499	1.29319	1.52758	1.36647	0.596926	1.68595	1.45002	1.36336	0.596926	1.68188	1.57432	1.48009	0.722128	1.69	1.09364	0.76643	0.10756	1.44949	1.7519	1.07837	1.00137	1.29319	1.5956	1.33654	1.25955	-0.234392	-0.302413	0.0769969	1.21705	1.43204	1.98786	2.24258	12.4385	1.88661	8.31263	12.3853	2.6124	7.83941	0.203162	3.61761	12.6098	7.63837	1.7084	8.40953	1.2096	1.0311	3.5421
TG(54:1)_[NL FA 20:0]	0.325454	0.336455	0.323742	0.196262	0.36831	0.168796	0.386414	0.596242	0.322553	0.107702	0.386414	0.394342	0.49066	0.899842	0.320138	0.851059	0.132325	-0.278711	-0.0963181	-0.0167363	0.335027	1.13174	0.77321	0.116768	0.468532	0.681776	0.323251	-0.172048	-0.351763	0.358525	0.160811	0.369613	0.507446	0.323742	1.8528	0.311544	1.26306	1.88091	1.26348	0.620885	1.11153	2.28975	2.0143	1.14101	0.37792	0.459835	0.644558	0.460574	2.08922
TG(54:2)_[NL FA 18:0]	0.920241	0.764368	0.937369	0.595801	0.992125	0.505461	0.656071	1.21106	0.943953	0.444889	0.656071	1.1248	1.04241	1.29252	0.805406	1.37767	0.689455	-0.211182	0.0823849	0.614086	1.18814	0.733089	0.648689	0.479009	1.05306	1.05016	0.965761	-0.396324	-0.574055	0.0844002	0.644296	1.01434	0.714702	0.762726	7.08928	2.21163	3.66872	7.87136	3.17114	2.57573	0.215117	3.61761	7.32497	5.67326	0.161874	2.17567	1.54432	0.340892	2.94507
TG(54:2)_[NL FA 20:1]	0.886678	0.852251	0.904482	0.690466	0.974277	0.690466	0.645594	1.0791	0.967847	0.441764	0.645594	1.02803	1.03332	1.24623	0.62594	1.29897	0.8996	-0.203829	-0.00528968	0.545	1.09139	1.03503	0.839395	0.481646	1.02803	1.11488	0.919247	-0.283811	-0.546386	0.19563	0.414843	0.91137	0.959362	0.931049	6.47661	2.59486	3.31209	7.23042	3.80976	2.34581	0.304049	3.23318	6.88119	5.04823	0.190505	2.0348	1.29383	0.171084	2.59449
TG(54:3)_[NL FA 18:1]	0.657049	0.676142	0.650369	0.486854	0.737454	0.514293	0.36436	0.792073	0.662616	0.454966	0.301641	0.749016	0.79717	0.752218	0.590079	0.855897	0.538783	0.153324	-0.0481543	0.61494	0.959692	0.557451	0.453439	0.440381	0.785133	0.720612	0.6166	-0.2506	-0.344752	0.104012	0.385641	0.653546	0.816527	0.57536	6.72459	2.24138	3.82227	7.20954	3.25996	2.92975	0.256311	3.12217	6.60911	5.32766	0.205251	2.75297	1.12809	0.234768	2.54626
TG(54:3)_[NL FA 18:2]	1.29561	1.33795	1.12168	1.0938	1.34874	1.25178	0.677549	1.62411	1.22016	1.08457	0.628817	1.41425	1.47431	1.45099	1.01939	1.75436	0.9226	0.455755	-0.060068	1.14296	1.54417	0.943587	0.66873	1.05471	1.45592	1.34014	1.06528	-0.254935	-0.401207	0.274857	0.759075	1.05583	1.30826	1.11837	8.3848	1.12127	5.59731	8.38743	2.21025	4.76526	0.282032	3.42262	8.46117	5.30879	0.968307	4.91658	1.03384	0.692574	3.18247
TG(54:3)_[NL FA 20:1]	0.951394	1.02855	0.92591	0.824026	1.02176	0.860281	0.741937	1.07112	0.94712	0.725902	0.563311	1.03633	1.08483	1.17169	0.917002	1.15531	0.851098	0.162592	-0.0485012	0.879406	1.21859	1.09182	0.863583	0.717648	1.05683	1.15168	0.92345	-0.197736	-0.339181	0.228233	0.785786	1.01963	1.33398	1.05806	8.27845	1.56578	5.25918	8.46092	2.72135	4.49527	0.382921	3.19595	8.09648	5.83047	0.563344	4.46938	1.22623	0.340892	2.6677
TG(54:3)_[NL FA 20:2]	0.980522	0.966501	1.00373	0.871732	1.10664	0.871732	0.835165	1.20875	1.05819	0.840861	0.684392	1.11477	1.23037	1.23267	0.940824	1.24624	0.883007	0.156469	-0.115602	0.845332	1.21878	0.854118	0.875429	0.829918	1.20336	0.940824	0.962135	-0.234909	-0.373445	-0.0213114	0.826668	1.07986	1.0554	0.859288	8.88227	1.53599	5.91094	8.89135	2.65652	4.9831	0.243734	3.69716	8.72414	5.88005	0.243386	4.83673	1.52571	0.141257	2.86803
TG(54:4)_[NL FA 18:1]	1.40175	1.49133	1.31011	1.35268	1.41168	1.43033	0.747161	1.60949	1.33934	1.40649	0.747161	1.58584	1.47763	1.46913	1.12858	1.63895	1.15443	0.659329	0.108204	1.36819	1.53426	1.29076	1.1363	1.31881	1.48488	1.4548	1.30035	-0.0589944	-0.166068	0.154454	1.25433	1.36441	1.7595	1.48605	14.5841	0.994714	10.558	13.9864	1.69135	9.81448	0.0423375	4.74436	13.3612	9.54526	2.17502	10.1573	1.89845	0.692574	4.32099
TG(54:4)_[NL FA 18:2]	1.35956	1.49533	1.24125	1.28875	1.38451	1.39357	0.563115	1.59789	1.26573	1.37033	0.563115	1.57063	1.3919	1.50479	0.947617	1.65602	1.12097	0.807216	0.178731	1.36485	1.57818	1.3126	1.17866	1.26644	1.47977	1.36119	1.22725	-0.0957543	-0.213324	0.133936	1.21442	1.32969	1.73478	1.73791	12.424	1.11421	8.83718	12.0295	1.95759	8.18505	0.0484807	4.06622	11.7418	7.96034	2.41918	8.59194	1.47054	0.910409	3.77327
TG(54:4)_[NL FA 20:2]	1.1741	1.18649	1.16311	0.932697	1.29043	0.948141	0.78522	1.3547	1.26765	0.901892	0.600788	1.31339	1.35128	1.20118	1.14381	1.52925	0.875656	0.301104	-0.0378875	1.06635	1.54439	0.955057	0.748735	0.872821	1.35086	1.19533	0.989004	-0.357735	-0.478038	0.206322	0.720648	1.11561	1.58552	1.54995	9.76279	1.66199	6.32457	9.8771	3.11845	5.56036	0.223189	3.49995	9.87592	6.31543	0.889828	5.67805	1.25981	0.503599	3.23651
TG(54:4)_[NL FA 20:3]	1.57677	1.5891	1.5545	1.27873	1.6691	1.31884	1.19938	1.87621	1.60178	1.27873	1.00816	1.81439	1.74719	1.67307	1.31385	1.90549	1.29378	0.270574	0.0672009	1.4393	2.03256	1.15351	1.18742	1.21998	1.81324	1.56126	1.59517	-0.390372	-0.593261	-0.0339108	0.992706	1.47984	2.09081	1.5954	11.4755	1.76811	7.56183	11.5058	3.21984	6.37343	0.215117	4.65383	11.3931	7.44623	0.405315	6.06728	2.08922	0.340892	3.71477
TG(54:5)_[NL FA 18:2]	1.51313	1.75282	1.1369	1.50196	1.52223	1.68429	0.589042	1.98955	1.40217	1.68429	0.589042	1.89824	1.5836	1.72211	0.715224	2.08599	0.996611	1.09525	0.314638	1.70707	1.88122	1.00202	0.775742	1.50196	1.67611	1.36022	1.13395	-0.0202646	-0.174152	0.226276	1.19621	1.21159	2.26122	2.27606	12.0781	0.692016	8.71798	11.6189	1.39155	8.40662	0.0362686	3.49995	11.678	7.33439	3.2313	9.46989	0.842862	1.0311	3.98172
TG(54:5)_[NL FA 18:3]	1.60659	1.73355	1.46731	1.59512	1.63871	1.66376	1.05832	1.97616	1.55138	1.69172	1.05363	1.88685	1.80871	1.61264	1.21521	2.07389	1.2598	0.638092	0.0781392	1.7633	1.99808	1.16824	0.949391	1.60006	1.83483	1.59137	1.37252	-0.0435894	-0.234773	0.218849	1.33329	1.42486	2.05688	2.00177	14.0944	0.789042	10.0403	13.622	1.76263	9.42064	0.0641666	4.38761	13.832	8.42024	2.27515	9.9254	1.61988	0.797711	4.13416
TG(54:5)_[NL FA 20:4]	1.64362	1.82614	1.56159	1.46337	1.80692	1.49366	1.20413	2.05275	1.61299	1.43393	1.09892	2.03558	1.90919	1.82878	1.56509	2.21729	1.35224	0.335007	0.126389	1.64095	2.25539	1.32269	1.0989	1.35364	1.96808	1.69362	1.46983	-0.343545	-0.614439	0.22379	1.29605	1.68188	2.89138	2.23326	16.0658	1.38654	11.2116	15.6565	2.6124	9.82869	0.252098	6.02935	15.5028	10.0628	0.37792	9.37372	3.04942	0.692574	5.04258
TG(54:6)_[NL FA 18:1]	1.96515	2.16375	1.80176	1.87943	2.0177	2.04491	1.32033	2.27816	1.86121	2.04491	1.1925	2.21613	2.13233	2.04565	1.63568	2.46636	1.52885	0.85241	0.0837974	2.06181	2.3493	1.65762	1.34778	1.86399	2.15149	1.95393	1.6441	-0.138264	-0.287496	0.309834	1.62022	1.7615	2.74178	2.76068	16.1045	0.593085	11.7592	15.3701	1.43262	10.8804	0.117566	5.33068	15.0881	10.0235	2.23483	11.3405	1.98211	0.910409	4.87353
TG(54:6)_[NL FA 18:2]	1.94753	2.1557	1.63832	2.02341	1.90945	2.24493	1.08053	2.08329	1.8064	2.1557	0.995157	2.03367	2.183	2.3963	1.37895	2.42405	1.46222	1.16054	-0.14933	2.21605	2.28593	1.49818	1.34981	2.07503	2.14491	1.73119	1.58282	0.113965	-0.069878	0.14837	1.74032	1.58624	2.69411	2.68714	13.0812	0.22033	9.61529	12.4682	0.628476	9.17184	0.0453998	3.98264	12.161	8.25362	2.67656	9.99137	1.22623	1.0311	4.04234
TG(54:6)_[NL FA 18:3]	2.12059	2.31993	1.93574	2.12497	2.11049	2.27083	1.21866	2.42782	1.99391	2.27083	1.21866	2.41214	2.21579	2.27558	1.39917	2.74564	1.69465	1.05217	0.196353	2.23562	2.37089	1.80766	1.56496	2.16403	2.2993	2.0804	1.8377	0.0144816	-0.135275	0.242701	1.74972	1.74112	2.57933	2.49541	15.4264	0.452877	11.0159	14.8813	1.08644	10.6123	0.0770555	4.36579	14.703	9.60918	2.56771	11.2701	1.69722	0.969796	4.07283
TG(54:6)_[NL FA 20:4]	1.90301	1.99769	1.82835	1.83817	1.96641	1.88827	1.17926	2.19007	1.89477	1.91047	1.08125	2.22111	2.09683	1.8798	1.44235	2.15835	1.58302	0.829217	0.124277	2.20523	2.47945	0.965514	0.938718	1.86071	2.13493	1.74128	1.71449	-0.128248	-0.274218	0.0267961	1.53953	1.71463	2.80497	2.72811	15.7363	0.787839	11.2486	15.1705	1.48327	10.2893	0.0127295	5.30655	14.8949	9.89306	1.02233	10.2575	2.49849	0.910409	4.87353
TG(54:6)_[NL FA 20:5]	2.13854	2.25299	2.00152	1.88841	2.24257	2.01042	1.47155	2.43748	2.0866	1.88841	1.35287	2.38768	2.39297	2.39535	1.79907	2.63721	1.80865	0.535539	-0.00528978	1.93051	2.61292	1.06854	1.138	1.70764	2.39004	1.97754	2.047	-0.354168	-0.682405	-0.0694581	1.50651	1.86283	2.70491	2.71358	14.1203	1.9436	8.79374	14.4751	3.38188	7.1833	0.313005	5.8252	13.8668	9.82817	0.197842	6.62929	2.69234	0.419107	4.74043
TG(54:6)_[NL FA 22:6]	2.27491	2.28509	2.23831	2.09934	2.35931	2.17947	1.40982	2.43868	2.31614	2.06331	1.6664	2.37181	2.40183	2.75299	1.26559	3.04579	2.23831	0.396913	-0.0300198	2.11469	2.49961	1.8529	1.65293	1.98688	2.37181	2.51247	2.3125	-0.259967	-0.384925	0.199967	1.82136	2.1414	2.77055	2.82704	11.6949	1.28502	7.80462	11.6589	1.54704	6.54523	0.0453998	4.85881	10.3094	8.96748	0.3338	6.33853	1.96102	0.548315	4.22704
TG(55:3)_[NL FA 18:1]	0.612764	0.669274	0.583356	0.317942	0.735718	0.317942	0.33052	0.977748	0.63786	0.256325	0.385438	0.938239	0.820657	0.872977	0.0793543	1.16572	0.458752	-0.129113	0.117582	0.228174	0.762785	0.882126	0.644814	0.296775	0.831387	0.826174	0.588862	-0.417776	-0.534611	0.237312	0.109412	0.541494	0.55178	0.852971	4.88707	2.68354	2.01016	5.89554	3.96152	1.41586	0.114084	2.06109	6.20396	3.51135	0.235613	1.16359	1.00329	0.340892	2.13287
TG(56:2)_[NL FA 18:0]	0.800069	0.800069	0.818342	0.660298	0.881371	0.627308	0.861301	1.03064	0.818342	0.538442	0.638692	0.832829	0.881777	1.22041	0.953553	1.26029	0.767501	-0.10025	-0.0489472	0.538442	0.874592	0.903871	0.824196	0.538442	0.874592	0.967792	0.888117	-0.221072	-0.33615	0.079675	0.671174	0.895041	0.769757	0.504352	5.33688	1.26546	2.89413	5.84394	1.98528	1.83958	0.452616	3.48053	5.31944	4.39216	0.176047	1.58221	1.08048	0.171084	2.49849
TG(56:3)_[NL FA 20:0]	1.16421	1.35227	1.01115	1.15135	1.18097	1.22154	0.848486	1.54262	1.0135	1.13275	0.848486	1.35207	1.24341	1.49726	0.990108	1.68976	0.674144	0.284266	0.108664	1.10017	1.25274	1.35321	0.83195	1.10017	1.25274	1.3808	0.859537	-0.0296226	-0.152568	0.521258	1.06687	1.01298	1.17018	1.2122	7.44905	0.164558	5.52028	7.11596	0.948594	4.85377	0.622587	3.08561	7.45921	4.23969	0.981684	5.11332	0.914191	0.340892	2.86803
TG(56:3)_[NL FA 20:1]	0.939035	0.903933	0.960476	0.771638	1.07028	0.829728	0.467268	1.28252	1.03574	0.756735	0.456057	1.26508	1.14901	0.940184	0.505888	1.29976	0.897598	0.300678	0.116068	0.752232	1.24251	0.634921	0.719319	0.684763	1.17504	0.878094	0.962492	-0.298644	-0.490276	-0.0843984	0.516788	0.77589	0.895975	0.930385	5.33375	2.56706	2.60828	6.06604	3.04458	1.94329	0.172183	2.33694	5.90131	4.11476	0.205251	1.75372	0.943464	0.234768	1.85731
TG(56:4)_[NL FA 20:1]	1.35053	1.48641	1.22936	1.39269	1.33926	1.44035	0.68003	1.53645	1.24404	1.43539	0.539756	1.4348	1.33801	1.59155	1.19265	1.61121	1.1312	0.89563	0.096785	1.30594	1.37413	1.75319	1.48739	1.35273	1.42092	1.54958	1.28377	0.053434	-0.0681899	0.265801	1.27173	1.20545	2.00544	1.86466	12.1258	0.473094	8.48209	11.8334	1.08644	7.87743	0.138876	3.87943	11.3407	8.06529	2.7653	8.56139	1.09624	0.503599	3.83223
TG(56:4)_[NL FA 20:2]	1.42452	1.49867	1.36166	1.26305	1.46876	1.35722	0.890138	1.69405	1.3908	1.3046	0.747703	1.70313	1.5161	1.71563	1.32633	1.64361	1.23915	0.556894	0.187027	1.10762	1.57103	1.54101	1.29944	1.18243	1.64584	1.53779	1.29621	-0.205705	-0.463411	0.241574	1.29287	1.47778	1.15821	1.17119	13.588	1.99019	9.16651	13.4632	3.86326	7.90284	0.317515	5.2345	13.2589	8.75866	1.92533	8.34918	1.36319	0.460574	3.98172
TG(56:5)_[NL FA 20:2]	1.63964	1.898	1.55564	1.54633	1.67909	1.69411	0.991033	2.02303	1.60197	1.69411	0.822433	1.98758	1.796	1.77472	1.25996	2.12758	1.40753	0.871681	0.19158	1.64314	1.87123	1.13114	1.22084	1.60036	1.82845	1.42097	1.51067	-0.132754	-0.22809	-0.0897067	1.4639	1.61925	1.81696	1.86574	14.9862	0.787839	11.1748	14.1705	1.58097	10.1731	0.0546987	5.35487	13.7626	9.41807	2.83284	11.0428	1.38081	0.910409	4.70745
TG(56:5)_[NL FA 20:3]	1.9001	2.02739	1.81042	1.75829	1.97761	1.81809	1.3155	2.41047	1.88279	1.83816	1.04215	2.33774	2.20915	1.72244	1.75142	2.47971	1.6873	0.796016	0.12859	2.00686	2.47843	1.57809	1.64452	1.75829	2.22986	1.72244	1.78888	-0.21932	-0.471571	-0.0664342	1.63362	1.89471	2.13558	1.84285	18.685	1.12693	13.6046	17.8363	2.17009	11.9557	0.0836144	7.18911	16.9099	12.2595	2.15527	12.7215	1.85731	0.419107	5.17997
TG(56:5)_[NL FA 20:4]	2.33116	2.4671	2.13512	2.18445	2.34983	2.35803	1.92688	2.89234	2.23093	2.34986	1.75568	2.92084	2.33936	2.38673	2.1306	2.44713	2.0625	0.594182	0.58148	2.1212	2.45333	1.75101	1.63867	2.10354	2.43567	2.2885	2.17615	-0.165372	-0.332127	0.112344	1.99062	2.27063	2.6731	2.58136	19.3107	0.738077	14.6566	18.0698	1.36834	13.0832	0.0902499	7.35932	16.4888	13.1615	1.45537	13.2317	2.84259	0.969796	5.67588
TG(56:5)_[NL FA 22:4]	1.60484	1.66542	1.51417	1.36552	1.66851	1.46107	1.19824	1.77053	1.56711	1.42971	1.08948	1.67144	1.81859	1.69343	1.49838	1.94013	1.1703	0.340234	-0.14715	1.60303	2.09148	1.10052	0.857108	1.29733	1.78578	1.66135	1.41794	-0.302987	-0.488452	0.243407	0.994851	1.42581	2.17415	1.72818	12.3805	1.02297	8.80459	11.9888	1.85547	7.80148	0.114084	4.65383	11.7632	7.86765	0.0827169	7.32925	2.6677	0.234768	3.8619
TG(56:7)_[NL FA 20:4]	1.99129	2.16555	1.76168	1.94253	2.00447	2.06281	1.10673	2.53501	1.83553	2.06281	1.10673	2.55279	2.13848	2.03473	1.17436	2.05792	1.49704	0.956077	0.414317	2.21634	2.55177	1.73185	1.4158	2.00816	2.34358	1.89649	1.58043	-0.0619341	-0.335421	0.316058	1.70881	1.77759	2.49448	2.58115	16.871	0.447164	12.5536	15.9534	1.14669	11.5502	0.0423375	5.77472	15.2825	10.811	1.90676	12.1666	1.94005	1.09463	5.24938
TG(56:7)_[NL FA 20:5]	2.17521	2.28966	2.00605	2.093	2.30169	2.19876	1.83047	2.87654	2.02177	2.20983	1.35433	2.88613	2.5264	2.16817	2.00696	2.80597	1.78197	0.855505	0.359728	2.50845	3.01873	1.7121	1.45908	2.05847	2.56874	2.14412	1.8911	-0.208692	-0.510274	0.253018	1.81353	2.04669	2.90317	3.26073	14.4949	1.38341	9.70637	14.4005	2.9631	8.01767	0.505067	6.21098	13.7626	9.81521	1.29776	8.42465	1.43431	0.268686	4.9071
TG(56:7)_[NL FA 22:6]	1.93194	2.01359	1.80061	1.68227	2.01217	1.81596	1.27531	2.28682	1.92741	1.6814	1.33249	2.27508	2.18968	2.04514	1.25107	2.57932	1.72286	0.348909	0.0853981	1.65847	2.25246	1.39897	1.37169	1.62376	2.21775	1.86552	1.83825	-0.329894	-0.593987	0.0272723	1.23947	1.62581	2.84267	3.01417	12.0781	1.73295	7.64232	12.3165	2.35185	6.70771	0.0070269	4.19326	11.4246	8.81981	0.471963	6.52278	1.96102	1.0311	4.07283
TG(56:8)_[NL FA 20:4]	2.24843	2.49451	2.05564	2.32746	2.21462	2.46717	1.38177	2.57331	2.08209	2.42048	1.27894	2.61608	2.39434	2.53308	1.38177	2.32295	1.68364	1.14154	0.221743	2.36668	2.4998	1.76965	1.51895	2.33714	2.47026	2.14243	1.89173	0.112835	-0.133123	0.250695	2.22273	2.11713	2.92279	2.60519	16.8541	0.543983	12.1531	16.174	1.27183	11.0459	0.00420267	5.8252	15.5028	10.9476	1.65619	11.6245	1.87782	1.1602	5.11104
TG(56:8)_[NL FA 20:5]	2.32503	2.52785	2.13695	2.30046	2.36236	2.39009	1.64985	2.91703	2.23296	2.39009	1.39182	2.97779	2.52066	2.39245	1.83775	2.75671	1.83977	0.998276	0.457126	2.5186	2.78493	1.82321	1.44981	2.30721	2.57355	2.24019	1.86679	-0.0618967	-0.266337	0.373402	1.84095	1.88654	2.72717	2.94346	15.1572	0.994714	10.2739	14.9723	2.05185	8.80508	0.247905	5.92682	14.4649	10.0235	1.7084	9.40572	1.38081	0.503599	5.07675
TG(56:8)_[NL FA 22:6]	1.93439	2.30169	1.87709	1.81771	2.02442	1.8968	1.18457	2.55162	1.90041	1.86356	1.08518	2.61368	2.04504	2.08408	1.31291	2.49904	1.76904	0.778388	0.568641	2.33259	2.79179	1.69241	1.69569	1.77957	2.23877	1.85508	1.85836	-0.206713	-0.459196	-0.00328465	1.80667	1.98874	2.76592	3.1402	14.7105	0.876508	10.0984	14.4527	1.27462	9.21307	0.00420267	4.8358	13.4638	10.2473	1.17797	9.29396	2.11099	1.09463	4.80674
TG(58:6)_[NL FA 22:4]	2.31378	2.69247	2.08905	2.29947	2.37037	2.44426	1.83117	2.85874	2.12814	2.48179	1.69359	2.92909	2.55249	2.33923	1.90585	2.70662	1.80782	0.788202	0.376601	2.62156	3.04429	1.74007	1.50787	2.32432	2.74706	2.26894	2.03673	-0.070906	-0.422732	0.232207	1.96147	2.03487	2.78885	2.6368	18.4471	0.462462	14.3061	17.0881	1.31116	13.1327	0.114084	6.58258	15.9982	11.9852	1.77927	13.2317	2.91927	0.797711	5.24938
TG(58:8)_[NL FA 22:6]	2.32443	2.58865	2.13653	2.26352	2.33473	2.48965	1.34149	3.06921	2.17663	2.48965	1.15325	3.08227	2.28466	2.45799	1.83466	2.7417	2.12106	1.3364	0.797611	2.19995	2.56591	2.28362	2.1973	2.23543	2.6014	2.26352	2.1772	-0.0712036	-0.365969	0.0863238	2.19606	2.29924	3.25258	3.84777	16.0272	0.740414	11.6587	15.324	1.23584	10.4943	0.0185046	5.77472	13.7164	11.5165	1.57096	11.0254	1.81661	0.797711	4.87353
TG(58:9)_[NL FA 22:6]	2.6794	3.14295	2.45429	2.63245	2.69577	3.00446	1.4174	3.29015	2.51453	3.00446	1.37129	3.29959	2.85039	3.05315	1.99787	3.18092	2.36628	1.63317	0.449197	2.85006	3.26777	2.12869	2.07043	2.70256	3.12026	2.52293	2.46467	-0.0633125	-0.417706	0.0582593	2.56576	2.6363	3.39818	3.93576	15.698	0.592023	11.4216	15.0103	0.89353	10.2602	0.100348	5.69944	13.8784	10.7567	1.96274	10.9906	1.54432	1.0311	4.9746
[truncated: 18 more columns]
